# Supplementary material for: Cord blood DNA methylome in newborns later diagnosed with autism spectrum disorder reflects early dysregulation of neurodevelopmental and X-linked genes
Source: Genome Med. 2020 Oct 14;12:88. doi: 10.1186/s13073-020-00785-8 (PMC7559201; doi:10.1186/s13073-020-00785-8)
Supplement: Supplementary file 2 — Additional file 2: Table S1. Subject characteristics in relation to outcome at 36 months. Table S2. Subject characteristics table by subject. Table S3. Associations between ASD diagnosis, global CpG methylation, and the proportion of nRBCs. Table S4. ASD DMRs identified in discovery males with annotation and covariate association. Table S5. ASD DMRs identified in discovery females with annotation and covariate association. Table S6. ASD DMRs identified in males are maintained with adjustment for nRBC proportion. Table S7. ASD DMR methylation is associated with diagnosis after adjustment for all cord blood cell types. Table S8. ASD DMRs adjusting for sex identified in all discovery subjects with annotation and covariate association. Table S9. ASD DMRs identified in replication males with annotation and covariate association. Table S10. ASD DMRs identified in replication females with annotation and covariate association. Table S11. ASD DMRs adjusting for sex identified in all replication subjects with annotation and covariate association. Table S12. ASD DMRs replicate by region overlap with an independent computational method. Table S13. DMR methylation assayed by WGBS correlates with DMR methylation assayed by bisulfite pyrosequencing. Table S14. ASD DMRs replicate by region overlap with an independent sample set. Table S15. ASD DMRs replicated by region overlap with an independent sample set. Table S16. ASD DMRs replicated by differential methylation in an independent sample set. Table S17. ASD DMRs associated with autism severity among ASD subjects in multiple sample sets. Table S18. Replicated DMR and DMB genes with annotation. Table S19. ASD DMRs replicate by gene overlap with conservative mapping. Table S20. ASD DMBs identified in discovery males with annotation. Table S21. ASD DMBs identified in discovery females with annotation. Table S22. ASD DMBs identified in replication males with annotation. Table S23. ASD DMBs identified in replication females with annot [file 13073_2020_785_MOESM2_ESM.xlsx]

## Sheet: Table of Contents
Additional File 2: Subject and Differential Methylation Supplemental Tables
Table of Contents
Supplemental Table	Sheet
Study subject characteristics in relation to outcome at 36 months
Table S1. Subject characteristics in relation to outcome at 36 months	Table S1
Table S2. Subject characteristics table by subject	Table S2
Lower global DNA methylation in umbilical cord blood from males later diagnosed with ASD corresponds with increased nucleated red blood cells
Table S3. Associations between ASD diagnosis, global CpG methylation, and the proportion of nRBCs	Table S3
Region-specific differential methylation patterns in umbilical cord blood distinguish males and females later diagnosed with ASD from typically developing controls
Table S4. ASD DMRs identified in discovery males with annotation and covariate association	Table S4
Table S5. ASD DMRs identified in discovery females with annotation and covariate association	Table S5
Table S6. ASD DMRs identified in males are maintained with adjustment for nRBC proportion	Table S6
Table S7. ASD DMR methylation is associated with diagnosis after adjustment for all cord blood cell types	Table S7
Table S8. ASD DMRs adjusting for sex identified in all discovery subjects with annotation and covariate association	Table S8
Table S9. ASD DMRs identified in replication males with annotation and covariate association	Table S9
Table S10. ASD DMRs identified in replication females with annotation and covariate association	Table S10
Table S11. ASD DMRs adjusting for sex identified in all replication subjects with annotation and covariate association	Table S11
Table S12. ASD DMRs replicate by region overlap with an independent computational method	Table S12
Table S13. DMR methylation assayed by WGBS correlates with DMR methylation assayed by bisulfite pyrosequencing	Table S13
ASD DMRs in umbilical cord blood replicate across independent groups of subjects
Table S14. ASD DMRs replicate by region overlap with an independent sample set	Table S14
Table S15. ASD DMRs replicated by region overlap with an independent sample set	Table S15
Table S16. ASD DMRs replicated by differential methylation in an independent sample set	Table S16
Table S17. ASD DMRs associated with autism severity among ASD subjects in multiple sample sets	Table S17
Table S18. Replicated DMR and DMB genes with annotation	Table S18
Table S19. ASD DMRs replicate by gene overlap with conservative mapping	Table S19
Genes in ASD differentially-methylated blocks (DMBs) replicate between independent groups of subjects and are enriched for ASD DMR genes, cadherins, and developmental genes
Table S20. ASD DMBs identified in discovery males with annotation	Table S20
Table S21. ASD DMBs identified in discovery females with annotation	Table S21
Table S22. ASD DMBs identified in replication males with annotation	Table S22
Table S23. ASD DMBs identified in replication females with annotation	Table S23
Table S24. ASD DMB genes replicate in independent sample sets and overlap with DMR genes	Table S24

## Sheet: Table S1
	TD (n = 76)	ASD (n = 76)	p-valuea	q-value
Study MARBLES, n (%)	44 (58)	44 (58)	1	1
Site, n (%)			0.64	1
Drexel University	10 (13)	6 (8)
Johns Hopkins University	5 (7)	8 (11)
Kaiser Permanente	8 (11)	9 (12)
University of California, Davis	53 (70)	53 (70)
Sex Male, n (%)	56 (74)	56 (74)	1	1
ADOS Comparison Score, mean (SD)b	1.09 (0.29)	6.57 (1.61)	1.9e-63	8e-62
Mullen Early Learning Composite, mean (SD)c	112.08 (13.44)	80.07 (19.52)	2e-22	4.2e-21
Mullen Expressive Language, mean (SD)d	56.01 (6.86)	37.54 (12.46)	1.5e-21	2.2e-20
Mullen Fine Motor, mean (SD)b	51.22 (9.82)	34.53 (13.25)	3.2e-15	2.7e-14
Mullen Receptive Language, mean (SD)d	52.43 (9.17)	38.24 (10.56)	4.9e-15	3.5e-14
Mullen Visual Reception, mean (SD)b	64.59 (10.55)	44.01 (16.43)	3.6e-16	3.8e-15
Gestational Age (weeks), mean (SD)	39.16 (1.3)	39.25 (1.31)	0.7	1
Birth Weight (g), mean (SD)e	3569.47 (523.33)	3470.42 (472.59)	0.22	0.69
Parity, mean (SD)d	1.89 (1.14)	1.79 (0.98)	0.56	1
Paternal Age (years), mean (SD)f	36.12 (6.05)	36.41 (5.62)	0.77	1
Maternal Age (years), mean (SD)b	34.16 (5.06)	33.95 (4.82)	0.79	1
Maternal Height (cm), mean (SD)g	164.15 (6.86)	164 (6.86)	0.9	1
Maternal Prepregnancy Weight (kg), mean (SD)g	72.14 (17.24)	78.13 (22.09)	0.07	0.23
Maternal Prepregnancy BMI, mean (SD)g	26.73 (5.87)	28.98 (7.6)	0.04	0.17
Maternal Education, n (%)g			0.02	0.32
8th grade or less	1 (1)	1 (1)
9th through 12th grade - no diploma	0 (0)	4 (5)
High school diploma or GED	4 (5)	4 (5)
Some college credit - no degree	17 (22)	15 (20)
Associate's, Tech, or Vocational degree	8 (11)	18 (24)
Bachelor's degree	33 (43)	15 (20)
Master's degree	12 (16)	14 (19)
Doctorate or Professional degree	1 (1)	3 (4)
Home Ownership, n (%)d	53 (70)	38 (50)	0.01	0.32
Married, n (%)h	69 (91)	66 (87)	0.36	1
Maternal Diabetes mellitus, n (%)g	2 (3)	1 (1)	1	1
Maternal Gestational diabetes mellitus, n (%)g	14 (18)	12 (16)	0.83	1
Maternal Preeclampsia, n (%)f	2 (3)	2 (3)	1	1
Maternal Prenatal Smoking, n (%)i	1 (1)	7 (11)	0.03	0.39
Urine Cotinine (ng/mL), mean (SD)j	3.84 (26.59)	86.94 (275.94)	0.03	0.12
Creatinine (mg/dL), mean (SD)k	72.9 (33.42)	88.79 (44.93)	0.03	0.14
Platform HiSeq X10, n (%)	56 (74)	50 (66)	0.38	1
Bases Trimmed (%), mean (SD)	12.36 (4.11)	11.41 (4.57)	0.18	0.59
Reads Aligned (%), mean (SD)	72.56 (2.59)	72.9 (2.63)	0.43	0.96
Duplicate Reads (%), mean (SD)	30.79 (13.14)	30.93 (11.78)	0.95	1
Deduplicated Reads (millions), mean (SD)	81.76 (21.13)	84.93 (19.72)	0.34	0.92
C Coverage (x), mean (SD)	4.58 (1.96)	4.55 (2.07)	0.92	1
CpG Coverage (x), mean (SD)	5.44 (2.34)	5.41 (2.46)	0.95	1
CpG Methylation (%), mean (SD)	77.17 (1.15)	76.66 (1.47)	0.02	0.1
CHG Methylation (%), mean (SD)	0.73 (0.13)	0.75 (0.14)	0.41	0.96
CHH Methylation (%), mean (SD)	0.82 (0.2)	0.82 (0.19)	0.89	1
B Cells (%), mean (SD)	6.6 (4.97)	6.09 (4.65)	0.52	1
CD4+ T Cells (%), mean (SD)	20.95 (8)	20.27 (8.45)	0.61	1
CD8+ T Cells (%), mean (SD)	7.68 (5.54)	6.79 (6.04)	0.34	0.92
Granulocytes (%), mean (SD)	47.4 (11.36)	47.64 (13.07)	0.9	1
Monocytes (%), mean (SD)	10.24 (4.15)	9.82 (4.55)	0.55	1
Natural Killer Cells (%), mean (SD)	1 (1.87)	1.35 (2.76)	0.36	0.92
Nucleated Red Blood Cells (%), mean (SD)	6.14 (3.95)	8.05 (5.63)	0.02	0.1
Typically developing (TD); Autism spectrum disorder (ASD)
ap-values from Fisher’s exact test for categorical variables and one-way ANOVA for continuous variables
bFrequency missing = 1 ASD
cFrequency missing = 6 ASD
dFrequency missing = 4 ASD
eFrequency missing = 1 TD
fFrequency missing = 2 ASD, 1 TD
gFrequency missing = 2 ASD
hFrequency missing = 3 ASD
iFrequency missing = 12 ASD, 6 TD
jFrequency missing = 26 ASD, 19 TD
kFrequency missing = 21 ASD, 16 TD

## Sheet: Table S2
Sequencing_ID	COI_ID	Cord_Blood_IBC	Study	Platform	Sex	Diagnosis_Alg	ADOScs	MSLelcStandard36	MSLelTscore36	MSLfmTscore36	MSLrlTscore36	MSLvrTscore36	percent_trimmed	percent_aligned	percent_duplicate	dedup_reads_M	C_coverage	CG_coverage	percent_cpg_meth	percent_chg_meth	percent_chh_meth	ga_w	bw_g	MomAgeYr	MomEdu_detail	Mat_Height_cm	Mat_Weight_kg_PrePreg	Mat_BMI_PrePreg	DM1or2	GDM	PE	parity	dad_age	home_ownership	marital_status	SmokeYN_Pregnancy	cotinine_urine_ngml	final_creatinine_mgdl	Bcell	CD4T	CD8T	Gran	Mono	NK	nRBC
JLCM005D	500208	108133	MARBLES	HiSeq4000	M	ASD	7	101	54	42	49	58	5.508	75.971	32.31	58.0929	1.481	1.821	76.4903	0.5428	0.5157	38.3	3655	40	8	175.26	76.2048	24.8094	0	1	0	4	37	0	1	0	96.7052	47.88	2.51726	22.5472	3.29569e-17	51.7181	13.0968	0	10.1206
JLCM004B	501208	105835	MARBLES	HiSeq4000	M	TD	1	106	58	45	49	60	7.622	77.247	36.36	53.3343	1.335	1.668	75.9579	0.6105	0.5864	37	2697	39	4	152.4	54.432	23.436	0	1	0	5	41	1	1	0	0.233453	11.25	6.66362	28.9393	4.73741	41.793	9.85157	-2.19198e-16	8.01511
JLCM004D	501905	100323	MARBLES	HiSeq4000	F	TD	1	106	54	42	49	67	7.094	76.493	47.47	49.4838	1.263	1.739	73.8004	0.6185	0.6216	38.6	4564	40	6	165.1	56.7	20.8012	0	0	0	2	40	1	2	0	0.401343	75	8.90779	28.3667	0.255741	40.3302	14.1536	0	7.98609
JLCM013C	502404	107053	MARBLES	HiSeq4000	M	ASD	4	60	20	32	34	25	4.843	75.668	26.97	70.0101	1.78	2.115	75.0292	0.6118	0.6593	39	3355	38	6	157.48	54.432	21.9484	0	0	0	1	40	1	1	0	0.19513	42.4	10.7241	25.0269	3.41296	35.0344	14.4919	0	11.3097
JLCM014D	502604	100370	MARBLES	HiSeq4000	M	TD	1	125	63	42	68	77	4.026	74.139	42.52	80.6637	2.075	2.51	75.693	0.8251	0.9773	39	3395	36	6	162.56	57.1536	21.628	0	0	0	1	37	1	1	0	0.164437	41.54	12.8418	14.9651	10.6764	36.5	17.7128	0	7.30385
JLCM008B	503305	100652	MARBLES	HiSeq4000	M	ASD	6	103	52	38	51	65	4.399	75.55	34.92	106.781	2.705	3.107	76.2529	0.8288	0.8513	39.9	3778	37	7	160.02	52.164	20.3715	0	0	0	2	40	1	1	NA	0.214969	48.46	1.07043	28.4126	3.46329	51.8585	8.22543	2.2409	4.72886
JLCM069B	503505	101470	MARBLES	HiSeqX10	M	TD	2	104	45	48	49	65	18.213	74.994	34.03	82.3518	5.488	7.15	77.279	0.7327	0.703	38.3	4140	34	3	157.48	62.1432	25.0578	0	1	0	1	38	1	2	0	0.663359	126.06	8.34263	31.7483	6.03302	36.884	12.2285	1.71706	3.04648
JLCM013D	503506	105114	MARBLES	HiSeq4000	M	TD	2	101	47	42	49	65	4.899	74.924	27.7	70.8168	1.8	2.16	75.4002	0.6199	0.6792	39	4173	35	3	157.48	62.5968	25.2407	0	1	0	2	39	1	1	0	0.283158	64.04	15.4397	19.6731	8.23069	47.8678	2.74786	0	6.04085
JLCM003A	504004	101033	MARBLES	HiSeq4000	M	ASD	7	95	36	55	49	51	7.038	75.343	31.31	56.2659	1.405	1.71	76.6554	0.5655	0.5402	39.7	4085	43	6	165.1	81.648	29.9538	0	0	0	1	45	1	1	0	0.746922	NA	13.138	11.5673	11.143	53.9934	7.40485	0	2.75348
JLCM066A	505204	101114	MARBLES	HiSeqX10	F	TD	1	118	56	55	61	63	14.258	75.379	32.77	70.381	4.771	5.671	77.6708	0.5082	0.5074	38.7	2323	33	6	172.72	80.2872	26.9129	0	0	0	1	45	1	1	0	0.627411	68.65	7.02102	22.0464	6.89474	47.6888	8.87322	8.89758e-16	7.47576
JLCM009C	505505	107912	MARBLES	HiSeq4000	M	ASD	6	99	54	42	49	54	5.065	75.215	32.72	84.4998	2.133	2.524	76.1915	0.6131	0.6865	36.6	3200	34	4	165.1	99.792	36.6102	0	1	0	NA	34	NA	NA	NA	0.459355	140.77	13.0737	24.8069	0.0679033	38.7515	9.02531	4.22903	10.0457
JLCM063A	506005	101386	MARBLES	HiSeqX10	F	TD	2	100	56	42	58	45	14.465	75.3	27.11	83.3128	5.632	6.739	76.3974	0.4944	0.4946	40.7	4181	30	6	165.1	91.6272	33.6148	0	0	0	2	38	1	1	0	0.233472	22.21	0.377849	4.77249	7.3595	67.4647	15.7723	3.118	1.13516
JLCM007D	506103	101108	MARBLES	HiSeq4000	M	ASD	6	96	28	67	35	63	6.015	74.65	29.24	107.498	2.675	3.06	75.7776	1.0796	1.0529	39	3364	23	2	154.94	98.4312	41.0021	0	0	0	2	NA	0	1	0	NA	NA	7.50365	46.3879	23.7329	7.91248	-5.55049e-16	0	14.4631
JLCM002C	506508	101996	MARBLES	HiSeq4000	M	TD	1	113	49	55	49	73	5.166	73.073	48.4	39.5353	0.969	1.109	76.5361	0.6123	1.0301	38	3255	36	5	157.48	63.504	25.6065	0	1	0	1	38	1	1	0	0.190827	49.62	0.683578	15.258	19.3703	40.7251	17.2877	0	6.67526
JLCM003D	507104	102092	MARBLES	HiSeq4000	M	TD	1	123	59	59	65	63	7.784	74.714	34.14	66.812	1.647	1.986	76.8298	0.6912	0.6955	38.9	2922	34	6	157.48	45.36	18.2904	0	0	0	1	37	1	1	0	0.236348	74.42	3.12273	26.3436	10.0164	38.3675	11.9474	2.16837	8.03396
JLCM008D	507204	105701	MARBLES	HiSeq4000	M	ASD	6	91	45	39	49	48	3.837	75.171	39.19	87.9693	2.245	2.601	75.8908	0.8522	0.8977	41	4120	39	6	172.72	88.9056	29.8019	0	0	0	1	48	1	1	0	NA	90	4.35105	17.7824	20.1781	43.0472	11.5477	0	3.09353
JLCM008C	507306	102204	MARBLES	HiSeq4000	M	TD	1	113	54	59	49	63	6.267	74.666	37.57	82.9462	2.042	2.289	76.4876	0.8327	0.8588	39	4071	37	6	157.48	72.576	29.2646	0	1	0	3	38	0	1	0	0.47018	54.81	4.2175	22.1921	0	50.2292	10.9662	4.06634	8.32868
JLCM014A	508904	104233	MARBLES	HiSeq4000	M	ASD	6	110	70	42	49	58	5.036	76.691	37.15	125.354	3.198	3.837	75.3159	0.791	0.7875	39	3117	37	7	157.48	48.0816	19.3878	0	0	0	1	43	1	1	0	0.197087	36.63	3.52206	20.4861	1.36774e-15	59.7643	11.6922	0	4.53528
JLCM012A	510304	101701	MARBLES	HiSeq4000	F	TD	1	122	63	67	46	67	6.934	73.677	30.69	102.154	2.555	3.01	75.5184	1.1002	1.0473	39.4	4055	25	3	167.64	135.354	48.1633	1	0	0	1	30	1	1	0	NA	NA	5.46484	22.9386	2.43463	55.109	6.20807	0.988538	6.85634
JLCM001B	511105	103067	MARBLES	HiSeq4000	M	ASD	4	63	31	26	35	28	7.282	74.754	33.58	65.6772	1.597	1.818	75.3328	0.5995	0.7004	41.1	3439	40	4	157.48	64.4112	25.9723	0	0	0	2	44	1	1	0	0.258872	16.15	14.6647	13.2896	16.3403	31.1674	10.4413	0	14.0967
JLCM010B	511705	102344	MARBLES	HiSeq4000	M	TD	1	89	54	38	38	48	4.763	75.367	35.45	102.333	2.607	3.104	74.432	0.9742	0.98	38.4	3410	28	6	152.4	61.6896	26.5609	0	0	0	2	30	0	1	0	NA	NA	5.5525	12.5669	13.218	48.5147	9.21787	2.769	8.16109
JLCM002B	512305	103633	MARBLES	HiSeq4000	F	ASD	10	NA	25	31	NA	20	2.847	73.927	65.61	42.1431	1.06	1.216	73.6694	0.6422	1.1463	39.3	3850	29	4	152.4	58.5144	25.1938	0	0	0	2	31	1	1	0	0.413602	107.31	11.448	18.419	0	33.8748	12.4597	8.22996	15.5685
JLCM054A	513204	109572	MARBLES	HiSeqX10	F	TD	1	126	66	55	71	60	13.334	68.434	29.68	64.2671	4.27	4.865	77.7285	0.6873	0.7545	39	3920	39	6	162.56	111.586	42.2261	0	0	0	1	38	1	1	0	0.280651	41.83	7.52124	27.8198	0	39.5728	10.0346	1.61032	13.4413
JLCM063B	513504	102423	MARBLES	HiSeqX10	M	TD	1	96	51	52	42	48	15.427	75.523	31.82	82.1241	5.473	6.572	77.4573	0.5184	0.5326	38.6	3750	32	6	160.02	69.4008	27.1029	0	1	0	2	38	0	1	0	NA	NA	4.18884	23.0959	3.79418	50.2113	11.6025	-8.82958e-16	7.10728
JLCM014B	513904	103664	MARBLES	HiSeq4000	M	TD	1	108	56	55	45	60	4.593	76.043	33.73	105.522	2.701	3.235	75.8562	0.8019	0.8237	38	3362	31	6	167.64	65.3184	23.2424	0	1	0	1	36	0	1	0	0.275355	58.27	8.47976	17.5397	11.77	41.5089	14.3007	0	6.40096
JLCM059A	514204	107940	MARBLES	HiSeqX10	M	TD	1	98	49	38	46	63	15.99	69.603	69.81	34.1407	2.143	2.619	74.9212	0.5509	1.4319	34.6	2979	39	6	152.4	54.8856	23.6313	0	0	0	1	39	1	1	0	0.233781	52.79	11.6946	23.6246	5.51387	22.7633	15.5598	3.55937	17.2844
JLCM001A	514605	103636	MARBLES	HiSeq4000	M	TD	1	123	56	67	49	75	6.94	75.1	37.7	65.51	1.606	1.859	75.6137	0.5941	0.7386	39.1	3565	37	7	170.18	65.772	22.7104	0	0	0	2	39	1	1	0	201.032	81.92	10.6053	15.3762	10.6809	42.3968	11.2666	0	9.67432
JLCM012B	515104	104344	MARBLES	HiSeq4000	M	ASD	5	96	52	38	46	56	5.285	73.745	33.26	98.8816	2.51	2.977	75.2204	1.0478	1.0456	39.3	3395	32	5	154.94	65.772	27.3977	0	0	0	1	35	0	1	1	0.235647	153.17	3.71407	12.6764	5.51735	58.4301	12.0752	-1.79539e-15	7.58683
JLCM008A	515205	103418	MARBLES	HiSeq4000	F	TD	1	86	43	48	41	40	4.419	75.627	39	122.857	3.069	3.324	76.7455	0.8527	0.8723	39.1	3270	25	5	167.64	55.7928	19.8528	0	0	0	2	28	1	1	0	NA	NA	0.899565	8.82711	8.55974	66.3237	9.28476	0	6.10514
JLCM065B	515308	110769	MARBLES	HiSeqX10	M	ASD	7	49	20	20	20	20	14.645	74.236	37.31	79.7084	5.311	6.358	77.7732	0.5035	0.5476	38.1	3430	43	8	157.48	61.6442	24.8566	0	0	0	4	42	1	1	0	NA	NA	6.02976	15.4444	1.65607	62.4784	7.94637	1.63417	4.81082
JLCM009B	515405	105730	MARBLES	HiSeq4000	M	TD	1	132	70	62	66	67	5.161	75.745	29.54	85.1442	2.16	2.556	76.3228	0.6186	0.6712	39	3061	35	6	172.72	67.1328	22.5035	0	0	0	2	42	1	1	0	0.190439	45.58	9.88938	37.4217	2.15943	37.0088	4.93363	0.489398	8.09758
JLCM011D	515504	106031	MARBLES	HiSeq4000	M	ASD	5	59	20	38	20	31	5.265	75.945	32.85	112.483	2.856	3.378	73.7102	0.7847	0.8202	41.3	3910	31	4	170.18	66.6792	23.0236	0	0	0	1	37	1	1	0	NA	NA	0.562206	8.86101	12.343	48.8784	14.8651	4.88358	9.60673
JLCM056B	516005	104851	MARBLES	HiSeqX10	F	TD	1	121	61	62	53	65	15.818	70.553	62.95	44.1456	2.759	3.219	77.4337	0.7044	1.358	40.4	3910	27	5	177.8	76.2048	24.1056	0	0	0	1	32	0	1	0	1.56438	133.85	0.940415	18.6876	11.3103	53.9028	10.0215	0	5.13747
JLCM011C	516406	104267	MARBLES	HiSeq4000	M	TD	1	120	58	59	56	67	5.825	75.397	29.09	113.997	2.849	3.29	75.7465	0.8095	0.8327	38.6	4034	35	6	167.64	93.4416	33.2495	0	1	1	2	34	1	1	0	0.281309	39.23	9.26217	13.9547	5.42603	56.3158	7.73803	0	7.30322
JLCM012D	517405	103951	MARBLES	HiSeq4000	M	ASD	6	84	36	35	44	52	4.445	75.01	37.01	101.052	2.592	3.089	75.3166	1.0436	1.0729	36	2720	33	6	165.1	52.164	19.1371	0	0	0	2	33	1	1	0	NA	NA	10.3201	21.9952	3.67417	40.0578	12.455	0	11.4977
JLCM007A	517504	104551	MARBLES	HiSeq4000	M	TD	2	112	49	52	49	73	5.124	75.376	33.95	116.096	2.92	3.341	76.7859	1.0809	1.0457	38.7	4400	27	7	167.64	87.0912	30.9898	0	0	0	1	31	1	2	0	0.185174	113.37	4.29215	36.8041	3.3718	47.4154	6.88828	0	1.22832
JLCM002A	518004	104277	MARBLES	HiSeq4000	M	TD	1	122	54	55	56	80	8.821	75.323	38.34	53.1562	1.266	1.467	76.0569	0.5814	0.7808	37.4	2840	42	6	162.56	82.0005	31.0305	0	1	0	1	43	1	1	0	NA	NA	6.72904	13.7438	11.6221	53.6561	7.74339	0.0471732	6.45841
JLCM002D	518607	104289	MARBLES	HiSeq4000	M	ASD	6	108	54	67	41	54	4.421	74.325	49.09	45.8493	1.171	1.474	74.5113	0.6093	0.7609	41.7	4643	33	5	167.64	99.792	35.5092	0	0	1	4	36	0	1	0	NA	NA	1.61615	23.2281	17.8155	40.5437	7.79232	0	9.00422
JLCM052B	518706	104594	MARBLES	HiSeqX10	F	TD	1	118	54	55	53	73	12.273	68.844	25.85	80.5412	5.523	6.506	77.4725	0.6743	0.7046	39.9	3198	43	4	165.1	61.236	22.4653	1	0	1	3	NA	0	2	0	NA	79.9	3.13758	26.5093	1.64218e-15	59.091	10.7565	0	0.505603
JLCM001D	518804	104034	MARBLES	HiSeq4000	M	ASD	10	49	20	20	20	20	6.289	73.508	40.2	53.0975	1.301	1.498	76.8058	0.5944	0.8207	39.3	3470	32	5	160.02	79.38	31.0001	0	0	0	1	31	0	2	0	NA	NA	19.7533	29.3089	2.28231e-17	38.228	7.11437	0	5.59545
JLCM014C	518905	105082	MARBLES	HiSeq4000	M	ASD	7	49	20	20	20	22	4.44	75.347	33.41	88.1042	2.261	2.717	75.1048	0.7916	0.8349	39.3	3706	38	7	162.56	59.4216	22.4862	0	0	0	2	38	1	1	0	0.194493	68.94	5.35321	20.533	4.45664	52.6441	9.9859	0	7.02716
JLCM003C	519005	105078	MARBLES	HiSeq4000	M	ASD	5	67	29	28	34	37	7.307	75.728	37.07	68.3079	1.71	2.109	73.6567	0.5672	0.5437	40	3595	27	5	175.26	74.844	24.3664	0	0	0	2	31	0	1	0	NA	55.96	9.21866	20.3437	4.03106	46.1848	1.14242	0	19.0793
JLCM011A	519604	104454	MARBLES	HiSeq4000	M	TD	2	116	63	46	59	63	5.59	74.7	30.39	101.878	2.568	3.012	76.5786	0.8275	0.8904	39.4	3600	34	6	157.48	55.0004	22.1776	0	0	0	1	38	0	1	0	NA	NA	8.68336	15.7513	5.35792	54.9695	9.12534	0	6.11254
JLCM003B	519705	105075	MARBLES	HiSeq4000	M	TD	1	103	48	55	46	57	6.363	76.209	35.24	61.5666	1.549	1.87	77.3173	0.59	0.5693	35.6	3010	32	6	160.02	86.184	33.6572	0	1	0	2	32	0	1	0	NA	NA	9.69103	12.7776	14.1443	47.5772	11.8362	-8.88962e-16	3.97364
JLCM013B	520405	105736	MARBLES	HiSeq4000	M	TD	1	119	54	67	49	67	4.506	76.34	28.81	91.9398	2.323	2.648	76.2485	0.6226	0.6559	39	3095	30	4	165.1	56.7	20.8012	0	0	0	2	30	0	1	0	0.326405	66.06	0	28.7327	6.91391	54.3348	9.03907e-18	4.72459	5.29397
JLCM004A	520604	105308	MARBLES	HiSeq4000	F	ASD	5	102	38	55	44	67	8.572	76.766	34.87	57.5227	1.418	1.745	77.0163	0.6144	0.5925	39.6	2711	34	4	152.4	56.7	24.4125	0	0	0	1	41	1	1	0	NA	NA	4.41579	23.7344	10.7475	48.4174	7.29341	0	5.39152
JLCM007B	521005	105874	MARBLES	HiSeq4000	M	ASD	6	78	31	31	33	60	5.275	75.207	29.56	110.309	2.751	3.086	77.0996	1.0299	0.983	40.6	2916	44	5	167.64	80.7408	28.7301	0	0	0	2	48	1	1	0	NA	NA	4.67782	24.9314	2.69	51.3407	11.6424	0	4.71775
JLCM005C	521506	106425	MARBLES	HiSeq4000	M	TD	1	95	45	45	39	60	6.575	75.31	27.13	65.131	1.646	2.03	76.855	0.5373	0.5124	38.9	3631	30	4	149.86	56.2464	25.0451	0	0	0	3	37	0	1	0	0.175366	18.17	19.9503	23.3565	8.96499	37.5251	6.81617	0	3.38697
JLCM067A	522304	106109	MARBLES	HiSeqX10	F	TD	1	137	61	71	66	77	14.433	72.626	47.09	58.2396	3.825	4.582	76.4955	0.539	0.5951	39.6	3690	40	5	167.64	70.7616	25.1792	0	0	0	1	44	1	1	0	NA	NA	3.01733e-16	-3.63438e-17	-2.11463e-15	85.6818	14.3182	-4.1785e-18	0
JLCM051A	524210	107193	MARBLES	HiSeqX10	F	TD	1	94	48	46	41	53	15.3	70.805	21.19	86.8628	5.842	7.013	78.0135	0.66	0.6667	39	3550	37	4	165.1	74.844	27.4576	0	0	0	7	42	1	1	0	0.197858	NA	9.27633	42.1327	9.25229	37.5064	0.927961	0	0.904334
JLCM061A	525003	107825	MARBLES	HiSeqX10	F	TD	2	120	63	52	58	67	16.13	75.422	46.85	69.496	4.596	5.742	76.7198	0.501	0.5271	40.6	3575	24	6	157.48	90.72	36.5807	0	0	0	0	24	0	1	0	0.246411	63.46	-4.90938e-18	18.8214	4.6058	62.3978	8.46435	-2.24816e-16	5.71064
JLCM006B	525105	107049	MARBLES	HiSeq4000	M	ASD	9	49	20	20	20	20	5.768	72.674	26.47	57.2624	1.454	1.776	75.0078	0.5664	0.5431	39.6	3110	34	6	175.26	157.399	51.2433	0	0	0	2	38	0	1	0	NA	NA	0.179729	19.4917	3.97278	49.2654	19.1785	1.0067	6.90522
JLCM010C	525305	107347	MARBLES	HiSeq4000	M	ASD	9	71	45	23	39	32	4.435	75.253	38.68	108.244	2.752	3.222	74.269	0.9813	0.9943	41.3	3500	30	5	167.64	79.38	28.2459	0	0	0	2	33	1	1	NA	NA	NA	3.87101	15.9941	0	46.4235	5.55539	9.68074	18.4752
JLCM067B	525408	107867	MARBLES	HiSeqX10	M	TD	1	94	58	45	44	40	15.06	71.966	48.28	58.0342	3.688	4.196	77.0261	0.5407	0.6284	41	4170	42	6	172.72	81.648	27.3691	0	0	0	2	34	1	2	0	0.333152	73.85	12.438	21.5835	17.0219	35.3126	6.08797	0	7.55596
JLCM006D	525604	108187	MARBLES	HiSeq4000	M	ASD	7	58	20	31	35	20	4.911	74.484	53.79	38.399	1.025	1.505	71.3564	0.5953	0.6213	38.4	3355	35	6	157.48	62.1432	25.0578	0	0	0	1	33	1	1	0	0.256087	94.33	1.93914	16.8274	12.2059	49.1606	7.8275	0	12.0394
JLCM062A	525805	108411	MARBLES	HiSeqX10	M	TD	1	110	47	55	53	65	16.389	74.272	23.35	75.0301	4.963	5.892	76.4786	0.5175	0.539	41	4240	40	6	177.8	78.0192	24.6796	0	0	0	2	40	1	1	0	NA	38.08	7.75502	34.6935	11.7533	25.82	4.99466	0	14.9835
JLCM010A	526506	108572	MARBLES	HiSeq4000	M	ASD	7	97	49	52	41	52	5.464	75.539	27.64	94.9269	2.401	2.822	76.2642	0.9681	0.9295	39	3928	25	3	154.94	99.792	41.5689	0	0	0	2	NA	0	1	1	782.062	67.79	9.6819	21.5029	14.1708	36.8769	11.0602	0	6.70731
JLCM048A	527605	108319	MARBLES	HiSeqX10	M	TD	1	132	60	80	51	75	12.922	71.571	23.85	75.4102	5.12	5.952	77.9352	0.6516	0.679	38.4	3755	30	4	157.48	72.576	29.2646	0	1	0	3	31	0	1	0	NA	NA	6.053	15.4065	0.811993	56.9619	11.9615	3.40534	5.39984
JLCM013A	527905	109359	MARBLES	HiSeq4000	F	ASD	4	108	52	59	51	54	4.937	76.742	30.13	82.5798	2.085	2.435	76.3616	0.6456	0.6998	40.7	4270	30	6	180.34	72.576	22.3156	0	0	0	2	30	1	1	0	0.201683	18.46	5.92615	20.9809	0	59.0209	13.0845	-5.85039e-18	0.987528
JLCM053A	528004	109410	MARBLES	HiSeqX10	M	ASD	6	77	33	39	37	43	16.281	73.527	37.26	81.4442	5.443	6.852	76.5023	0.6679	0.6537	40.4	3811	32	5	167.64	62.1432	22.1125	0	0	0	3	33	1	1	0	0.262279	78.46	3.60931	13.6655	0	55.4066	13.8208	-4.17505e-18	13.4978
JLCM011B	528104	109486	MARBLES	HiSeq4000	F	ASD	7	90	47	45	45	43	5.254	74.618	34.85	107.802	2.73	3.231	74.7607	0.8297	0.8936	39	3425	30	5	157.48	118.39	47.7378	0	1	0	1	31	0	2	0	1.07239	103.56	2.7732	6.21316	18.1042	56.5558	7.43603	0	8.91764
JLCM055B	528204	108734	MARBLES	HiSeqX10	M	TD	1	95	63	38	38	52	15.838	68.141	46.2	57.0159	3.606	4.089	78.1694	0.669	1.0151	40	3189	41	4	160.02	95.256	37.2001	0	0	NA	1	44	1	1	0	NA	NA	7.42983	25.252	0	52.2558	3.49926	2.29975	9.26337
JLCM009A	528304	109511	MARBLES	HiSeq4000	F	ASD	6	63	25	20	35	38	4.913	75.873	25.91	70.1445	1.78	2.094	74.635	0.6083	0.6484	39.9	3345	27	5	154.94	73.0296	30.4209	0	0	0	NA	28	NA	1	0	NA	NA	5.96322	14.6114	1.65862	49.8603	6.97231	10.9427	9.99146
JLCM065A	528805	110028	MARBLES	HiSeqX10	M	ASD	7	61	38	20	27	28	15.358	74.871	29.08	70.878	4.684	5.524	77.7773	0.5105	0.5506	39.1	3430	36	4	165.1	67.5864	24.7951	0	0	0	2	40	1	1	0	0.242222	NA	9.39288	35.8196	2.36591	29.7578	7.80723	6.39355	8.46308
JLCM055A	529203	109885	MARBLES	HiSeqX10	M	ASD	6	67	31	32	31	35	13.749	70.111	37.23	71.0835	4.711	5.465	77.0124	0.6735	0.8077	37.9	2946	35	4	167.64	68.04	24.2108	0	1	0	5	45	0	1	0	NA	165.87	3.1109	21.4852	0	47.3362	12.5532	3.99552	11.519
JLCM048B	529806	111602	MARBLES	HiSeqX10	M	ASD	8	NA	NA	20	NA	20	14.109	72.417	22.21	88.1792	5.964	7.107	77.7894	0.642	0.6611	38.9	3590	42	7	175.26	67.2235	21.8855	0	1	0	2	48	0	1	0	0.888229	117.98	4.3882	10.1401	2.97951	68.4625	10.5123	4.48144e-16	3.51749
JLCM051B	530703	110711	MARBLES	HiSeqX10	F	ASD	6	113	47	39	68	71	13.231	70.15	22	75.3536	5.135	5.956	78.0195	0.6608	0.6757	38.9	2590	39	6	162.56	70.308	26.6059	0	0	0	2	41	1	1	0	0.32939	47.02	3.7374	5.11154	11.8992	61.7852	16.4681	0	0.998503
JLCM059B	530904	110144	MARBLES	HiSeqX10	F	ASD	10	105	54	42	44	70	16.705	68.447	69.84	41.3612	2.541	3.002	77.3153	0.5567	1.5971	39.3	3370	36	7	162.56	53.5248	20.2548	0	1	0	2	41	1	1	0	NA	NA	9.72959	19.7781	8.15778	46.8008	14.91	0	0.623724
JLCM068A	531304	111212	MARBLES	HiSeqX10	F	TD	1	106	56	42	51	63	17.083	71.002	74.51	28.6792	1.809	2.27	76.3856	0.5853	0.9934	38.6	3380	29	6	160.02	61.236	23.9143	0	0	0	1	31	0	2	0	0.18305	91.44	8.73094	21.4646	2.14152	58.7896	1.88124	5.50552e-17	6.99208
JLCM060A	531604	110677	MARBLES	HiSeqX10	F	TD	1	90	52	42	41	45	16.714	74.567	44.73	71.1539	4.562	5.225	77.7713	0.5141	0.5616	38	3120	25	4	172.72	58.0608	19.4625	0	0	0	1	24	0	1	1	0.289015	90.58	14.7109	18.9288	15.8619	33.0721	7.56191	0.0650834	9.79931
JLCM049A	532204	110843	MARBLES	HiSeqX10	F	TD	1	113	53	55	48	70	13.606	71.347	22.22	87.0206	5.922	7.043	78.6506	0.6578	0.6702	39	3416	33	4	172.72	135.173	45.311	0	0	0	5	53	0	2	0	0.537966	160.96	17.9035	18.7908	4.55515	44.4694	8.18752	0.278065	5.8155
JLCM058A	533104	111956	MARBLES	HiSeqX10	F	ASD	6	78	40	33	38	43	14.815	68.7	66	44.3668	2.805	3.338	77.6972	0.5616	1.4328	38.9	2970	35	5	165.1	87.1366	31.9673	0	0	0	2	39	0	1	0	NA	111.92	22.1155	45.9467	0.385954	0	20.2794	7.98867	3.28371
JLCM066B	533205	110881	MARBLES	HiSeqX10	F	ASD	7	65	38	21	38	28	13.429	75.742	48.03	64.6449	4.382	5.371	77.3514	0.5234	0.5706	40.3	4026	24	5	170.18	106.596	36.8064	0	0	1	4	38	0	1	1	NA	NA	6.1896	24.0566	5.4942	50.8039	13.4557	3.72856e-17	0
JLCM060B	533406	113887	MARBLES	HiSeqX10	M	ASD	4	86	49	35	49	38	17.649	76.048	54.57	63.0609	4.035	4.835	78.1825	0.5377	0.5836	39.9	3374	38	7	165.1	63.504	23.2974	0	0	0	2	36	1	1	0	111.483	156.06	15.0916	40.6065	11.2181	29.1778	3.90602	2.89003e-17	0
JLCM057A	534004	110911	MARBLES	HiSeqX10	M	ASD	9	49	20	20	20	20	14.842	72.443	54.71	65.0496	4.187	4.944	77.3431	0.6683	1.0077	39.9	3340	26	5	154.94	58.968	24.5634	0	0	0	2	28	0	1	0	NA	NA	11.6213	25.4634	4.85486	43.359	8.86067	0	5.84074
JLCM062B	535904	111919	MARBLES	HiSeqX10	M	ASD	5	NA	20	20	NA	20	14.756	75.145	33.72	97.2116	6.584	7.981	77.8361	0.5076	0.5156	38.3	3340	25	2	165.1	70.308	25.7935	0	1	0	2	37	0	1	0	0.473019	114.23	5.0261	16.4291	5.24608	58.8977	11.7827	0	2.61834
JLCM064A	536104	113489	MARBLES	HiSeqX10	F	ASD	5	105	47	52	46	65	15.491	74.757	35.3	78.8573	5.209	6.224	77.5212	0.5327	0.5803	39.3	3505	31	5	170.18	68.04	23.4935	0	1	0	2	31	0	2	0	NA	100.1	5.91877	18.2486	3.10725	60.3688	11.0502	0	1.30625
JLCM049B	536204	111723	MARBLES	HiSeqX10	F	ASD	6	55	38	20	20	20	13.685	69.719	19.24	69.74	4.747	5.655	76.2448	0.6544	0.6773	39.3	3290	44	4	162.56	108.864	41.1962	0	0	0	1	46	1	1	0	NA	NA	3.1156	25.9112	4.00622	39.0736	16.952	0.404142	10.5372
JLCM053B	537604	112591	MARBLES	HiSeqX10	M	TD	2	135	66	55	77	73	11.031	68.555	24.68	44.9406	3.132	3.711	77.7561	0.6602	0.7256	39.1	4484	32	6	177.8	81.1944	25.684	0	0	0	1	28	0	1	0	0.741782	62.02	4.96989	21.4207	7.02023	51.3444	10.9703	0	4.27445
JLCM057B	537704	113678	MARBLES	HiSeqX10	M	TD	1	121	61	62	61	58	15.471	70.19	56.75	46.3245	2.971	3.585	76.8272	0.6815	1.1724	40.1	3635	27	5	157.48	70.308	28.3501	0	0	0	4	26	1	1	0	NA	51.35	0	23.3123	3.36389	52.1691	15.3704	4.11847	1.66584
JLCM052A	537904	113300	MARBLES	HiSeqX10	F	ASD	6	67	22	20	31	56	11.92	68.904	24.88	83.2634	5.728	6.685	77.6988	0.6813	0.7088	41	3770	34	5	170.18	86.184	29.7584	0	0	0	1	34	0	1	NA	1357.46	25.96	-3.05479e-18	16.562	12.8064	56.067	8.93621	0	5.62834
JLCM068B	538905	114896	MARBLES	HiSeqX10	M	ASD	7	83	47	35	41	43	15.663	74.932	38.39	73.8372	5.028	6.638	76.5525	0.8105	0.8013	38	3170	32	5	162.56	76.2048	28.8373	0	0	0	1	38	0	1	0	NA	37.5	3.73607	18.0533	6.26426	53.6166	11.4572	-8.70826e-16	6.87255
JLCM056A	539004	113276	MARBLES	HiSeqX10	F	ASD	5	91	58	26	49	48	16.053	70.617	48.76	55.3985	3.513	4.046	77.8497	0.7036	1.154	39	3650	38	6	175.26	134.719	43.8595	0	1	0	1	37	1	1	0	NA	71.83	3.58183	19.816	1.78866e-15	63.4372	5.2016	0	7.96336
JLCM058B	539504	113062	MARBLES	HiSeqX10	M	TD	1	103	54	52	44	56	15.107	65.517	71.83	31.1229	1.946	2.342	77.8056	0.5884	1.73	40.1	3255	34	6	167.64	72.1224	25.6634	0	1	0	4	36	1	1	0	0.344495	46.15	6.80843	32.5154	15.5518	32.353	9.94476	0	2.82666
JLCM050A	539604	113359	MARBLES	HiSeqX10	M	TD	1	121	63	48	64	67	12.833	70.74	21.09	71.2661	4.889	5.801	78.0258	0.6526	0.6828	39	4210	33	4	156.21	61.236	25.0951	0	0	0	2	39	0	1	0	NA	61.73	17.3233	20.2545	10.8721	34.4609	12.5443	0	4.54484
JLCM054B	542304	113759	MARBLES	HiSeqX10	M	TD	1	115	54	48	49	79	13.566	68.137	44.65	59.1493	3.845	4.378	78.607	0.6943	0.9162	39.1	4045	33	5	165.1	59.8752	21.9661	0	0	0	3	35	1	1	0	NA	NA	7.50126	25.8733	0	51.8903	6.33009	6.99422	1.41089
JLCM061B	543004	114324	MARBLES	HiSeqX10	M	TD	1	125	58	62	53	77	16.41	73.779	27.61	83.8096	5.485	6.44	78.1376	0.5106	0.5272	39.1	3567	31	7	165.1	48.9888	17.9723	0	0	0	2	35	1	1	0	NA	NA	7.64214	29.0822	7.30793	35.2405	13.118	0.626808	6.98236
JLCM069A	543104	115571	MARBLES	HiSeqX10	F	ASD	NA	NA	NA	NA	NA	NA	16.966	74.8	34.87	87.6891	5.75	6.868	77.2814	0.7224	0.6963	38.1	3100	31	7	157.48	71.6688	28.8988	0	0	0	1	38	0	1	0	0.233673	184.9	8.48028	17.7414	12.2864	30.3837	16.6826	0	14.4256
JLCM017B	8004803	2005001	EARLI	HiSeqX10	M	TD	1	125	63	62	56	70	15.767	70.267	21.52	107.18	7.181	8.611	77.6709	0.7729	0.7872	39.1	3480	38	4	177.8	109.316	34.5761	0	0	0	1	49	1	1	NA	0.06	87	12.908	16.9272	7.35885	44.9678	10.5976	0	7.24056
JLCM023B	8004903	2005002	EARLI	HiSeqX10	F	ASD	8	73	30	31	44	38	15.958	72.748	25.14	100.187	6.709	8.103	77.2679	0.8126	0.8892	39.4	3400	40	6	172.72	143.789	48.1944	0	0	0	1	41	1	1	0	0.87	123	3.80455	8.33797	2.50183	66.1048	9.15309	0	10.0977
JLCM044A	9002202	3020027	EARLI	HiSeqX10	M	TD	1	110	61	48	51	60	15.019	66.835	21.38	75.2262	5.052	5.978	77.609	0.8467	0.8934	37.7	3175	43	7	149.86	59.8742	26.6579	0	0	0	1	47	1	1	0	0.24	63	0	28.5381	5.3086	49.9691	8.27731	-4.13691e-19	7.9069
JLCM038B	9002402	4020041	EARLI	HiSeqX10	M	TD	1	128	60	59	72	65	13.532	72.912	27.6	97.1761	6.634	7.944	78.2794	0.804	0.8894	36.2	NA	35	7	165.1	53.5239	19.6341	0	0	0	2	34	1	1	0	0.17	22	7.05373	21.7774	9.80569	52.3427	6.05936	0	2.96106
JLCM021A	9003203	1020036	EARLI	HiSeqX10	F	ASD	6	104	49	48	42	68	15.625	72.186	19.07	109.975	7.311	8.449	78.2709	0.7931	0.8361	40.4	3295	40	4	165.1	58.0598	21.298	0	0	0	1	42	0	1	1	0.23	118	4.5701	22.0331	13.6147	50.0709	6.66413	0	3.04705
JLCM037A	9003402	1020047	EARLI	HiSeqX10	M	ASD	8	49	20	20	20	20	14.662	72.385	31.63	91.0758	6.01	7.014	75.9864	1.0883	1.2122	38.4	3909	31	4	172.72	99.7903	33.4472	1	0	0	2	31	1	1	NA	0.05	76	0	32.6278	11.5892	28.5777	9.0306	-9.14452e-16	18.1747
JLCM046B	9003502	3030006	EARLI	HiSeqX10	M	TD	1	101	54	42	44	63	14.969	73.435	19.76	93.4853	6.225	7.323	77.7598	0.7821	0.7991	39.4	4082	41	7	162.56	77.1107	29.1772	0	0	0	2	35	1	1	0	0.11	85	1.31937	13.9717	0	70.1099	7.32253	2.05411	5.22236
JLCM026A	9003802	3020023	EARLI	HiSeqX10	M	ASD	5	82	49	20	41	52	14.44	70.62	24.66	84.0339	5.746	7.028	77.3116	0.814	0.8432	39.5	2835	32	7	172.72	91.1721	30.5586	0	0	0	3	37	1	1	1	1007.8	61	5.73887	20.0008	0	57.7016	12.3313	-8.84135e-16	4.22739
JLCM015A	9003902	4030051	EARLI	HiSeqX10	M	TD	1	98	58	42	51	45	13.856	70.348	17.81	89.2528	6.072	7.192	78.4861	0.8198	0.8202	39	3730	35	7	170.18	58.967	20.3587	0	0	0	1	39	1	1	0	0.09	65	4.9798	30.5042	10.0997	39.0722	13.2621	0	2.08191
JLCM015B	9004002	3020075	EARLI	HiSeqX10	F	ASD	5	75	40	21	44	43	14.412	70.754	19.92	88.6609	6.025	7.265	77.3743	0.8137	0.8243	39.5	3937	30	4	167.64	59.4206	21.1416	0	0	0	1	32	1	1	0	0.12	103	0.147498	23.5247	6.9044	50.8906	13.9152	0	4.61755
JLCM019B	9004707	4020054	EARLI	HiSeqX10	M	ASD	6	108	58	52	46	60	15.658	71.498	20.69	96.9552	6.479	7.88	77.4823	0.7812	0.8324	38.8	3300	29	6	170.18	55.7919	19.2624	0	0	0	2	27	1	1	0	0.1	58	5.70864	36.5871	13.5578	33.4166	1.51979	0	9.21002
JLCM030A	9005502	1020021	EARLI	HiSeqX10	M	ASD	10	49	20	20	20	22	12.391	70.562	22.48	96.7633	6.652	7.847	77.0707	0.8168	0.8417	41	3126	38	7	167.64	83.0074	29.5337	0	0	0	1	38	0	1	0	0.45	88	8.29875	20.205	0.0632524	43.3582	13.9711	3.72445	10.3792
JLCM034A	9005602	3020060	EARLI	HiSeqX10	M	ASD	6	NA	NA	20	35	40	14.801	72.933	23.52	103.851	7.032	8.487	74.0675	0.8051	0.8333	36	2699	27	5	157.48	82.1002	33.1017	0	0	0	1	27	1	1	0	0.22	112	11.6143	16.2679	21.6525	19.3792	0	0.861813	30.2243
JLCM036B	9005803	2020054	EARLI	HiSeqX10	M	ASD	4	97	45	45	41	63	14.13	71.469	29.72	87.1348	5.816	6.77	78.3289	0.8464	0.9673	39.5	3775	33	6	167.64	108.862	38.7328	0	0	0	1	28	0	1	NA	0.37	135	3.28192	12.5962	13.8449	57.929	4.98463	0	7.36337
JLCM021B	9006002	3020072	EARLI	HiSeqX10	F	TD	1	104	54	35	56	63	15.627	72.509	17.67	98.9932	6.626	7.775	77.63	0.8266	0.8724	38.8	1633	30	4	152.4	63.5029	27.3389	0	0	0	1	24	1	1	0	0.29	162	2.20772e-16	24.4458	14.7793	41.3993	7.2572	-1.79361e-15	12.1185
JLCM043B	9006503	2020063	EARLI	HiSeqX10	M	ASD	7	74	30	38	30	48	14.185	67.712	21.41	84.4241	5.675	6.701	77.3391	0.8715	0.9053	39.5	3525	41	5	162.56	65.7709	24.8865	0	0	0	1	39	1	2	1	753.23	116	0	8.55378	13.1092	59.5602	7.49492	-1.39877e-17	11.2819
JLCM040B	9007102	3020119	EARLI	HiSeqX10	M	ASD	6	87	47	31	53	43	14.837	72.096	20.51	102.223	6.799	7.907	76.8136	0.7888	0.8222	33.9	2180	35	7	162.56	92.9864	35.1843	0	0	0	1	33	1	1	0	0.22	67	13.0495	19.7754	12.3999	31.1974	6.49893	0	17.079
JLCM022B	9007202	1020015	EARLI	HiSeqX10	M	TD	1	97	61	35	41	58	15.292	70.535	19.61	95.8468	6.397	7.482	78.032	0.7939	0.8559	38.1	3120	32	6	167.64	61.235	21.7872	0	0	0	2	36	1	1	0	0.32	101	1.65163	25.459	5.90407	41.6686	16.1143	0	9.20242
JLCM035B	9010302	1020098	EARLI	HiSeqX10	M	ASD	9	54	20	26	20	28	14.408	74.737	23.08	112.808	7.688	9.215	77.6952	0.7905	0.81	39.2	3305	32	3	170.18	104.326	36.0192	0	0	0	2	29	0	1	0	0.09	60	2.80713	19.0211	3.42328	60.6785	10.2377	0	3.83227
JLCM030B	9011402	3030138	EARLI	HiSeqX10	M	TD	1	101	56	48	38	60	13.259	71.455	18.57	87.7223	5.936	6.82	78.5549	0.8098	0.8109	39.8	3870	39	6	165.1	83.0074	30.4495	0	0	0	2	39	1	1	0	0.16	34	3.86594	19.1816	5.0034	60.0225	6.75051	0	5.17613
JLCM045B	9012402	3020205	EARLI	HiSeqX10	M	TD	1	124	63	48	58	80	13.932	73.751	21.91	99.4232	6.734	7.969	78.4858	0.8223	0.8536	39.4	3856	34	6	167.64	56.6991	20.1733	0	0	0	2	33	1	1	0	0.24	53	5.15377	23.4482	2.23376e-16	53.8662	11.7668	1.17985	4.58517
JLCM047A	9012803	2020107	EARLI	HiSeqX10	M	TD	1	116	61	42	61	67	17.154	74.62	22.76	89.3604	5.928	7.414	76.9055	0.7962	0.8654	40.5	3685	36	6	162.56	86.1826	32.6099	0	0	0	1	39	1	1	0	0.31	100	10.8318	22.0537	0	45.783	6.33849	6.14484	8.84822
JLCM025A	9013202	4020107	EARLI	HiSeqX10	M	ASD	5	66	33	23	39	32	14.347	70.583	24.25	106.121	7.111	8.283	78.484	0.8215	0.869	39.8	3595	35	NA	NA	NA	NA	NA	NA	NA	NA	37	NA	NA	0	NA	NA	0.963681	13.0934	0.403127	77.0381	8.08906	0	0.41267
JLCM029B	9013303	2020112	EARLI	HiSeqX10	M	TD	1	92	51	42	47	43	12.781	70.535	21.88	93.805	6.442	7.644	79.0025	0.8358	0.8645	39	3740	26	4	162.56	99.7903	37.7588	0	0	0	2	28	0	1	0	0.33	118	9.37122	22.906	12.129	37.0562	18.5375	5.32788e-17	0
JLCM041B	9013403	2020149	EARLI	HiSeqX10	M	TD	1	119	56	52	53	77	13.776	72.885	23.81	98.3271	6.687	7.961	78.0599	0.8322	0.8956	41.5	3845	31	5	172.72	55.7919	18.7	0	0	0	3	32	1	1	0	0.28	112	7.2484	27.6632	11.9253	39.1025	7.92249	0.273628	5.86455
JLCM043A	9013702	4020131	EARLI	HiSeqX10	M	TD	1	84	49	38	41	40	14.288	67.973	19.64	99.5447	6.6	7.533	77.107	0.8617	0.8633	38.8	3632	36	7	163.83	77.1107	28.7266	0	0	0	1	40	1	1	0	0.43	75	1.98402	3.89595	10.1368	60.8789	12.5538	0	10.5506
JLCM029A	9014502	1020145	EARLI	HiSeqX10	M	ASD	6	88	49	32	34	60	12.839	70.149	18.7	84.2124	5.77	6.816	76.7657	0.8504	0.8806	39.5	4004	37	6	163.83	76.2035	28.3887	0	0	0	2	48	1	1	0	0.48	182	3.25868	10.335	5.68424	52.2355	12.7685	4.58361	11.1344
JLCM028B	9014602	1020055	EARLI	HiSeqX10	M	ASD	10	56	31	20	20	29	13.035	68.824	16.99	90.4821	6.196	7.309	78.537	0.8403	0.8559	39.4	3600	36	6	160.02	49.8952	19.4835	0	1	0	2	39	1	1	0	NA	NA	0.287554	33.3295	7.63437	41.3651	0	11.5725	5.81093
JLCM018B	9014803	1020061	EARLI	HiSeqX10	M	TD	1	118	62	52	42	79	16.4	72.442	19.84	105.913	7.044	8.526	77.0667	0.7999	0.8346	38.1	3080	35	6	162.56	63.5029	24.0283	0	0	0	1	36	1	1	0	0.23	54	3.16313	10.0329	16.7175	44.2685	16.9234	0	8.89461
JLCM040A	9016002	1020059	EARLI	HiSeqX10	M	TD	1	109	52	55	46	65	14.655	72.352	21.42	95.0819	6.386	7.606	77.7818	0.7586	0.7981	40.2	4337	32	6	160.02	78.9251	30.8193	0	0	0	2	34	1	1	0	0.07	50	5.69902	19.4027	11.9377	36.3954	18.0749	4.98567	3.50469
JLCM036A	9016302	3020218	EARLI	HiSeqX10	M	TD	1	97	31	35	49	80	14.731	71.974	24.52	97.6719	6.507	7.518	78.3627	0.8422	0.9063	40	3544	37	7	157.48	63.5029	25.6035	0	0	0	2	38	1	1	0	0.27	121	6.2933	13.7108	18.6719	49.419	10.8849	0	1.02007
JLCM018A	9016702	1020062	EARLI	HiSeqX10	M	ASD	6	85	45	35	41	48	15.464	72.322	19.9	97.3731	6.539	7.882	77.2123	0.7926	0.8242	37.4	2960	NA	NA	NA	NA	NA	NA	NA	NA	NA	32	NA	NA	NA	0.21	38	11.0199	24.2658	0	34.2595	13.9042	5.19274	11.358
JLCM034B	9017403	2020170	EARLI	HiSeqX10	M	TD	1	123	60	63	49	75	15.028	72.305	20.64	88.8013	5.952	7.079	77.964	0.8172	0.8476	38.8	3470	44	3	162.56	79.3787	30.0354	0	0	0	4	44	1	1	NA	0.15	52	2.57802	21.9504	0	51.8411	12.3776	4.73207	6.52088
JLCM027A	9017702	1020066	EARLI	HiSeqX10	M	TD	1	91	47	36	45	54	14.179	70.015	17.62	88.6556	5.873	6.536	79.1151	0.8376	0.8396	42.4	4250	32	6	160.02	68.0389	26.5684	0	0	0	1	40	1	1	0	0.72	101	6.49193	6.45128	10.8424	57.8187	14.9517	0.467713	2.97626
JLCM016B	9017803	2020156	EARLI	HiSeqX10	M	ASD	6	108	40	38	58	80	14.683	68.331	19.86	89.756	6.043	7.246	77.1926	0.7926	0.8144	39.2	4240	40	4	175.26	95.2544	31.0082	0	1	0	3	22	0	2	0	0.29	76	6.09347	20.7815	14.5948	37.1457	9.94032	0	11.4442
JLCM017A	9018402	4030120	EARLI	HiSeqX10	M	ASD	4	66	30	31	35	31	15.332	67.916	17.33	77.9115	5.259	6.372	74.7352	0.773	0.792	39.1	3680	32	7	170.18	68.0389	23.4908	0	0	0	1	37	0	1	NA	0.25	60	2.83792	14.225	1.40438	57.9674	2.34026	0	21.225
JLCM031A	9018702	1020109	EARLI	HiSeqX10	M	TD	1	104	56	42	47	63	11.909	71.073	19.76	97.9239	6.731	7.839	78.5492	0.8105	0.8198	39.7	3110	27	6	180.34	81.6466	25.1022	0	0	0	1	31	1	1	0	0.42	62	9.43239	20.4371	4.40526	53.3493	10.4374	0	1.93849
JLCM039B	9018903	2020215	EARLI	HiSeqX10	M	ASD	9	77	38	26	44	45	14.361	72.926	20.91	101.481	6.799	7.894	77.6422	0.7698	0.7846	38.8	3464	34	4	154.94	104.326	43.4534	0	0	0	2	36	0	1	NA	0.27	187	3.02468	12.6572	5.71164	59.9665	10.8283	0	7.81171
JLCM042A	9019102	4020174	EARLI	HiSeqX10	M	ASD	8	96	40	71	39	43	13.099	68.605	23.01	84.3039	5.699	6.643	77.9901	0.8092	0.8808	37.1	2410	34	7	167.64	51.7095	18.3981	0	0	0	1	39	0	1	NA	0.44	20	3.03984	14.3318	15.5718	42.3244	17.0595	2.60761	5.06511
JLCM047B	9020302	3020311	EARLI	HiSeqX10	F	ASD	7	85	45	20	45	60	12.722	73.829	29.48	101.192	6.925	8.298	74.4965	0.7821	0.8432	40	4082	32	4	165.1	72.5748	26.6225	0	0	0	2	33	0	1	1	223.19	147	1.73698	12.3631	0	53.3425	8.38625	6.26717	17.904
JLCM024B	9020403	2020204	EARLI	HiSeqX10	M	ASD	7	88	40	42	41	52	15.306	71.917	21.43	99.499	6.747	8.159	77.6367	0.7977	0.8428	40.4	3460	31	3	162.56	97.5224	36.9006	0	0	0	2	37	0	1	0	0.41	98	7.50514	20.258	5.02507	52.5007	10.5426	2.64074	1.52769
JLCM045A	9020502	1030121	EARLI	HiSeqX10	M	ASD	6	111	52	48	44	77	14.216	74.445	21.08	100.575	6.786	8.05	78.0975	0.8055	0.8217	39.1	3742	31	2	160.02	83.9146	32.7677	0	0	0	3	31	0	1	0	0.42	125	0.846127	19.3875	2.12822	58.4365	15.0073	1.3203	2.87402
JLCM044B	9020702	4020275	EARLI	HiSeqX10	M	ASD	9	81	40	38	38	45	13.866	64.594	25.55	92.5749	6.252	7.34	77.6267	0.8629	0.9341	39.5	3600	31	8	160.02	99.7903	38.967	0	0	0	1	40	1	1	0	0.6	117	4.73842	37.3673	7.3653	38.9461	2.41215	0	9.17076
JLCM039A	9020802	3020249	EARLI	HiSeqX10	M	TD	1	136	66	62	66	80	14.599	72.853	19.78	91.1403	6.137	7.218	78.3186	0.7795	0.7969	41.5	3345	30	8	171.45	86.6362	29.4701	0	0	0	1	28	0	1	0	0.22	84	7.29415	20.1612	21.9874	42.2145	6.66217	0.00697715	1.67358
JLCM033A	9022003	2010458	EARLI	HiSeqX10	F	ASD	7	88	31	42	42	60	13.171	69.97	19.2	87.4306	5.956	6.919	78.4502	0.8069	0.81	38.1	2570	33	3	147.32	52.6167	24.2414	0	0	0	1	28	0	1	0	0.21	47	12.0051	13.2386	8.36302	55.763	7.96478	0	2.66542
JLCM041A	9022502	3020284	EARLI	HiSeqX10	M	ASD	6	58	25	21	41	20	16.705	73.628	17.6	96.8153	6.428	7.686	77.75	0.8002	0.8095	40	3710	41	5	154.94	69.3996	28.9059	0	0	0	1	42	1	2	0	0.54	62	10.6876	20.8053	8.73319	57.4488	5.57788e-17	-1.49855e-18	2.32521
JLCM024A	9023103	2020233	EARLI	HiSeqX10	F	TD	1	101	49	52	41	60	15.471	72.614	21.23	101.366	6.837	8.214	76.8708	0.8129	0.8436	38.5	3330	27	1	167.64	58.967	20.9803	0	0	0	2	29	0	1	0	0.12	29	23.113	17.1474	6.46985	19.6443	13.3798	6.76843	13.4773
JLCM042B	9023503	2020256	EARLI	HiSeqX10	F	TD	1	104	43	55	54	56	13.977	70.227	21	97.7994	6.627	7.783	78.6175	0.8431	0.8764	39.5	3050	35	7	160.02	63.0493	24.6201	0	0	0	2	33	1	1	0	0.3	75	3.58912	24.5518	14.9631	39.5911	13.2642	0	4.04062
JLCM031B	9023602	4020234	EARLI	HiSeqX10	M	ASD	7	66	21	21	44	40	13.416	71.619	20.38	92.9796	6.323	7.555	77.6873	0.805	0.8289	38.7	3520	36	7	162.56	60.7814	22.9985	0	0	0	1	38	0	1	0	0.14	30	4.34963	4.64578	11.0433	61.9094	13.7662	0	4.28559
JLCM046A	9023802	4020246	EARLI	HiSeqX10	M	ASD	7	82	36	48	35	43	13.985	73.985	21.93	105.865	7.14	8.42	78.4747	0.8066	0.8386	38.2	3530	32	6	156.21	74.8428	30.6683	0	1	0	1	33	1	1	0	NA	NA	2.79557	20.4028	6.18145	49.8598	15.4809	0	5.27955
JLCM019A	9023902	3030229	EARLI	HiSeqX10	F	TD	1	132	68	71	56	70	15.063	71.812	21.73	106.389	7.15	8.662	78.0175	0.8061	0.8517	36.4	2600	44	4	170.18	79.3787	27.4059	0	0	0	1	45	1	1	0	0.2	57	9.98243	23.5233	10.8405	42.0076	11.5401	8.86166e-16	2.10601
JLCM033B	9024202	1020158	EARLI	HiSeqX10	M	TD	1	101	49	36	42	75	13.51	70.474	19.19	86.7924	5.937	7.047	77.1929	0.8146	0.8132	41	3699	37	4	162.56	70.3068	26.6028	0	0	0	2	29	0	1	NA	0.22	53	4.21283	22.9414	1.43438	48.7632	14.0294	6.0217	2.59703
JLCM032A	9025502	3020345	EARLI	HiSeqX10	M	TD	1	127	63	48	66	77	13.202	71.788	20.94	95.5072	6.546	7.79	77.8551	0.8356	0.8525	39.1	3657	44	5	162.56	64.4101	24.3716	0	0	0	3	51	1	1	0	0.69	68	0.46157	14.6843	18.893	41.7238	17.4995	0	6.73772
JLCM037B	9025603	2020302	EARLI	HiSeqX10	M	TD	1	115	56	52	56	65	12.966	73.406	25.53	96.3648	6.625	7.966	77.3486	0.8034	0.8673	39.8	3970	35	6	162.56	63.5029	24.0283	0	0	0	1	35	1	1	0	0.27	122	1.52598	25.3228	10.4357	52.3977	2.98212	0.184469	7.15126
JLCM020B	9025702	1020157	EARLI	HiSeqX10	M	ASD	9	61	28	31	20	35	14.572	72.422	22.85	104.3	7.037	8.477	76.2751	0.7626	0.8123	42.1	4750	32	2	165.1	65.3173	23.9602	0	0	0	5	33	0	1	NA	0.39	120	8.21751	16.5849	2.79819	52.7847	8.9555	0	10.6592
JLCM026B	9027002	1030285	EARLI	HiSeqX10	F	TD	1	132	63	62	64	77	14.56	69.901	24.43	84.7336	5.788	7.088	73.5434	0.81	0.8297	41.4	4050	35	6	165.1	56.2455	20.6324	0	0	0	2	36	1	1	0	NA	NA	1.6026	6.19214	11.6302	52.8003	6.84098	0	20.9338
JLCM038A	9031102	4020322	EARLI	HiSeqX10	M	ASD	8	82	38	31	35	58	13.616	73.558	26.28	91.9796	6.279	7.508	77.0752	0.8282	0.9025	40.4	3490	33	7	162.56	58.967	22.312	0	0	0	1	38	1	1	0	NA	NA	5.33685	25.5904	5.52563	51.7942	5.32953	0	6.42336
JLCM035A	9032102	1020225	EARLI	HiSeqX10	M	TD	1	132	61	62	64	77	13.945	73.776	22.42	90.1761	6.173	7.505	77.3812	0.8127	0.8615	40.1	3460	29	4	165.1	68.946	25.2914	0	1	0	1	29	0	1	NA	0.49	110	0.816203	5.86105	4.06394	77.6294	10.6466	0	0.982743
JLCM020A	9032702	1020222	EARLI	HiSeqX10	M	TD	1	127	58	62	58	77	14.33	74.281	21.66	101.267	6.807	8.114	76.5891	0.7658	0.7671	40.2	4263	39	7	165.1	81.6466	29.9503	0	1	0	2	37	1	1	NA	NA	NA	7.52547	16.5666	0.566626	52.5052	11.4222	0	11.4139
JLCM027B	9033003	2020310	EARLI	HiSeqX10	M	ASD	6	112	58	62	51	52	13.696	70.226	19.74	94.8765	6.442	7.597	78.3737	0.8142	0.8293	39.1	4130	31	4	154.94	86.1826	35.8963	0	0	0	1	39	1	2	0	0.44	112	5.25246	18.5725	10.0909	46.7822	11.2931	1.84131	6.16752
JLCM025B	9033302	1020230	EARLI	HiSeqX10	M	TD	1	114	54	45	58	70	14.713	71.063	22.85	88.7655	6.049	7.393	75.9664	0.7811	0.8199	40.1	3960	33	6	175.26	86.1826	28.055	0	0	0	3	36	1	1	NA	NA	NA	-2.21078e-18	19.9173	4.25254	55.625	12.3752	0	7.82996
JLCM016A	9033402	1020221	EARLI	HiSeqX10	M	TD	1	122	66	42	70	67	15.91	69.356	20.21	101.767	6.775	8.141	78.4783	0.8064	0.8197	40.2	3550	38	7	162.56	58.5134	22.1404	0	0	0	2	37	0	1	0	0.39	123	7.99631	28.9132	6.79356	41.7531	10.7122	0	3.83167
JLCM022A	9033603	2020315	EARLI	HiSeqX10	F	ASD	4	NA	NA	48	44	70	15.149	71.677	21.01	106.367	7.141	8.438	78.9141	0.7879	0.8422	39.2	3265	31	1	165.1	65.7709	24.1266	0	0	0	1	31	0	1	NA	0.42	42	12.9597	28.2248	2.61179	43.718	9.6562	0	2.82947
JLCM023A	9034102	4020354	EARLI	HiSeqX10	F	TD	1	108	54	48	54	60	15.193	72.242	19.12	96.7048	6.537	7.792	78.1183	0.8118	0.8475	40.1	3045	31	4	157.48	68.0389	27.4324	0	0	0	2	32	1	1	0	0.27	78	10.1241	29.9197	7.67571	40.3787	9.4904	-1.74915e-15	2.41141

## Sheet: Table S3
		Estimates		p-values
Model	Set	Males	Females	Males	Females
mCpG ~ Diagnosis + PCR duplicates	Discovery	-0.4	0.19	0.061	0.639
mCpG ~ Diagnosis + PCR duplicates	Replication	-0.82	-0.11	0.016	0.911
mCpG ~ Diagnosis + PCR duplicates + Platform	Pooled	-0.55	0.14	0.002	0.702
mCpG ~ Diagnosis + PCR duplicates + nRBCs	Discovery	-0.03	0.08	0.832	0.792
mCpG ~ Diagnosis + PCR duplicates + nRBCs	Replication	-0.45	0.21	0.139	0.813
mCpG ~ Diagnosis + PCR duplicates + Platform + nRBCs	Pooled	-0.18	0.08	0.186	0.786
nRBCs ~ Diagnosis	Discovery	2.62	-0.86	0.03	0.667
nRBCs ~ Diagnosis	Replication	2.71	1.19	0.032	0.728
nRBCs ~ Diagnosis + Platform	Pooled	2.65	-0.47	0.003	0.785
nRBCs ~ mCpG	Discovery	-4.57	-2.97	9e-18	0.00032
nRBCs ~ mCpG	Replication	-2.01	-2.45	9.1e-05	0.028
nRBCs ~ mCpG + Platform	Pooled	-3.43	-2.85	1.7e-18	3.1e-05

## Sheet: Table S4
DMRid	chr	start	end	width	L	percentDifference	stat	pval	qval	gene_name	gene_entrezID	gene_strand	distanceToTSS	positionInGene	CpG_Anno	GeneReg_Anno	Study_Estimate	Study_pvalue	Site_Kaiser_Permanente_Estimate	Site_Kaiser_Permanente_pvalue	Site_Drexel_Estimate	Site_Drexel_pvalue	Site_Johns_Hopkins_University_Estimate	Site_Johns_Hopkins_University_pvalue	Diagnosis_Alg_Estimate	Diagnosis_Alg_pvalue	MomEdu_detail_2_Estimate	MomEdu_detail_2_pvalue	MomEdu_detail_3_Estimate	MomEdu_detail_3_pvalue	MomEdu_detail_4_Estimate	MomEdu_detail_4_pvalue	MomEdu_detail_5_Estimate	MomEdu_detail_5_pvalue	MomEdu_detail_7_Estimate	MomEdu_detail_7_pvalue	MomEdu_detail_8_Estimate	MomEdu_detail_8_pvalue	DM1or2_Estimate	DM1or2_pvalue	GDM_Estimate	GDM_pvalue	home_ownership_Estimate	home_ownership_pvalue	marital_status_Estimate	marital_status_pvalue	SmokeYN_Pregnancy_Estimate	SmokeYN_Pregnancy_pvalue	ADOScs_Estimate
DMR_1	chr1	5294700	5295077	378	8	5	3.85731	0.0337304	0.943197	AJAP1, MIR4417	55966, 100616489	+, +	639656, -268993	downstream, upstream	CpG_Open_Sea	genes_intergenic	0.0519573	0.0765873	0.0466163	0.203269	0.0480702	0.18969	0.117344	0.00187023	0.0666802	0.0120801	0.00338838	0.962592	0.011668	0.855033	-0.0270224	0.513693	-0.0557829	0.217538	-0.0260202	0.489693	0.0239664	0.740193	-0.0681549	0.555257	-0.0142172	0.695363	-0.00377409	0.894407	-0.0177118	0.717529	0.0670069	0.428519	0.0308089
DMR_2	chr1	5481743	5482027	285	7	-7	-4.43722	0.0123785	0.943197	AJAP1, MIR4417	55966, 100616489	+, +	826699, -82043	downstream, upstream	CpG_Open_Sea	genes_intergenic	0.0184988	0.523388	0.0534417	0.155549	0.0201968	0.589147	-0.0307949	0.410889	-0.0934828	0.000227774	-0.0999586	0.149187	0.0725805	0.234826	-0.0311124	0.42973	-0.0202192	0.63686	-0.0654324	0.0709227	0.00136927	0.984108	-0.0110755	0.923019	0.00889125	0.804847	0.0264075	0.347094	0.01661	0.732062	0.0707189	0.396734	-0.0415963
DMR_3	chr1	9050660	9051012	353	4	-10	-3.81241	0.0363165	0.943197	SLC2A7, SLC2A5	155184, 6518	-, -	-24315, 18816	upstream, gene_body	CpG_Open_Sea	genes_introns	0.00599019	0.90816	0.0678611	0.319689	0.00069836	0.9918	-0.0174812	0.79703	-0.108998	0.019452	-0.1244	0.326958	-0.0174556	0.875888	0.052607	0.467701	-0.105154	0.184519	-0.0810854	0.220506	0.0249055	0.843862	-0.0933182	0.652844	-0.0329563	0.612876	-0.0292366	0.566264	-0.00341811	0.968984	-0.29768	0.047088	-0.0406826
DMR_4	chr1	18690978	18691361	384	3	8	3.66054	0.0479105	0.943197	PAX7, TAS1R2	5081, 80834	+, -	59973, 168300	gene_body, downstream	CpG_Open_Sea	genes_introns	0.0545635	0.0652355	0.0601787	0.120598	0.0189835	0.621657	0.0620135	0.109876	0.0908695	0.000553055	-0.0286462	0.689959	-0.0301673	0.634673	0.0118152	0.773466	-0.0454115	0.311314	-0.0109246	0.769975	0.170296	0.0201524	0.00800638	0.946866	-0.0614782	0.0998727	0.0278319	0.344426	0.0566593	0.263222	0.0226819	0.777432	0.041774
DMR_5	chr1	19179987	19180078	92	4	-6	-3.89101	0.0319719	0.943197	IFFO2, LOC101927895	126917, 101927895	-, +	-223655, -30307	upstream, upstream	CpG_Open_Sea	genes_1to5kb, genes_introns	-0.00864299	0.751201	-0.00216813	0.951605	0.000717378	0.983978	-0.0363125	0.311178	-0.0607485	0.0129115	-0.0668958	0.328167	-0.0031061	0.958882	0.000151483	0.996899	-0.0269454	0.526034	0.0012562	0.97175	-0.0102399	0.880592	-0.0365996	0.735381	0.0799832	0.0163946	0.0463281	0.0785629	-0.0294795	0.519834	-0.0237713	0.743024	-0.0261401
DMR_6	chr1	31586985	31587114	130	16	-5	-4.18742	0.0187918	0.943197	TINAGL1, HCRTR1	64129, 3061	+, +	10501, -30585	gene_body, upstream	CpG_Island	genes_exons, genes_intronexonboundaries, genes_3UTRs	-0.0265987	0.373738	-0.0222113	0.572178	0.0146918	0.708508	-0.0290614	0.460242	-0.0566417	0.0361601	-0.00751727	0.919408	-0.0458622	0.485744	-0.0404544	0.34261	-0.0175357	0.704718	-0.0114286	0.76762	-0.0401424	0.589396	0.146963	0.210208	-0.0602249	0.100643	0.0151607	0.600701	-0.0362888	0.466636	-0.155054	0.0531883	-0.0253767
DMR_7	chr1	36244528	36244579	52	3	-15	-4.23358	0.0173264	0.943197	THRAP3, SH3D21	9967, 79729	+, +	20117, -61813	gene_body, upstream	CpG_Open_Sea	genes_introns	0.0174587	0.821735	-0.166093	0.0931718	0.0741182	0.449961	-0.0501709	0.608671	-0.153993	0.0263311	-0.242927	0.190732	-0.187173	0.253686	-0.0231464	0.827347	-0.222997	0.0657349	0.0031713	0.973855	0.109587	0.552871	0.260953	0.390826	-0.0557357	0.561076	0.13036	0.0838042	0.0484117	0.707862	-0.170548	0.423515	-0.0721263
DMR_8	chr1	37995658	37996552	895	56	-6	-4.12069	0.021102	0.943197	SF3A3, FHL3	10946, 2275	-, -	-5548, 8963	upstream, downstream	CpG_Island, CpG_Shore	genes_1to5kb, genes_intergenic	0.0320863	0.476361	0.0759402	0.19768	0.00187782	0.974436	0.0596249	0.310709	-0.0746831	0.0674516	-0.138631	0.208843	0.0429802	0.657625	-0.0131419	0.833972	-0.0772422	0.260061	-0.0629658	0.272016	-0.07561	0.491208	0.216644	0.219891	0.0777174	0.16037	0.0680078	0.115922	0.0201438	0.78869	-0.0524991	0.66812	-0.0237592
DMR_9	chr1	52549792	52550741	950	9	6	4.26624	0.0163782	0.943197	ORC1, ZCCHC11	4998, 23318	-, -	-145321, 2349	upstream, gene_body	CpG_Shore, CpG_Shelf	genes_1to5kb, genes_introns	0.0552275	0.0650174	0.0565497	0.154338	0.0174868	0.657494	0.0101304	0.797198	0.0845107	0.00160754	0.0725715	0.328245	0.0535394	0.413969	0.0605247	0.15556	0.0423485	0.359201	0.0640387	0.0996721	0.102162	0.170267	-0.0410755	0.732476	-0.0051504	0.89147	-0.0494452	0.0909314	-0.0759033	0.132756	0.0282507	0.720306	0.0402361
DMR_10	chr1	59928460	59928876	417	3	-7	-3.8507	0.0340925	0.943197	CYP2J2	1573	-	-1662	upstream	CpG_Shore	genes_1to5kb	-0.0654959	0.00619742	-0.0684556	0.0307328	0.0131536	0.673077	-0.0155686	0.617591	-0.0705018	0.00114351	-0.0827138	0.166244	0.0692012	0.189732	-0.00414284	0.902766	-0.024878	0.501135	0.0212805	0.491302	0.0773391	0.195108	-0.249246	0.0096095	0.0152864	0.62115	0.000789739	0.974002	-0.0199804	0.631905	-0.0653833	0.330311	-0.0309012
DMR_11	chr1	86390872	86391292	421	4	10	3.81692	0.036101	0.943197	MIR7856, ODF2L	102465842, 57489	-, -	-33185, 5050	upstream, gene_body	CpG_Open_Sea	genes_introns	0.0923217	0.035078	-0.0208929	0.710318	-0.0176521	0.753626	0.0159127	0.777212	0.124101	0.00107914	0.146053	0.173333	0.010636	0.910175	0.0428475	0.48811	0.0503736	0.468514	0.0372563	0.509369	0.0766082	0.472707	0.113031	0.503465	-0.0164717	0.757463	-0.0591616	0.156566	0.0212674	0.785085	0.128175	0.314615	0.0582502
DMR_12	chr1	95863805	95864224	420	9	-5	-4.10433	0.0216278	0.943197	LOC100996635, LOC102723661	100996635, 102723661	+, +	353690, -127843	downstream, upstream	CpG_Open_Sea	genes_intergenic	0.0120937	0.54322	0.0361927	0.161547	0.0288357	0.263487	0.0347119	0.179154	-0.0430692	0.0159473	-0.077125	0.116837	0.0398575	0.356195	0.00125636	0.964022	0.0160576	0.596832	0.0167941	0.508399	0.0312665	0.521638	-0.21406	0.00565146	0.0441238	0.0737869	-0.000963824	0.960662	0.00316453	0.925096	-0.0099397	0.847536	-0.0180733
DMR_13	chr1	101603910	101605158	1249	3	-13	-3.65229	0.0486432	0.943197	LINC01307, DNAJA1P5	104355286, 94236	+, +	280074, -266853	downstream, upstream	CpG_Open_Sea	genes_intergenic	0.0567934	0.370754	0.096674	0.246785	0.0345598	0.677567	-0.0134781	0.871117	-0.137571	0.0159598	0.0291572	0.850615	-0.147232	0.284029	0.0174051	0.844124	-0.173898	0.0746618	-0.0283678	0.724859	-0.0995465	0.520835	0.0214472	0.932436	-0.0957319	0.225728	-0.046867	0.450126	-0.24612	0.0191185	-0.00990158	0.957884	-0.0746686
DMR_14	chr1	111040477	111040769	293	21	-9	-6.17293	0.000965451	0.777059	LRIF1, CEPT1	55791, 10390	-, +	-76533, -98857	upstream, upstream	CpG_Open_Sea	genes_1to5kb	-0.0346013	0.443391	-0.056868	0.326201	0.0372634	0.519184	-0.101236	0.0827554	-0.126959	0.00150116	-0.0458671	0.688728	-0.0145967	0.885259	0.0234833	0.71979	0.019935	0.77965	0.0343948	0.564059	-0.0441078	0.700063	-0.234098	0.194014	0.0665222	0.240398	0.0231645	0.602944	-0.012375	0.87195	-0.0257888	0.837805	-0.0586579
DMR_15	chr1	111217543	111217971	429	4	-9	-3.97091	0.0275757	0.943197	DENND2D, CHI3L2	79961, 1117	-, +	-13005, -9687	upstream, upstream	CpG_Open_Sea	genes_introns	-0.0647715	0.0721044	-0.0650017	0.165887	0.0114765	0.805473	-0.0771967	0.10082	-0.117997	0.000206828	-0.023618	0.789105	-0.0272556	0.726976	-0.047908	0.344209	-0.0973449	0.0800315	-0.025525	0.578929	-0.10874	0.220698	-0.112282	0.431847	0.0340879	0.447368	0.0736929	0.0333148	-0.100496	0.0940181	-0.0565886	0.586884	-0.0589492
DMR_16	chr1	120805109	120805663	555	10	-7	-5.05201	0.00457727	0.887174	PFN1P2, RNVU1-19	767846, 101954277	-, -	-371000, 45322	upstream, downstream	CpG_Open_Sea	genes_promoters, genes_5UTRs, genes_exons, genes_introns, genes_intronexonboundaries	-0.00171802	0.959677	-0.0453745	0.297338	0.0177344	0.682751	0.0441848	0.310085	-0.101204	0.000652071	-0.162052	0.0447207	-0.0127876	0.855761	-0.0813547	0.0807741	-0.0926823	0.0671641	-0.00846563	0.840497	-0.0801788	0.314767	0.0745919	0.573718	-0.0279621	0.502775	0.0687384	0.0352521	-0.0637647	0.254847	0.0830131	0.395282	-0.0503946
DMR_17	chr1	121051202	121051619	418	33	-5	-4.55217	0.0102407	0.943197	LOC101929798	101929798	-	548	gene_body	CpG_Shore	genes_introns	0.00297603	0.931505	0.0543157	0.230543	-0.018482	0.681923	0.01816	0.687164	-0.0746111	0.0163312	-0.116857	0.16151	0.0435813	0.552232	-0.0156176	0.7417	0.069485	0.180833	-0.0503804	0.245007	0.0476848	0.565347	0.0401051	0.771816	-0.0385284	0.373761	0.0266569	0.432069	0.0370559	0.526384	0.0373171	0.716374	-0.0297373
DMR_18	chr1	121272147	121272593	447	4	9	3.8713	0.0329201	0.943197	FAM72B, SRGAP2-AS1	653820, 100873165	-, -	-87829, 125312	upstream, downstream	CpG_Open_Sea	genes_introns	0.0534778	0.181638	0.0506126	0.334371	-0.0280911	0.591247	0.0535062	0.307664	0.115214	0.00119816	0.212727	0.0280909	0.0729698	0.386557	0.0989447	0.0722453	0.0648101	0.275658	0.0761527	0.127162	-0.0928288	0.330612	0.0332341	0.83611	0.0216187	0.668104	-0.0804175	0.0386886	-0.0759906	0.26186	-0.0431043	0.718648	0.0524887
DMR_19	chr1	123272974	123273012	39	3	14	3.72592	0.0424712	0.943197	NA	NA	NA	NA	NA	CpG_Open_Sea	genes_intergenic	-0.0111111	0.889874	0.184722	0.0553437	-0.148611	0.184291	0.134722	0.263341	0.177312	0.0159391	0.0642857	0.757714	0.175397	0.401786	0.000952381	0.993339	0.0801587	0.53069	0.0011544	0.991703	0.0920635	0.746989	NA	NA	0.0709127	0.510482	-0.0551132	0.47735	0.0737726	0.591856	0.163158	0.567637	0.0830604
DMR_20	chr1	124179848	124180042	195	7	-11	-5.28218	0.00324116	0.887174	NA	NA	NA	NA	NA	CpG_Open_Sea	genes_intergenic	0.00730348	0.858233	-0.0844684	0.148996	0.0149127	0.787568	-0.0571205	0.30418	-0.130654	0.000362308	0.0188006	0.845673	0.0518694	0.591734	0.00164555	0.977546	-0.02862	0.670816	0.0780734	0.177543	-0.0851676	0.459189	0.131832	0.384881	0.0268843	0.595069	-0.00787779	0.849188	-0.0537688	0.44544	0.0474261	0.674347	-0.0529638
DMR_21	chr1	124740287	124741371	1085	7	-7	-3.87223	0.0328426	0.943197	NA	NA	NA	NA	NA	CpG_Open_Sea	genes_intergenic	-0.00433748	0.90529	0.0138387	0.769298	-0.018762	0.690977	-0.0385971	0.414338	-0.0907216	0.00473646	0.0412139	0.634264	0.152226	0.0822336	-0.00582518	0.906307	-0.0429244	0.426796	0.0382967	0.396554	0.0612252	0.480208	0.0443544	0.755162	0.00945575	0.838282	-0.0156516	0.655462	-0.218183	0.000505963	-0.130927	0.181387	-0.0453946
DMR_22	chr1	148502795	148503127	333	3	10	4.29573	0.0156282	0.943197	PPIAL4G, NBPF14	644591, 25832	-, -	-19510, 92590	upstream, downstream	CpG_Open_Sea	genes_intergenic	-0.00372495	0.942453	0.0766561	0.251799	-0.0527055	0.429591	0.0605665	0.364377	0.125583	0.00637397	0.104033	0.408831	0.176087	0.116243	-0.0489847	0.496026	0.0648762	0.407993	0.0288546	0.65919	0.127233	0.313054	0.207729	0.311918	-2.99392e-05	0.999631	-0.0514115	0.308603	0.0709526	0.415275	-0.0680264	0.650018	0.062669
DMR_23	chr1	149059337	149060299	963	8	-8	-4.14242	0.0203865	0.943197	PDE4DIP, NBPF9	9659, 400818	+, -	251157, 22012	downstream, gene_body	CpG_Open_Sea	genes_exons, genes_introns, genes_intronexonboundaries	0.0023646	0.959587	0.0443287	0.447848	-0.0333446	0.567681	-0.0868667	0.152388	-0.0867255	0.0359791	0.032678	0.76755	0.0373904	0.702572	0.0176368	0.783036	0.0113288	0.870525	-0.072334	0.225995	-0.00528491	0.96186	0.13863	0.431293	0.0193393	0.73714	0.0806644	0.0651772	0.109068	0.142038	0.105604	0.323277	-0.0281291
DMR_24	chr1	149633671	149633857	187	6	-9	-5.17979	0.00374112	0.887174	LINC00869, FAM231D	57234, 644634	+, +	26660, -67567	gene_body, upstream	CpG_Shelf	genes_1to5kb, genes_introns	-0.0444059	0.211534	-0.0175474	0.701771	0.0808863	0.0806791	-0.0180915	0.692996	-0.108511	0.000547662	-0.0698383	0.353632	-0.0336059	0.612743	-0.0931526	0.0329294	0.0150413	0.747555	0.0416436	0.288375	-0.0276505	0.712666	-0.337299	0.00659302	-0.0457967	0.250331	0.0221087	0.479662	-0.012677	0.814274	-0.0889424	0.364527	-0.0572536
DMR_25	chr1	152495150	152495278	129	3	-8	-3.66279	0.0477208	0.943197	CRNN, LCE5A	49860, 254910	-, +	-80876, -15565	upstream, upstream	CpG_Open_Sea	genes_intergenic	-0.0198171	0.657179	0.0394694	0.494855	-0.0563965	0.330224	-0.0652943	0.260173	-0.104156	0.00913311	-0.150907	0.171354	-0.013389	0.890007	-0.0919789	0.145194	-0.0744105	0.277292	-0.0720529	0.208971	-0.117349	0.286097	-0.145974	0.41058	-0.0910161	0.0998046	0.0447206	0.304449	-0.0423794	0.573116	-0.0293518	0.826157	-0.0443125
DMR_26	chr1	153627293	153627484	192	7	8	3.64198	0.0494362	0.943197	S100A1	6271	+	-912	upstream	CpG_Open_Sea	genes_promoters, genes_1to5kb, genes_5UTRs, genes_exons, genes_introns, genes_intronexonboundaries	0.00870714	0.871062	-0.0974505	0.161926	0.0223473	0.746788	0.0490243	0.479377	0.100406	0.0379703	0.353164	0.00580793	0.0549318	0.617365	0.104443	0.144916	0.00890133	0.908403	0.161594	0.0146433	0.0456123	0.71375	-0.27656	0.194885	0.0056744	0.932907	-0.117755	0.0230001	0.00614327	0.946109	-0.255982	0.0936245	0.0403729
DMR_27	chr1	158212863	158213293	431	10	8	4.34888	0.0142921	0.943197	CD1D, CD1A	912, 909	+, +	32917, -35035	downstream, upstream	CpG_Open_Sea	genes_intergenic	-0.101204	0.0747092	-0.0443645	0.553002	-0.107297	0.153821	-0.0339157	0.649988	0.105442	0.0418389	0.207055	0.145583	0.130953	0.295796	0.0436265	0.589125	0.0410449	0.640592	-0.0311706	0.671448	0.0354547	0.801665	-0.1929	0.398297	0.0939345	0.188641	-0.176694	0.00111285	-0.00738852	0.939251	-0.143154	0.375011	0.0553946
DMR_28	chr1	189518954	189519278	325	4	-9	-3.76047	0.0399541	0.943197	LINC01351	101929120	+	-958981	upstream	CpG_Open_Sea	genes_intergenic	-0.0203797	0.666018	-0.0950227	0.124097	0.000347691	0.995472	-0.0270498	0.659069	-0.108628	0.0101799	0.0216168	0.84794	0.0723113	0.468871	-0.0293447	0.649148	-0.111161	0.116613	0.0851419	0.149927	-0.031161	0.782268	-0.0513192	0.7856	0.0059389	0.920165	0.0322239	0.486495	-0.116318	0.142365	0.000695867	0.996061	-0.0642613
DMR_29	chr1	192575586	192576454	869	8	-7	-4.66963	0.00829253	0.935661	RGS1	5996	+	0	TSS	CpG_Open_Sea	genes_promoters, genes_5UTRs, genes_exons, genes_introns, genes_intronexonboundaries	-0.00720328	0.80988	-0.0525137	0.178758	0.0207024	0.594039	-0.0166984	0.667152	-0.0994814	0.000136222	-0.0367913	0.622888	0.0213932	0.746178	-0.0160236	0.707863	-0.0395932	0.396119	0.0190396	0.624833	-0.0491425	0.511586	-0.0698321	0.559151	0.0347834	0.353288	0.00654408	0.82397	-0.0398024	0.431259	0.0111553	0.890377	-0.0529829
DMR_30	chr1	194151038	194151673	636	3	13	3.76809	0.0394283	0.943197	LINC01031	101929184	+	846294	downstream	CpG_Open_Sea	genes_introns	0.00507466	0.924607	-0.056109	0.424621	0.0430753	0.539522	0.0154823	0.825263	0.101665	0.0354694	0.0806704	0.54587	-0.0271338	0.818006	-0.00225595	0.976401	0.0355646	0.668624	0.0716242	0.304121	-0.00707212	0.957715	0.0266194	0.900363	0.0313775	0.638128	-0.00817987	0.875625	-0.140917	0.114271	0.232101	0.141613	0.0434368
DMR_31	chr1	196324076	196324500	425	4	-7	-3.68767	0.0455313	0.943197	MIR4735	100616363	-	257981	downstream	CpG_Open_Sea	genes_introns	-0.0664063	0.0456439	-0.0694009	0.0826216	0.0145637	0.712315	-0.0494093	0.19973	-0.0748605	0.00757162	0.0497076	0.553864	-0.172515	0.0165414	-0.00584795	0.888166	-0.00584795	0.90208	0.0209378	0.598569	0.0288743	0.680472	-0.285764	0.0118851	-0.0147347	0.724201	0.0186508	0.5492	-0.0399058	0.458995	-0.187645	0.0124718	-0.0473004
DMR_32	chr1	196525381	196526078	698	4	-9	-4.5017	0.0110682	0.943197	MIR4735	100616363	-	56403	downstream	CpG_Open_Sea	genes_introns	-0.0289526	0.424075	-0.00939937	0.842513	0.0315729	0.505152	0.0555643	0.242443	-0.116281	0.000247549	-0.056302	0.52998	-0.0988946	0.214047	0.0123946	0.808685	-0.0292186	0.6004	-0.00172378	0.970482	0.0284203	0.750953	-0.363555	0.00948646	0.0125176	0.78121	0.000803557	0.981833	-0.0236732	0.696795	-0.337334	0.000632508	-0.0564076
DMR_33	chr1	200992193	200993469	1277	23	-5	-5.68458	0.0018016	0.828846	C1orf106, KIF21B	55765, 23046	+, -	100695, 30231	downstream, gene_body	CpG_Open_Sea	genes_exons, genes_introns, genes_intronexonboundaries	-0.0367254	0.107739	-0.00857376	0.773755	-0.0243835	0.414595	-0.0484285	0.107586	-0.0577776	0.00486875	-0.088467	0.111807	-0.0298315	0.540712	-0.00683543	0.82824	-0.0360442	0.295296	-0.0182837	0.52431	-0.0606987	0.272794	0.0486373	0.585567	-0.018046	0.519228	0.0453686	0.0357442	0.0115512	0.759901	-0.0351869	0.601564	-0.0261535
DMR_34	chr1	216957395	216958408	1014	8	10	4.30849	0.0152748	0.943197	USH2A, ESRRG	7399, 2104	-, -	-533999, 179347	upstream, gene_body	CpG_Open_Sea	genes_introns	0.0866208	0.0885074	0.05637	0.38504	0.147626	0.0250866	0.116246	0.0757539	0.122211	0.00773554	-0.0474066	0.699587	0.0210683	0.846095	0.0436734	0.534491	0.11889	0.123263	0.116237	0.0724292	-0.0266623	0.828122	-0.109939	0.584839	-0.0109441	0.862635	-0.0249558	0.613964	0.0682976	0.42224	0.10151	0.483869	0.0574024
DMR_35	chr1	218769779	218769858	80	3	-10	-3.7151	0.0435229	0.943197	TGFB2-OT1, LYPLAL1	103611157, 127018	+, +	327154, -403972	downstream, upstream	CpG_Open_Sea	genes_intergenic	0.0528541	0.255499	0.0544733	0.375	-0.010077	0.869289	0.0200156	0.743841	-0.119183	0.00411902	0.0106198	0.923731	-0.0202664	0.836267	-0.104195	0.103939	-0.119274	0.0876574	-0.0824217	0.156571	-0.0727135	0.512834	-0.0845609	0.640472	0.0916029	0.10412	-0.0483961	0.275187	-0.0394519	0.606772	0.0177251	0.898099	-0.042163
DMR_36	chr1	228619850	228620100	251	24	-18	-7.42876	0.000241363	0.535219	RNA5S3, RNA5S4, RNA5S5	100169754, 100169755, 100169756	-, -, -	-4982, -2741, -500	upstream, upstream, upstream	CpG_Island, CpG_Shore	genes_promoters, genes_1to5kb	0.0707487	0.470968	0.100373	0.428708	0.0265671	0.826165	-0.21434	0.0611922	-0.193419	0.0246333	-0.329522	0.178613	0.284431	0.167248	0.0211813	0.876127	-0.119382	0.419948	-0.0718969	0.54199	-0.219736	0.367135	0.186201	0.571739	-0.0173285	0.879887	0.109089	0.227593	0.233152	0.319736	-0.190768	0.552608	-0.0900809
DMR_37	chr1	247127555	247127746	192	12	-17	-4.75436	0.00731846	0.887174	C1orf229, ZNF124	388759, 7678	-, -	-15138, 44271	upstream, gene_body	CpG_Shore	genes_introns	-0.0321473	0.702988	-0.0127666	0.906546	0.126288	0.247804	0.00875779	0.935812	-0.206755	0.00544515	0.288038	0.157893	-0.076289	0.67023	-0.0731543	0.530492	0.0255068	0.840339	-0.0722638	0.49697	-0.29669	0.145967	-0.175793	0.595338	0.0204368	0.844459	0.0890932	0.27366	0.0148464	0.915765	-0.317472	0.159969	-0.109073
DMR_38	chr2	1767571	1767735	165	12	8	4.25501	0.0167057	0.943197	PXDN, MYT1L-AS1	7837, 730811	-, +	-23024, -551496	upstream, upstream	CpG_Open_Sea	genes_intergenic	0.0449447	0.33774	0.00595656	0.919355	-0.0562632	0.340467	0.137872	0.0214939	0.0982943	0.0200107	0.0498089	0.663619	-0.00257361	0.979702	-0.0358008	0.584722	0.0162722	0.819356	-0.0395623	0.507232	-0.0528451	0.644517	0.192816	0.286985	-0.0303187	0.595053	-0.00599374	0.893318	0.075178	0.327175	0.0136991	0.920777	0.0419766
DMR_39	chr2	1813450	1813895	446	36	-8	-5.86223	0.00142232	0.828846	PXDN, MYT1L-AS1	7837, 730811	-, +	-68903, -505336	upstream, upstream	CpG_Open_Sea	genes_introns	-0.0831711	0.0778038	-0.125486	0.0418643	-0.082324	0.178221	-0.0231427	0.7034	-0.0918663	0.0324658	-0.0649792	0.583583	0.0316519	0.762397	0.0204421	0.762769	-0.0706532	0.339473	-0.0417792	0.498518	0.0755959	0.523826	-0.116392	0.540032	0.0752053	0.205367	0.00791169	0.865612	-0.084436	0.292527	-0.0344355	0.803707	-0.0451059
DMR_40	chr2	4734147	4734220	74	6	-15	-3.67893	0.0462296	0.943197	LINC01249, SOX11	727982, 6664	-, +	-77925, -958446	upstream, upstream	CpG_Open_Sea	genes_intergenic	0.0489609	0.517458	0.0501603	0.574637	0.185676	0.0346577	-0.0966651	0.327573	-0.174421	0.00720811	-0.301019	0.0962086	-0.143611	0.339559	-0.011336	0.916603	-0.0796466	0.463285	-0.0420899	0.632439	-0.342685	0.0594353	NA	NA	0.0808792	0.381772	0.00330877	0.964468	0.214877	0.212311	0.0033361	0.988642	-0.0744858
DMR_41	chr2	13444840	13445347	508	4	-8	-5.11946	0.00418937	0.887174	LOC100506474, LINC00276	100506474, 100499171	-, -	-437827, 955611	upstream, downstream	CpG_Open_Sea	genes_intergenic	-0.0192514	0.45064	0.0155564	0.631222	0.0638699	0.0517413	0.00207261	0.948966	-0.0897214	4.02598e-05	-0.130589	0.034012	-0.0386739	0.470569	-0.0646698	0.0651706	-0.0189484	0.627937	-0.0254464	0.42028	0.00492725	0.935108	-0.0861593	0.389432	0.0135894	0.666587	0.0319435	0.194365	0.0611981	0.14703	0.0930094	0.213903	-0.0500341
DMR_42	chr2	16879123	16879718	596	9	-9	-3.73604	0.0416609	0.943197	FAM49A, RAD51AP2	81553, 729475	-, -	-213257, 650696	upstream, downstream	CpG_Open_Sea	genes_intergenic	-0.00775091	0.831844	-0.0161964	0.73141	-0.0271505	0.565318	-0.0827804	0.0825395	-0.0918481	0.00472506	-0.196347	0.0294836	-0.0298867	0.702711	-0.013344	0.792161	-0.04093	0.458687	-0.0545842	0.238715	-0.123	0.167915	0.104242	0.475457	0.03998	0.383003	0.0281373	0.433092	0.0271399	0.661176	-0.0406321	0.662011	-0.0407811
DMR_43	chr2	20411541	20411619	79	3	-9	-5.28295	0.00324116	0.887174	PUM2, RHOB	23369, 388	-, +	-60691, -35451	upstream, upstream	CpG_Open_Sea	genes_intergenic	-0.0372728	0.229139	-0.033603	0.407976	-0.00937069	0.817102	-0.0552463	0.175485	-0.108893	5.38404e-05	-0.0922725	0.226359	0.0250335	0.708964	-0.0679561	0.120532	0.0111139	0.813926	-0.0459767	0.246516	-0.0327446	0.666141	-0.0868402	0.483326	-0.046462	0.230782	0.0628247	0.0364502	-0.0556095	0.288	-0.0741074	0.410176	-0.0447838
DMR_44	chr2	22158895	22159724	830	5	-11	-3.81074	0.036394	0.943197	LOC645949, LOC102723362	645949, 102723362	-, +	-448243, -376754	upstream, upstream	CpG_Open_Sea	genes_introns	0.0115624	0.812876	0.0230166	0.716031	0.0783539	0.217878	-0.0486746	0.442476	-0.149938	0.000470627	-0.188184	0.0876668	0.111816	0.24802	-0.151762	0.0171761	-0.119962	0.0804681	-0.178811	0.0023538	-0.0590174	0.588443	-0.218363	0.257689	-0.00589259	0.922868	0.0579689	0.221212	0.0216597	0.791783	0.032695	0.814804	-0.0545749
DMR_45	chr2	33857728	33857839	112	5	-6	-3.7487	0.0407644	0.943197	MYADML, LINC01318	151325, 106144585	-, +	-129511, -209386	upstream, upstream	CpG_Open_Sea	genes_introns	-0.011951	0.655512	0.0564578	0.104984	0.0427673	0.21759	0.0028004	0.935302	-0.067441	0.00472582	-0.0757256	0.214697	-0.0479082	0.373109	-0.0232195	0.503998	-0.0358685	0.343911	-0.000769715	0.98055	0.00379819	0.950082	0.0416236	0.669656	0.00444511	0.884711	0.0452749	0.0559523	0.0377207	0.360079	0.0579257	0.443179	-0.0310058
DMR_46	chr2	35234914	35236469	1556	8	-8	-3.86062	0.0335667	0.943197	LINC01320, MIR548AD	104355288, 100616475	+, +	557358, -234935	downstream, upstream	CpG_Open_Sea	genes_intergenic	0.0876983	0.0304015	0.0610936	0.255734	0.0645581	0.230008	0.012161	0.820234	-0.0603117	0.106409	0.0299017	0.766637	-0.00859276	0.92311	-0.0606346	0.294451	-0.044441	0.479294	-0.0609101	0.247667	-0.170845	0.0933901	-0.063485	0.697849	-0.103925	0.0400232	-0.0074764	0.852511	-0.0908426	0.187009	-0.0298381	0.80682	-0.0313608
DMR_47	chr2	39617899	39618818	920	5	-7	-3.91925	0.03036	0.943197	MAP4K3, TMEM178A	8491, 130733	-, +	-180587, -46679	upstream, upstream	CpG_Open_Sea	genes_introns	-0.00816645	0.762847	0.0186393	0.60129	0.0110897	0.75573	0.0186195	0.601677	-0.0740334	0.00201994	-0.0296797	0.653587	-0.117596	0.0473922	0.00542103	0.885924	-0.00950113	0.817375	0.021535	0.531806	-0.0244416	0.711626	-0.086179	0.426245	-0.00488724	0.885999	0.0157075	0.555637	-0.070738	0.120612	-0.140275	0.0755265	-0.0404546
DMR_48	chr2	48758016	48758489	474	3	-11	-3.90484	0.0311703	0.943197	LHCGR	3973	-	-2275	upstream	CpG_Shelf	genes_1to5kb, genes_introns	0.0165523	0.74715	0.000868056	0.988914	-0.0363794	0.573261	0.0355903	0.569392	-0.149089	0.000475512	-0.212963	0.0520858	-0.296296	0.0245528	-0.0014245	0.981945	-0.166667	0.0210915	-0.0356754	0.54254	-0.0185185	0.863682	-0.162977	0.378981	0.0270202	0.669688	0.0421658	0.381532	0.00660291	0.944685	0.0381944	0.789554	-0.0555895
DMR_49	chr2	55111848	55111937	90	5	-6	-3.89382	0.0317478	0.943197	EML6, RTN4	400954, 57142	+, -	386837, 25894	downstream, gene_body	CpG_Open_Sea	enhancers_fantom, genes_introns	-0.0177895	0.555703	0.0310916	0.43127	0.0432794	0.274279	0.0340956	0.388317	-0.075207	0.00523426	-0.0943407	0.186432	-0.0302323	0.629922	-0.0992298	0.0167131	-0.124218	0.00628237	-0.0683409	0.0675955	-0.0892567	0.210975	-0.14247	0.235665	0.00827769	0.827159	0.0437739	0.137137	-0.0419647	0.410631	-0.222006	0.00809645	-0.0374821
DMR_50	chr2	56658585	56658809	225	3	10	3.77438	0.0389628	0.943197	LOC100129434	100129434	-	-472815	upstream	CpG_Open_Sea	genes_intergenic	0.0219024	0.573342	0.10526	0.0344743	-0.0411821	0.401684	0.0458023	0.351261	0.106057	0.0021102	-0.10308	0.258965	0.153498	0.0594312	0.0781368	0.135952	0.110088	0.055031	0.0528592	0.265935	0.0101474	0.911085	0.123859	0.418561	-0.0770993	0.106361	-0.00445502	0.905995	0.0812675	0.208516	0.0860808	0.438576	0.0333031
DMR_51	chr2	62512507	62512688	182	4	-6	-3.68791	0.0455141	0.943197	TMEM17, EHBP1	200728, 23301	-, +	-6038, -161162	upstream, upstream	CpG_Open_Sea	genes_promoters	-0.0550748	0.137717	-0.0478995	0.325558	-0.067044	0.17022	-0.0273925	0.573078	-0.0768187	0.0222921	-0.127676	0.150016	-0.0887406	0.256213	-0.0582643	0.249234	-0.120445	0.0308115	-0.124032	0.0083832	0.00805246	0.927082	-0.00190263	0.989816	-0.0168645	0.718512	0.0433867	0.234004	-0.0861198	0.169532	-0.36943	0.0004322	-0.0326427
DMR_52	chr2	76799219	76800475	1257	10	-9	-3.64615	0.0491518	0.943197	LOC101927907	101927907	+	-185489	upstream	CpG_Open_Sea	genes_introns	-0.0503315	0.292592	-0.0362251	0.566988	0.00723987	0.908805	-0.0173291	0.783998	-0.143553	0.000675894	-0.0134149	0.908224	0.00981592	0.92397	-0.0350775	0.598437	-0.078071	0.283273	-0.0442744	0.465631	0.0668761	0.565979	-0.23955	0.195214	0.000282423	0.996143	0.0152757	0.738276	-0.0151653	0.847331	-0.13236	0.332762	-0.0482417
DMR_53	chr2	77088254	77089775	1522	40	7	5.09017	0.00433591	0.887174	LOC101927907, LRRTM4	101927907, 80059	+, -	102290, 432601	downstream, gene_body	CpG_Open_Sea	genes_introns	-0.0333815	0.433961	-0.0329266	0.546185	-0.118625	0.0322523	0.0024407	0.964273	0.0869752	0.0236979	0.525008	4.23248e-08	0.0287715	0.701558	0.0084407	0.861966	0.0809615	0.128918	0.0270478	0.54098	-0.00381272	0.964178	-0.0176507	0.91766	0.051993	0.330539	-0.0531461	0.202778	-0.0172383	0.811503	0.080716	0.485349	0.0471103
DMR_54	chr2	78070115	78071098	984	7	-11	-5.01995	0.00480139	0.887174	SNAR-H, LOC101927948	100170221, 101927948	-, +	-115089, -17631	upstream, upstream	CpG_Open_Sea	genes_intergenic	-0.0128821	0.722642	0.0533642	0.26172	-0.0210185	0.657225	0.000784822	0.986771	-0.10788	0.000736535	-0.0489559	0.570581	-0.0314884	0.679615	-0.0272088	0.581379	-0.0636313	0.238239	-0.0290193	0.518404	-0.221965	0.0119976	0.0239184	0.867035	-0.0253394	0.571781	-0.0103849	0.767395	0.0384289	0.524683	-0.0572041	0.604772	-0.0611909
DMR_55	chr2	78230205	78231591	1387	4	-9	-3.67423	0.0466864	0.943197	LOC101927948, LOC101927967	101927948, 101927967	+, -	141476, 59140	downstream, gene_body	CpG_Open_Sea	genes_intergenic	-0.0829392	0.0231017	0.00751213	0.876458	-0.00792298	0.869761	-0.0677331	0.163897	-0.112197	0.000594475	-0.0502268	0.554632	0.0461357	0.539256	-0.00423062	0.930549	0.00584106	0.911995	-0.111696	0.0135585	0.00794123	0.925476	-0.131392	0.357999	0.0583791	0.192041	-0.0105301	0.765042	-0.00667734	0.912417	-0.285204	0.00235124	-0.0509781
DMR_56	chr2	80991961	80993086	1126	5	-7	-3.86871	0.0330494	0.943197	LRRTM1, LOC100507201	347730, 100507201	-, -	-687599, 473860	upstream, downstream	CpG_Open_Sea	genes_intergenic	0.0437391	0.231443	0.00449614	0.924661	0.0489482	0.305063	-0.0498686	0.296128	-0.0701304	0.0341571	0.1315	0.149952	0.0722799	0.368275	0.0149542	0.772915	0.0629391	0.266749	-0.00545144	0.907965	0.00989899	0.913006	-0.196624	0.177661	-0.0136896	0.766453	-0.0282335	0.433025	0.00475366	0.939048	-0.0579855	0.585609	-0.0337988
DMR_57	chr2	88910838	88911663	826	4	-7	-3.69542	0.0448848	0.943197	MIR4436A, LOC101927050	100616399, 101927050	+, -	98469, 726244	downstream, downstream	CpG_Open_Sea	genes_introns	-0.013436	0.610823	0.0192069	0.573951	0.0246467	0.470938	-0.0430038	0.210141	-0.0764403	0.00104055	-0.184028	0.00287387	0.0291667	0.580414	0.00304487	0.928834	-0.0329167	0.376601	-0.0724537	0.0221468	-0.0993056	0.0993455	-0.0622946	0.555397	0.0102431	0.757707	0.0235514	0.363611	0.0178346	0.690307	0.00931026	0.905608	-0.0359282
DMR_58	chr2	89773690	89773806	117	8	9	4.28965	0.0157403	0.943197	LOC101927050	101927050	-	-135783	upstream	CpG_Open_Sea	genes_intergenic	0.14188	0.0113949	0.0715135	0.308293	0.112742	0.110289	0.134485	0.0661153	0.0756906	0.135632	0.00372215	0.977789	0.00742586	0.949984	-0.0149414	0.847061	0.0129814	0.881504	0.0813813	0.25981	-0.214201	0.11283	0.0942878	0.66423	-0.0889047	0.208113	0.0121846	0.82386	0.0702832	0.445118	-0.0142747	0.930382	0.0351003
DMR_59	chr2	93632547	93632658	112	3	-18	-3.71162	0.0437728	0.943197	LOC100133920	100133920	-	954525	downstream	CpG_Open_Sea	genes_intergenic	0.119166	0.255579	0.0958076	0.495802	0.311317	0.023788	0.0687243	0.594895	-0.212757	0.0261505	-0.735185	0.0482189	0.0981481	0.711806	-0.225926	0.133444	-0.110185	0.476665	-0.0162963	0.899306	-0.207407	0.35469	-0.156624	0.66649	-0.193256	0.158032	0.184847	0.0686681	0.131556	0.538291	0.192377	0.463474	-0.119639
DMR_60	chr2	106066524	106066932	409	8	-5	-4.01874	0.0253345	0.943197	C2orf40, UXS1	84417, 80146	+, -	868, 127407	gene_body, downstream	CpG_Shore	genes_introns	0.0174811	0.444824	0.0447736	0.133646	0.0364535	0.220774	0.00842695	0.77602	-0.0579341	0.00453158	-0.115336	0.0410052	0.00104089	0.983081	0.00427598	0.892879	-0.0183961	0.595007	-0.0226706	0.433857	-0.0464923	0.403734	-0.0802272	0.376412	0.00565744	0.842966	0.0086583	0.698418	-0.0432734	0.259005	0.0271385	0.662838	-0.028509
DMR_61	chr2	107634019	107635250	1232	9	-8	-5.05584	0.00456003	0.887174	ST6GAL2, GACAT1	84620, 104326057	-, +	-746912, -118861	upstream, upstream	CpG_Open_Sea	genes_intergenic	0.0069714	0.791845	-0.0172519	0.607494	0.0516049	0.127236	-0.0434215	0.198318	-0.0686217	0.00347603	-0.0734685	0.245543	0.041767	0.453747	-0.0233054	0.517902	-0.00630467	0.872166	-0.0572722	0.0839164	-0.10556	0.0970371	-0.0103758	0.921009	0.0177787	0.588073	0.0128659	0.616619	-0.0197313	0.655849	-0.157731	0.0321667	-0.0393418
DMR_62	chr2	114785818	114786043	226	3	-9	-4.19807	0.0184642	0.943197	DPP10, DPP10-AS3	57628, 101927591	+, -	343461, 47505	gene_body, downstream	CpG_Open_Sea	genes_introns	-0.0349889	0.260663	-0.0746449	0.0625728	0.00640664	0.871442	-0.0671383	0.0931748	-0.0997753	0.000259838	-0.0182477	0.808015	-0.139621	0.0385305	-0.0679865	0.116729	-0.0492441	0.294104	-0.0666383	0.0916527	-0.134429	0.07692	-0.0480345	0.70086	0.000817901	0.98339	0.0782446	0.00913841	-0.0294513	0.577809	0.0224442	0.784704	-0.0477373
DMR_63	chr2	116328474	116329126	653	5	-10	-3.72245	0.0427729	0.943197	NA	NA	NA	NA	NA	CpG_Open_Sea	genes_intergenic	-0.012194	0.842176	0.00656616	0.935491	0.014644	0.85202	-0.0120425	0.878075	-0.179846	0.000689994	-0.229167	0.112435	0.130556	0.447114	0.0273657	0.737789	-0.142381	0.113113	-0.00798319	0.915833	0.0305556	0.830711	-0.273331	0.245693	0.16622	0.0284919	0.0242493	0.682813	-0.114449	0.292105	-0.0702664	0.621608	-0.0878131
DMR_64	chr2	130549911	130549967	57	10	-18	-3.85964	0.0336356	0.943197	LOC646743	646743	-	0	TSS	CpG_Island	genes_promoters, genes_intronexonboundaries	0.0201952	0.860688	-0.0422454	0.775085	-0.122106	0.410407	-0.0293287	0.829611	-0.212758	0.0309751	-0.579167	0.00527268	-0.0125	0.957391	-0.249874	0.0560751	-0.575278	0.000983828	-0.158929	0.191876	-0.5625	0.083309	0.203723	0.566963	-0.0972917	0.47513	0.0904167	0.379265	-0.223837	0.174899	NA	NA	-0.0820595
DMR_65	chr2	130596511	130596974	464	8	6	4.05355	0.023869	0.943197	TISP43, CFC1	150527, 55997	+, -	25666, 2601	downstream, gene_body	CpG_Shore	genes_introns	0.0381559	0.226901	0.0647384	0.116123	0.0535003	0.192872	0.0433438	0.29045	0.0779686	0.0058676	0.0212706	0.776597	-0.0332363	0.61616	0.0470074	0.274816	0.121908	0.0108355	0.0664305	0.092041	0.10236	0.175026	-0.0395755	0.754323	-0.096883	0.0126458	-0.0253339	0.414143	-0.057184	0.283741	0.155647	0.0851563	0.0289036
DMR_66	chr2	132126589	132128140	1552	7	-7	-4.37476	0.0136715	0.943197	C2orf27B, MIR663B	408029, 100313824	-, -	-324928, 128940	upstream, downstream	CpG_Open_Sea	genes_intergenic	-0.0217647	0.407309	0.0412144	0.228668	0.0198142	0.561202	-0.0262034	0.442651	-0.0855564	0.000196789	-0.0107669	0.862593	0.0385386	0.484158	-0.00484289	0.891697	-0.0478077	0.219641	-0.0107046	0.740991	-0.0798429	0.202126	-0.193495	0.0515578	0.0152406	0.629719	0.00133543	0.956997	0.0243143	0.568261	-0.109567	0.136379	-0.0402023
DMR_67	chr2	140541833	140542024	192	5	-6	-3.71456	0.0435487	0.943197	MIR7157	102465692	-	44661	downstream	CpG_Open_Sea	genes_exons, genes_introns, genes_intronexonboundaries	0.0235108	0.287214	0.0315915	0.278725	0.00737791	0.799511	0.00663116	0.819425	-0.058232	0.00311539	-0.0546104	0.325076	-0.0125271	0.797728	-0.0182184	0.564889	-0.0204675	0.552571	-0.0452894	0.118924	-0.0390548	0.480775	-0.20879	0.0165573	-0.0140131	0.615513	0.0161825	0.458275	0.00236182	0.94999	-0.120266	0.0437562	-0.0295066
DMR_68	chr2	149151007	149152212	1206	11	-10	-5.58574	0.00207744	0.83592	LYPD6B, LYPD6	130576, 130574	+, +	112541, -177772	gene_body, upstream	CpG_Open_Sea	genes_introns	0.00853706	0.815418	0.0665097	0.165549	0.015415	0.746319	0.00984227	0.836327	-0.103924	0.00129726	-0.109164	0.197926	0.107194	0.153229	-0.0603937	0.212669	-0.100981	0.057595	-0.0540364	0.220441	0.0999631	0.237926	0.0145718	0.919853	-0.0276159	0.543167	0.0516291	0.143908	0.0272453	0.656609	-0.0128852	0.901731	-0.0412328
DMR_69	chr2	149501333	149501914	582	5	-9	-4.07531	0.0228864	0.943197	LYPD6, LOC101929231	130574, 101929231	+, +	171349, -85443	downstream, upstream	CpG_Open_Sea	genes_intergenic	-0.000814406	0.984021	-0.0131868	0.804479	0.0507294	0.342385	0.0132581	0.803445	-0.0779261	0.0334637	-0.0384323	0.697198	-0.0157273	0.856971	0.0217177	0.700561	-0.0133662	0.827835	0.0849451	0.101751	-0.0547551	0.579558	-0.244755	0.125337	0.000790414	0.987529	0.000722876	0.98543	0.0179155	0.792701	-0.08108	0.454552	-0.0367453
DMR_70	chr2	156057103	156057999	897	4	-8	-4.46269	0.0118526	0.943197	LOC101929378	101929378	-	196932	gene_body	CpG_Open_Sea	genes_intergenic	0.00299641	0.90183	-0.013265	0.677812	-0.0260891	0.414701	-0.00232777	0.941847	-0.0906943	1.35529e-05	-0.0916383	0.128739	0.0294926	0.57723	-0.00924941	0.786776	-0.0209358	0.574218	-0.029466	0.345284	-0.0762944	0.204733	-0.111734	0.249316	-0.00487699	0.873371	0.0271161	0.255456	-0.0773834	0.0574719	0.0429438	0.548784	-0.0401735
DMR_71	chr2	164397656	164397880	225	3	8	3.74392	0.0410834	0.943197	FIGN, GRB14	55137, 2888	-, -	-661649, 223970	upstream, downstream	CpG_Open_Sea	genes_intergenic	0.0516177	0.180129	0.024473	0.631856	0.00280362	0.956193	0.023687	0.642825	0.0917769	0.00803003	0.0318342	0.735262	-0.127954	0.127384	0.0281272	0.601535	-0.0653351	0.266999	-0.0249525	0.610755	0.0441799	0.639017	-0.192243	0.20906	0.0449588	0.350752	-0.0653143	0.080929	-0.0644543	0.320943	0.014695	0.897408	0.0428047
DMR_72	chr2	165574032	165574145	114	4	-9	-4.76228	0.00724088	0.887174	CSRNP3, GALNT3	80034, 2591	+, -	104386, 220148	gene_body, downstream	CpG_Open_Sea	genes_promoters, genes_5UTRs, genes_exons, genes_introns	-0.000351933	0.992564	-0.0207964	0.675355	0.021238	0.668875	-0.021398	0.666535	-0.110682	0.000879441	-0.156404	0.0864214	-0.0813999	0.309111	-0.105539	0.0439392	-0.0553703	0.325793	-0.084251	0.0761752	0.0180668	0.841244	-0.249014	0.0931328	-0.002103	0.964344	0.0261896	0.476171	-0.0654352	0.300421	0.124405	0.246414	-0.0535482
DMR_73	chr2	166322501	166323346	846	3	-8	-3.87379	0.0327908	0.943197	SCN1A, SCN9A	6323, 6335	-, -	-173369, 52641	upstream, gene_body	CpG_Open_Sea	genes_introns	0.0273727	0.373307	0.00523966	0.896671	0.0060734	0.880347	0.0451686	0.26502	-0.0614991	0.0266599	-0.205759	0.00629108	0.00632758	0.922035	-0.0274878	0.511714	-0.052457	0.251691	-0.0185821	0.625751	0.0222833	0.760715	-0.00720059	0.953295	0.042015	0.274414	0.00756202	0.802373	-0.030798	0.55361	0.0364083	0.668137	-0.0231344
DMR_74	chr2	167444166	167444827	662	6	-7	-4.37247	0.0137404	0.943197	XIRP2-AS1, B3GALT1	100874011, 8708	-, +	-303211, -373844	upstream, upstream	CpG_Open_Sea	genes_introns	-0.00726345	0.782303	0.0117757	0.732521	0.0269708	0.434566	0.0308068	0.372422	-0.0793943	0.000591481	-0.102742	0.109284	0.0408924	0.467321	-0.0542651	0.138492	-0.0314491	0.42754	-0.0044835	0.892123	-0.0712604	0.264237	-0.0751879	0.473162	-0.0472421	0.148902	0.0099583	0.699499	-0.0718651	0.102724	0.00828215	0.914127	-0.0389434
DMR_75	chr2	172675069	172677035	1967	6	-7	-4.04973	0.0240156	0.943197	PDK1, RAPGEF4	5163, 11069	+, +	119697, -58761	downstream, upstream	CpG_Open_Sea	genes_intergenic	-0.00299927	0.913716	0.00261957	0.940644	0.0298154	0.397923	-0.0671688	0.0594341	-0.0977106	4.45146e-05	-0.136136	0.0370239	-0.0332924	0.557818	-0.0972708	0.00980864	-0.0740728	0.0672458	-0.0835025	0.0145866	-0.0653691	0.31037	-0.0974329	0.372653	0.0452599	0.185729	0.0317314	0.236525	-0.0242587	0.600813	-0.0455287	0.563945	-0.0437189
DMR_76	chr2	174738880	174739318	439	6	-7	-4.55943	0.0101717	0.943197	H3F3AP4, CHRNA1	440926, 1134	+, -	19081, 25154	downstream, downstream	CpG_Open_Sea	genes_introns	0.00694396	0.792062	0.00340097	0.921052	0.0450567	0.191882	-0.00418206	0.903003	-0.0905918	7.35625e-05	-0.0989408	0.134202	-0.0278291	0.630978	-0.0178829	0.633241	-0.0500882	0.22186	-0.00653064	0.848059	0.00278832	0.966038	-0.00304989	0.976999	0.0612168	0.0620369	0.0498222	0.0521242	0.0079889	0.858425	-0.0919754	0.221951	-0.0410455
DMR_77	chr2	180370150	180370767	618	4	-6	-4.02778	0.0249466	0.943197	CWC22, SCHLAP1	57703, 101669767	-, +	-363097, -321336	upstream, upstream	CpG_Open_Sea	genes_intergenic	-0.0198613	0.285472	-0.0106411	0.665638	0.00391741	0.873527	-0.0020763	0.932759	-0.0632885	9.54018e-05	-0.121698	0.00710939	-0.0492359	0.207799	0.00461982	0.85416	-0.0286258	0.297458	-0.00327684	0.886091	-0.0267904	0.542736	-0.11692	0.113127	0.0147826	0.526691	0.0251041	0.167329	-0.0430034	0.169726	-0.0795811	0.0930024	-0.0312532
DMR_78	chr2	187404615	187404719	105	4	-9	-3.86858	0.0330667	0.943197	ZSWIM2, CALCRL	151112, 10203	-, -	-555445, 43575	upstream, gene_body	CpG_Open_Sea	genes_introns	0.0034084	0.92083	0.00370849	0.932219	0.0160101	0.713606	-0.0922406	0.0372803	-0.0957665	0.00159254	0.0838483	0.328335	0.00850104	0.910402	-0.0221728	0.650268	-0.044624	0.402865	-0.00202586	0.96367	-0.038374	0.653677	0.00334647	0.980493	-0.0568733	0.18295	0.0086529	0.796985	-0.050242	0.384686	-0.028632	0.775304	-0.0495285
DMR_79	chr2	189039908	189040702	795	3	-9	-4.14757	0.0201538	0.943197	MIR3606, MIR3129	100500837, 100422908	+, -	44279, 92409	downstream, downstream	CpG_Open_Sea	genes_introns	-0.0194669	0.531443	0.00998361	0.805807	-0.0146416	0.718511	-0.049689	0.223486	-0.0893502	0.00115501	-0.0388889	0.616241	-0.062963	0.359692	-0.0123219	0.781073	-0.0453704	0.348743	-0.0275323	0.495715	0.00634921	0.934723	-0.0714703	0.562178	-0.01304	0.736498	0.0322178	0.286437	-0.0728443	0.160507	-0.0713914	0.418503	-0.0413332
DMR_80	chr2	192193358	192193620	263	14	-5	-3.70689	0.0441004	0.943197	SDPR, TMEFF2	8436, 23671	-, -	-346078, 1313	upstream, gene_body	CpG_Shore	genes_introns	0.0346432	0.221823	-0.00243718	0.947719	0.0474374	0.204464	0.00480411	0.897162	-0.0627786	0.0140212	-0.0766639	0.254114	-0.00240111	0.967604	-0.0273989	0.474603	-0.0816211	0.0533507	-0.0418208	0.232162	0.0417026	0.533581	-0.0797646	0.467835	0.00744333	0.82948	0.0186269	0.490464	-0.0348033	0.454338	-0.140946	0.0823659	-0.02115
DMR_81	chr2	193072571	193073081	511	5	-9	-4.27665	0.0161196	0.943197	PCGEM1	64002	+	322727	downstream	CpG_Open_Sea	genes_intergenic	-0.00677707	0.857275	0.0555734	0.260844	0.0217641	0.658458	-0.0109737	0.823536	-0.11383	0.000589184	-0.213784	0.021907	0.0235287	0.770901	-0.00674384	0.897313	-0.0175572	0.757686	-0.0326559	0.493091	-0.0398162	0.663288	0.186951	0.21109	-0.0601657	0.199839	0.035783	0.331256	-0.0521646	0.411381	-0.029759	0.784062	-0.0515947
DMR_82	chr2	193121322	193122020	699	4	-10	-4.10753	0.0214727	0.943197	PCGEM1	64002	+	371478	downstream	CpG_Open_Sea	genes_intergenic	-0.00666495	0.881205	0.0207341	0.712263	0.0323082	0.565783	0.0141053	0.808089	-0.121314	0.00153803	0.0395833	0.609797	0.0118056	0.878901	-0.0800748	0.0762408	0.000694444	0.988568	-0.00902778	0.829726	-0.04375	0.572787	-0.252695	0.0414707	-0.00631313	0.878091	0.0270412	0.392571	-0.0618607	0.284663	0.0801091	0.361943	-0.051936
DMR_83	chr2	193795375	193796368	994	4	-7	-3.69698	0.0447555	0.943197	LOC101927406	101927406	+	-547900	upstream	CpG_Open_Sea	genes_intergenic	0.0429114	0.174621	0.030819	0.447919	0.0716176	0.080535	0.0172856	0.669922	-0.0842586	0.00254853	-0.116531	0.136277	0.0255655	0.709517	-0.0423832	0.343841	-0.0338095	0.486597	-0.0238172	0.558831	0.0276488	0.721535	-0.153639	0.216549	-0.0417692	0.285999	0.0628283	0.0385625	0.0677953	0.197844	0.0274596	0.768361	-0.0426224
DMR_84	chr2	194088103	194088522	420	5	-10	-5.16346	0.0038187	0.887174	LOC101927406	101927406	+	-255746	upstream	CpG_Open_Sea	genes_intergenic	0.00753725	0.791424	-0.100175	0.00548909	0.0284691	0.418158	-0.0158596	0.651443	-0.101971	3.40711e-05	-0.0173167	0.802612	-0.0593802	0.333797	-0.0919199	0.0229145	-0.0624278	0.150875	-0.0182581	0.612818	-0.0137982	0.84211	-0.0434133	0.704223	-0.0314358	0.380296	0.0695453	0.0114104	-0.09663	0.0429682	-0.0559679	0.488597	-0.0508642
DMR_85	chr2	198187172	198188096	925	3	-9	-4.34363	0.0144559	0.943197	PLCL1, LOC101927619	5334, 101927619	+, -	382471, 187001	downstream, downstream	CpG_Open_Sea	genes_exons, genes_introns, genes_intronexonboundaries	-0.0185746	0.594601	0.0448263	0.300538	0.0249743	0.563031	-0.0922474	0.0353428	-0.111375	0.000224822	-0.12458	0.138392	-0.0253185	0.731436	0.0179803	0.707887	-0.000124628	0.998093	-0.0430734	0.326542	-0.108839	0.19456	-0.274637	0.0401888	0.02133	0.617387	0.0429092	0.197963	0.0878971	0.123631	0.0439604	0.583365	-0.0465367
DMR_86	chr2	206548563	206548949	387	6	-6	-3.91621	0.0305927	0.943197	ADAM23, LOC200726	8745, 200726	+, +	104920, -93468	gene_body, upstream	CpG_Open_Sea	genes_introns	0.0332119	0.205873	0.0282651	0.407614	0.0111355	0.743726	-0.045346	0.18569	-0.0641331	0.0064784	0.0589947	0.352261	0.0381614	0.49535	0.00450753	0.90075	-0.0829497	0.0381546	-0.0207892	0.528027	-0.0539683	0.394536	-0.0109155	0.917711	0.0226389	0.494294	-0.0218085	0.39987	0.0311869	0.484966	-0.0240348	0.722228	-0.0267243
DMR_87	chr2	208937203	208937769	567	4	9	3.64603	0.0491604	0.943197	LOC101927960, MAP2	101927960, 4133	+, +	394562, -486277	downstream, upstream	CpG_Open_Sea	genes_intergenic	-0.00567881	0.903118	0.00963658	0.875096	-0.0436565	0.477157	0.0106587	0.861977	0.118634	0.00427325	0.13326	0.248781	0.0636581	0.531586	-0.0102698	0.875846	0.0968194	0.179076	0.00189458	0.974735	0.037914	0.741635	0.0894367	0.630198	0.0461527	0.428189	0.0409731	0.368583	0.0553753	0.481019	0.140686	0.28928	0.0458781
DMR_88	chr2	211185491	211185529	39	3	14	3.89814	0.031472	0.943197	CPS1-IT1	29034	+	567921	downstream	CpG_Open_Sea	genes_intergenic	-0.0249719	0.770754	-0.159596	0.0945565	-0.03367	0.729812	-0.0707071	0.533854	0.159394	0.0242087	-0.0444444	0.822116	0.0111111	0.947253	-0.188889	0.103694	-0.1	0.449518	-0.1	0.362553	0.0111111	0.947253	NA	NA	0.105556	0.334843	-0.0342593	0.659362	0.0701058	0.5934	0.0797721	0.724866	0.0693022
DMR_89	chr2	211604261	211604500	240	3	-8	-3.96903	0.0276877	0.943197	CPS1-IT1, MIR548F2	29034, 100313771	+, -	986691, 821860	downstream, downstream	CpG_Open_Sea	genes_introns	-0.00513931	0.854539	0.0334795	0.35703	-0.0300125	0.408718	-0.0341792	0.347132	-0.0865858	0.000430113	-0.0965608	0.138424	0.068254	0.234625	0.0255189	0.490547	-0.0401587	0.319946	-0.0758818	0.0268379	0.00873016	0.892535	0.0893025	0.42257	0.00345238	0.921531	0.0162452	0.553274	0.000108225	0.998173	0.0432002	0.58009	-0.0396894
DMR_90	chr2	217790307	217790554	248	10	-6	-4.06447	0.0232829	0.943197	DIRC3, MIR6809	729582, 102465485	-, -	-33714, 110074	upstream, downstream	CpG_Open_Sea	genes_intergenic	-0.0468605	0.165159	-0.0609831	0.169474	-0.0272761	0.536675	-0.0481383	0.276915	-0.0800521	0.00840536	-0.116495	0.162428	-0.0180368	0.805291	-0.082974	0.0830852	-0.0239038	0.642943	-0.0717182	0.0994272	-0.0714905	0.389064	-0.0746307	0.581425	0.0438585	0.300867	0.0312353	0.346896	-0.0238441	0.677567	-0.122479	0.21909	-0.0364729
DMR_91	chr3	5526663	5527604	942	3	-22	-5.31074	0.00316357	0.887174	MIR4790	100616334	-	-276408	upstream	CpG_Open_Sea	genes_intergenic	-0.0576507	0.515877	-0.14978	0.197882	-0.0021607	0.985092	-0.091	0.432314	-0.258385	0.000974573	-0.50386	0.0204511	0.0641955	0.733073	-0.163506	0.182156	-0.118027	0.374544	-0.0547609	0.621407	-0.132167	0.53528	-0.427255	0.224024	0.0291231	0.792864	0.147357	0.0863579	0.208559	0.160261	-0.133471	0.594697	-0.105632
DMR_92	chr3	18386538	18386918	381	4	9	4.16797	0.0194987	0.943197	LOC339862, SATB1-AS1	339862, 101927777	+, +	423967, -58318	downstream, upstream	CpG_Open_Sea	genes_exons, genes_introns, genes_intronexonboundaries	0.00486578	0.889496	0.0840053	0.0656165	0.0260155	0.564296	0.00313612	0.944532	0.0996748	0.00127107	0.0155355	0.857187	0.0974168	0.20448	0.0439775	0.37436	0.0892413	0.100279	0.0540362	0.2316	0.0196924	0.819575	-0.164177	0.237869	-0.00799575	0.855453	-0.0217371	0.526418	0.143699	0.0130755	0.158256	0.0987873	0.0476364
DMR_93	chr3	18513452	18514069	618	4	-9	-4.29907	0.0155162	0.943197	SATB1, KCNH8	6304, 131096	-, +	-67864, -634455	upstream, upstream	CpG_Open_Sea	genes_introns	-0.0467135	0.140195	0.0142999	0.727895	0.00819793	0.841856	-0.0687155	0.097687	-0.0838401	0.00309334	-0.0575066	0.422832	-0.0209987	0.740033	-0.0276615	0.499815	-0.0463955	0.299706	-0.0412152	0.270728	-0.0731993	0.308357	-0.494351	3.20833e-06	0.000205327	0.995445	0.0105317	0.708231	0.0186308	0.700724	-0.0670219	0.379301	-0.0394033
DMR_94	chr3	20268828	20269230	403	5	-7	-4.19773	0.0184815	0.943197	SGO1, LOC101927829	151648, 101927829	-, +	-82595, -73237	upstream, upstream	CpG_Open_Sea	genes_promoters, genes_exons, genes_introns, genes_intronexonboundaries	0.0137231	0.605198	-0.00181558	0.958012	0.00904115	0.793232	-0.0492544	0.156189	-0.079072	0.000720969	-0.0609195	0.336658	-0.0500895	0.371219	-0.0392254	0.279722	-0.00372347	0.924575	-0.0615539	0.0646853	0.00180534	0.977204	-0.00631841	0.951114	0.0424749	0.186612	0.00951919	0.706965	0.00949309	0.827763	-0.0283815	0.689792	-0.0379373
DMR_95	chr3	20781031	20782118	1088	7	-17	-6.41385	0.000732708	0.713626	LOC101927829, VENTXP7	101927829, 391518	+, +	438564, -623607	downstream, upstream	CpG_Open_Sea	genes_introns	-0.00602795	0.920733	-0.0778815	0.32489	0.0183652	0.815831	-0.0808671	0.306818	-0.204448	0.000103298	-0.171183	0.257753	0.0514361	0.699188	-0.0917742	0.288336	-0.00201625	0.982831	-0.0140133	0.858029	-0.0465797	0.757044	-0.245644	0.307607	0.061464	0.41689	0.0767225	0.193826	-0.108626	0.286484	-0.0977752	0.573975	-0.0963965
DMR_96	chr3	20786596	20787171	576	5	-14	-5.15781	0.0039049	0.887174	LOC101927829, VENTXP7	101927829, 391518	+, +	444129, -618554	downstream, upstream	CpG_Open_Sea	genes_introns	0.0088413	0.844341	-0.08812	0.134159	0.00526838	0.928066	-0.040224	0.491376	-0.120136	0.00264244	-0.0408366	0.710355	0.0975893	0.316952	-0.0449176	0.475593	-0.043104	0.529287	0.0472123	0.410331	-0.0857043	0.436564	-0.116125	0.515752	0.104966	0.0584867	0.0337894	0.441435	-0.138169	0.0649102	-0.118126	0.367405	-0.0659787
DMR_97	chr3	25708148	25708246	99	3	-10	-3.99948	0.0261792	0.943197	MIR4442, OXSM	100616477, 54995	-, +	-43209, -81825	upstream, upstream	CpG_Open_Sea	genes_intergenic	0.0205891	0.627898	-0.0170975	0.758988	0.0491393	0.379056	-0.00229973	0.967071	-0.128119	0.000607805	-0.0026581	0.977096	0.0479371	0.558535	-0.0178845	0.735589	-0.0703493	0.224862	0.0464086	0.337173	0.0965482	0.299048	0.101108	0.504646	-0.0497202	0.29498	0.0410163	0.269535	-0.105518	0.0973053	-0.149593	0.232631	-0.0598009
DMR_98	chr3	29622004	29622303	300	3	-9	-3.95482	0.0284549	0.943197	RBMS3-AS3, RBMS3-AS1	100873979, 100873977	-, -	-341065, 311853	upstream, downstream	CpG_Open_Sea	genes_1to5kb, genes_introns	0.00771428	0.826808	0.00362538	0.937943	0.00355925	0.939073	0.000604099	0.989649	-0.115024	0.000184991	-0.219986	0.0104743	-0.0126994	0.863834	-0.0696769	0.149017	-0.0785129	0.135525	-0.049505	0.258495	0.0264871	0.751951	0.048778	0.729175	-0.030983	0.483146	0.0512097	0.136259	0.0475912	0.424141	-0.0118911	0.899272	-0.0526808
DMR_99	chr3	30047823	30049036	1214	7	-7	-4.31601	0.0150593	0.943197	RBMS3-AS1, TGFBR2	100873977, 7048	-, +	-113667, -557465	upstream, upstream	CpG_Open_Sea	genes_intergenic	-0.0374932	0.166819	-0.0292916	0.401763	0.00331608	0.924187	-0.0722248	0.0411795	-0.0893779	0.000174218	-0.0310714	0.62185	-0.0998347	0.076249	-0.0529039	0.14482	-0.00588624	0.880582	-0.0704312	0.0345754	-0.195064	0.00276622	0.0410828	0.707217	0.0139718	0.684149	0.011497	0.668897	0.0184376	0.690544	0.0593761	0.443187	-0.0426968
DMR_100	chr3	46558468	46558794	327	15	-6	-4.14379	0.0203348	0.943197	LRRC2-AS1, LRRC2	83598, 79442	+, -	1071, 7756	gene_body, gene_body	CpG_Open_Sea	enhancers_fantom, genes_exons, genes_introns	0.0380465	0.22195	0.0444719	0.256982	0.111768	0.0053885	0.0247571	0.526701	-0.0590619	0.0364459	-0.0965506	0.201621	0.0920303	0.168926	-0.0348595	0.418287	-0.0454085	0.333361	0.031413	0.422907	-0.0515478	0.493447	-0.200347	0.10676	-0.0126417	0.748057	0.00635024	0.836733	0.00385329	0.942138	-0.109835	0.21724	-0.0306516
DMR_101	chr3	63453737	63454477	741	5	8	3.80338	0.0369716	0.943197	SYNPR, SYNPR-AS1	132204, 100874016	+, -	175500, 95574	gene_body, gene_body	CpG_Open_Sea	genes_introns	0.0457671	0.206548	0.0144614	0.762335	0.0394463	0.410414	0.0317431	0.507342	0.0940198	0.00370617	0.0371882	0.679743	0.105482	0.187929	0.0145183	0.777971	0.0603606	0.283584	0.0271914	0.562164	0.108088	0.232472	0.18126	0.209303	-0.026065	0.56709	0.0410593	0.247703	0.0324806	0.596912	0.103666	0.33462	0.0456058
DMR_102	chr3	72101734	72101799	66	5	-6	-3.79528	0.0374974	0.943197	LINC00877	285286	-	-1279	upstream	CpG_Open_Sea	genes_promoters, genes_1to5kb, genes_introns	-0.026075	0.379232	0.0101024	0.792479	0.0158789	0.679333	-0.0584157	0.13124	-0.0552889	0.0392647	0.0261121	0.726208	0.0515501	0.435006	-0.00771051	0.856441	0.0161658	0.727643	-0.0261685	0.500653	0.0245465	0.742007	-0.391307	0.000608023	-0.0414381	0.265396	-0.0289587	0.320523	0.00409199	0.935281	-0.10942	0.120207	-0.0330247
DMR_103	chr3	77194336	77195186	851	3	12	4.46779	0.0117578	0.943197	NA	NA	NA	NA	NA	CpG_Open_Sea	genes_introns	0.0142278	0.761327	0.0016282	0.978768	-0.0176289	0.773297	0.0683827	0.265804	0.142223	0.000550477	0.138822	0.233501	0.0626647	0.541252	-0.00834928	0.899729	0.0271086	0.707218	0.0699495	0.248532	0.00716422	0.950704	-0.0381062	0.83801	0.0454388	0.436638	0.00282913	0.950771	0.0315418	0.689292	0.133204	0.345013	0.0662292
DMR_104	chr3	78498444	78499402	959	4	10	3.77369	0.0390059	0.943197	LOC101927374	101927374	+	-912324	upstream	CpG_Open_Sea	genes_intergenic	0.0499979	0.294756	0.0626801	0.319416	0.0105968	0.865866	-0.0108152	0.863129	0.138885	0.00101078	0.0777778	0.506875	-0.151389	0.146462	0.0193987	0.77188	0.0694444	0.341976	-0.0294753	0.628597	0.0986111	0.400559	-0.137179	0.473845	-0.145304	0.0137239	-0.084566	0.0696495	-0.102116	0.206199	0.11211	0.383974	0.0632856
DMR_105	chr3	79388933	79389439	507	3	-9	-3.82306	0.0356958	0.943197	LOC101927374	101927374	+	-22287	upstream	CpG_Open_Sea	genes_introns	-0.0425882	0.221952	-0.00910578	0.839062	0.0145514	0.745577	-0.0886061	0.0512222	-0.10473	0.000682925	-0.136584	0.0946877	-0.121173	0.0934913	-0.0965772	0.0398626	-0.00945389	0.851015	-0.120846	0.00533062	-0.0134354	0.868028	-0.0220347	0.874338	-0.0227411	0.602904	0.0554436	0.102198	-0.0248584	0.673322	-0.0521743	0.555648	-0.0502613
DMR_106	chr3	86285966	86286305	340	3	-10	-4.33875	0.014568	0.943197	CADM2-AS2, LOC101927494	100874037, 101927494	-, +	-457916, -195637	upstream, upstream	CpG_Open_Sea	genes_intergenic	-0.0189558	0.565337	-0.00305912	0.943328	0.0275933	0.521991	-0.0428553	0.321019	-0.116129	4.75123e-05	-0.183467	0.0243718	-0.0554789	0.433233	-0.0241408	0.597617	-0.0288375	0.562577	-0.0265561	0.523719	-0.125232	0.120497	0.0483626	0.714724	0.0089385	0.829718	0.0825142	0.00938684	0.0677289	0.22446	-0.094904	0.278796	-0.0621259
DMR_107	chr3	87318160	87319120	961	7	-13	-5.77402	0.0016292	0.828846	POU1F1, HTR1F	5449, 3355	-, +	-41573, -473646	upstream, upstream	CpG_Open_Sea	genes_intergenic	0.00891376	0.854371	-0.0287955	0.650451	-1.3327e-05	0.999833	-0.0715581	0.261945	-0.156801	0.000218749	-0.0592431	0.614953	-0.109045	0.296437	-0.0217801	0.746228	-0.121522	0.100615	-0.0513355	0.403096	-0.146454	0.215958	0.201753	0.28885	-0.0580334	0.331589	0.0631139	0.175987	-0.0730061	0.36524	-0.230282	0.0889304	-0.065898
DMR_108	chr3	88256054	88257557	1504	5	-11	-4.97812	0.0051462	0.887174	CGGBP1, EPHA3	8545, 2042	-, +	-106188, -849966	upstream, upstream	CpG_Open_Sea	genes_intergenic	-0.0503416	0.167319	-0.0882159	0.065243	-0.0079419	0.866579	-0.0172111	0.715894	-0.0993399	0.00226008	-0.0668427	0.43229	-0.075222	0.318113	-0.0294526	0.544683	0.0160047	0.762143	0.0446961	0.313724	-0.11806	0.167567	0.149997	0.282741	0.0737293	0.0906977	0.033744	0.325905	-0.0475532	0.4221	-0.0448304	0.649585	-0.0472679
DMR_109	chr3	90622737	90623446	710	9	-7	-3.82159	0.0357648	0.943197	NA	NA	NA	NA	NA	CpG_Open_Sea	genes_intergenic	0.00974406	0.75618	0.0336053	0.407465	-0.00364397	0.928251	-0.0276409	0.495307	-0.0792664	0.00412552	0.0586609	0.442285	-0.0328515	0.666487	0.000167282	0.996935	-0.0325693	0.492953	-0.0108369	0.784623	-0.102219	0.182658	-0.229173	0.0584717	0.0318512	0.424347	0.0182967	0.545056	0.025578	0.650597	0.110316	0.219385	-0.0422016
DMR_110	chr3	91543741	91543900	160	3	11	3.81337	0.0362992	0.943197	NA	NA	NA	NA	NA	CpG_Open_Sea	genes_intergenic	0.0959631	0.147713	0.0139706	0.865676	0.0195261	0.825362	0.133415	0.109747	0.170873	0.00336631	0.143386	0.358078	0.208201	0.183781	-0.00082672	0.992763	0.0727844	0.487615	0.0779927	0.352524	-0.0695767	0.654744	0.170385	0.496982	-0.0744342	0.348007	0.0108611	0.866106	0.0348611	0.743965	0.169969	0.355527	0.0789289
DMR_111	chr3	92267354	92267469	116	3	-15	-3.84772	0.0342304	0.943197	NA	NA	NA	NA	NA	CpG_Open_Sea	genes_intergenic	0.0466896	0.456194	0.0203263	0.792182	0.0895503	0.248866	-0.0578042	0.497413	-0.19758	0.000158219	-0.433995	0.00384867	0.121561	0.536481	0.0175926	0.820621	0.0183862	0.832605	-0.0669577	0.337031	-0.0451058	0.818248	NA	NA	-0.117511	0.109795	0.116193	0.0411754	-0.00214455	0.983794	-0.181003	0.183468	-0.0581096
DMR_112	chr3	96782135	96782203	69	3	-9	-4.21144	0.0180332	0.943197	MIR8060, EPHA6	102465864, 285220	+, +	422172, -32377	downstream, upstream	CpG_Open_Sea	genes_intergenic	0.00992653	0.807846	0.00828284	0.87529	0.0148229	0.778857	0.0563152	0.287889	-0.112866	0.00160614	-0.447114	6.35378e-07	-0.18759	0.0108384	-0.0917569	0.0514904	-0.0546978	0.298635	-0.0286396	0.498619	0.0290765	0.720356	-0.214721	0.178574	0.00876644	0.862235	0.0386131	0.333062	0.0458846	0.499574	-0.227609	0.0321309	-0.0567369
DMR_113	chr3	106033668	106034925	1258	5	-8	-4.25578	0.016654	0.943197	CBLB	868	-	-164246	upstream	CpG_Open_Sea	genes_intergenic	-0.0774542	0.00651466	-0.00343325	0.927386	-0.0666899	0.0799724	-0.00145844	0.969118	-0.0933694	0.000255889	-0.124883	0.0818094	-0.0712122	0.258304	-0.0451856	0.267427	-0.016867	0.702578	-0.0588747	0.114157	-0.00279289	0.968587	-0.0807143	0.486397	0.0403333	0.266738	0.0196657	0.490268	-0.0679402	0.164255	-0.0999343	0.197396	-0.0399884
DMR_114	chr3	123203721	123204858	1138	7	11	4.82234	0.00655127	0.887174	SEC22A, ADCY5	26984, 111	+, -	1795, 243687	gene_body, downstream	CpG_Shore, CpG_Shelf	genes_1to5kb, genes_5UTRs, genes_exons, genes_introns, genes_intronexonboundaries	0.0257088	0.544346	-0.0146763	0.785859	0.0096444	0.858278	0.117302	0.0326321	0.113969	0.00247457	0.152734	0.145356	0.0676543	0.462806	0.0503069	0.398988	0.114956	0.079421	0.0591846	0.276511	-0.0369489	0.722589	-0.190403	0.260939	0.0133674	0.802396	-0.0534809	0.198322	0.012056	0.867087	0.124967	0.304985	0.055888
DMR_115	chr3	127399702	127400424	723	6	-10	-3.8042	0.0369026	0.943197	LOC101927123, LINC01471	101927123, 101927149	-, -	-9032, 137356	upstream, downstream	CpG_Open_Sea	genes_intergenic	0.0764239	0.176086	0.00992868	0.891996	0.0610019	0.420757	0.0770583	0.293909	-0.0562693	0.275022	-0.0769841	0.579989	0.059127	0.630505	-0.00241148	0.975784	-0.0448854	0.617094	0.0793884	0.281948	0.11746	0.399228	-0.23744	0.287417	-0.0310345	0.659884	0.00214372	0.969482	-0.145095	0.12341	0.0926901	0.577085	-0.0308963
DMR_116	chr3	133783718	133784182	465	37	-5	-6.05445	0.00112923	0.828846	SRPRB	58477	+	0	TSS	CpG_Island, CpG_Shore	genes_promoters, genes_5UTRs, genes_exons, genes_introns	0.0797721	0.0278857	0.0169954	0.722933	0.0710121	0.14141	0.0354567	0.46018	-0.0663225	0.0464886	-0.0595234	0.500584	-0.0580866	0.457253	-0.0121114	0.810278	-0.0470022	0.39337	0.00988261	0.829589	-0.133963	0.132248	-0.144804	0.309044	0.0268988	0.548319	0.0425421	0.223332	-0.0887352	0.139343	0.0111959	0.91487	-0.033912
DMR_117	chr3	135658657	135659045	389	27	5	5.06792	0.00449969	0.887174	EPHB1, PPP2R3A	2047, 5523	+, +	863401, -306627	downstream, upstream	CpG_Open_Sea	genes_intergenic	-0.00638963	0.854781	-0.0255061	0.572072	-0.0762667	0.0940587	0.00314929	0.94432	0.0618242	0.0499705	-0.108022	0.216467	-0.0989554	0.200394	-0.0528889	0.289125	-0.0188282	0.727862	-0.0383126	0.398104	-0.0451094	0.603994	0.107524	0.441494	0.0353857	0.419792	0.0110478	0.748101	0.0137692	0.816289	0.0788233	0.429638	0.0332161
DMR_118	chr3	151895555	151895707	153	4	-10	-3.85481	0.0338253	0.943197	SUCNR1, AADACL2-AS1	56670, 101928142	+, -	21913, 32468	downstream, gene_body	CpG_Open_Sea	genes_introns	0.0331532	0.467928	-0.0543507	0.350143	0.0341264	0.556692	-0.119598	0.0421646	-0.142495	0.000381008	-0.0908273	0.421183	-0.0397857	0.68961	-0.00337591	0.958195	-0.103721	0.142377	-0.0394856	0.501303	-0.172309	0.129466	0.125766	0.491613	0.0442746	0.440504	0.00499068	0.911744	-0.106481	0.166884	-0.165674	0.172932	-0.059268
DMR_119	chr3	152376286	152377018	733	9	-8	-3.94656	0.0288342	0.943197	TMEM14EP, P2RY1	645843, 5028	-, +	-35296, -457674	upstream, upstream	CpG_Open_Sea	genes_introns	-0.048354	0.227603	0.0170144	0.747627	0.0255772	0.628755	-0.030905	0.559244	-0.0900505	0.0125808	-0.180523	0.0650862	0.091487	0.285956	-0.0153994	0.780404	-0.00138512	0.981618	-0.0593801	0.239933	0.060001	0.535023	0.202167	0.205142	0.0222091	0.659209	0.107494	0.00507426	0.126007	0.0603909	-0.116183	0.312378	-0.0400792
DMR_120	chr3	155211258	155211431	174	3	-9	-4.13612	0.0206882	0.943197	MME, LINC01487	4311, 101928190	+, +	131612, -29513	downstream, upstream	CpG_Open_Sea	genes_intergenic	-0.0465561	0.188099	-0.0222083	0.634986	-0.0199045	0.670441	-0.0368192	0.431908	-0.103972	0.000916422	-0.0179894	0.829892	0.0245701	0.739968	-0.0858466	0.0764531	-0.149034	0.00552127	-0.0503638	0.250125	-0.00529101	0.949608	0.139486	0.324822	-0.024386	0.58449	0.0230744	0.508402	-0.0587732	0.327214	0.00939378	0.925755	-0.0432255
DMR_121	chr3	163234964	163235826	863	6	-9	-3.77016	0.039299	0.943197	LINC01192	647107	-	67475	gene_body	CpG_Open_Sea	genes_introns	0.0236696	0.518453	0.00466757	0.922355	0.0366341	0.445218	-0.0404765	0.399175	-0.052487	0.115161	-0.0201306	0.822727	0.00694616	0.930293	-0.0052089	0.919229	-0.103258	0.0683404	-0.0765628	0.105015	-0.0368237	0.682074	0.0190973	0.896904	0.0753395	0.100266	-0.00968244	0.789237	0.0735766	0.236074	-0.001584	0.988273	-0.0208515
DMR_122	chr3	184241156	184241565	410	28	-4	-5.72997	0.00168954	0.828846	MIR1224	100187716	+	0	TSS	CpG_Island, CpG_Shore	genes_promoters, genes_exons, genes_introns, genes_intronexonboundaries	-0.00466534	0.829352	0.0369429	0.189061	0.0257904	0.357686	-0.0152271	0.586351	-0.0532267	0.00582661	-0.0975305	0.0584293	0.0364004	0.418945	0.0568371	0.0538774	0.0192269	0.543944	0.0404219	0.129843	0.0480619	0.345981	0.0716998	0.407064	0.00240351	0.929649	0.0199238	0.348319	0.0241895	0.509272	0.063992	0.319767	-0.0230946
DMR_123	chr4	4312059	4312129	71	3	-8	-4.02233	0.0251448	0.943197	LYAR, NSG1	55646, 27065	-, +	-21890, -74126	upstream, upstream	CpG_Open_Sea	genes_introns	0.0136759	0.655071	0.00950087	0.811007	0.0328033	0.410077	0.000715597	0.985627	-0.0781756	0.00372282	0.0358333	0.635892	0.0426786	0.524149	-0.0237108	0.586244	-0.031627	0.504494	0.00364638	0.926786	0.0461508	0.542248	0.0093972	0.937883	-0.0301576	0.425327	0.0320288	0.279621	-0.0384269	0.451005	0.0323504	0.720552	-0.0406866
DMR_124	chr4	9466940	9467023	84	4	-13	-4.07945	0.0226709	0.943197	DEFB131, MIR548I2	644414, 100302277	+, -	22407, 89293	downstream, downstream	CpG_Open_Sea	genes_1to5kb	-0.0902409	0.114251	-0.13853	0.0911668	0.0406635	0.592324	-0.108694	0.136127	-0.153697	0.00280102	-0.0917659	0.402752	-0.202877	0.0689764	-0.0982887	0.171513	-0.151042	0.129394	-0.0523539	0.471501	-0.170076	0.125002	-0.651307	2.22088e-05	0.0236116	0.68375	-0.00421027	0.932465	-0.0631826	0.425128	-0.401516	0.0146536	-0.0796714
DMR_125	chr4	15373027	15373587	561	5	-7	-4.20319	0.0183263	0.943197	C1QTNF7, LOC101929095	114905, 101929095	+, -	33092, 54327	gene_body, gene_body	CpG_Open_Sea	genes_promoters, genes_1to5kb, genes_introns	-0.0466576	0.167133	-0.074314	0.0928021	-8.57415e-05	0.998437	-0.0463616	0.291387	-0.0650436	0.0337751	-0.03296	0.696302	0.0411017	0.582076	0.0262042	0.587525	-0.0556616	0.291446	0.00416517	0.924448	-0.000297104	0.997191	-0.106751	0.429348	-0.0259306	0.541348	-0.0324193	0.328302	-0.127508	0.0234763	-0.0174496	0.85637	-0.0367867
DMR_126	chr4	16567385	16567399	15	3	16	3.68586	0.0456951	0.943197	TAPT1, LDB2	202018, 9079	-, -	-340847, 331410	upstream, gene_body	CpG_Open_Sea	genes_introns	0.0692469	0.372064	0.0709447	0.47586	0.0315508	0.750798	0.0102124	0.915398	0.171405	0.0104915	0.257716	0.153912	0.285494	0.0761534	0.111251	0.313768	0.114506	0.330931	0.129321	0.180273	0.0910494	0.611744	0.270342	0.348687	0.0368313	0.687693	-0.108353	0.14087	0.0973148	0.427708	0.244547	0.226633	0.0872875
DMR_127	chr4	23236155	23236258	104	4	-9	-3.69478	0.0449366	0.943197	GBA3, PPARGC1A	57733, 10891	+, -	543242, 653819	downstream, downstream	CpG_Open_Sea	genes_introns	0.0542675	0.277177	0.0727536	0.265651	-0.0496859	0.44606	-0.0153095	0.814025	-0.11482	0.0105066	-0.0321661	0.787632	0.00348561	0.973646	-0.0620476	0.364834	-0.139218	0.0644877	-0.122264	0.052439	-0.165289	0.16927	-0.285851	0.1442	-0.0374864	0.544517	0.0340975	0.481129	0.0737408	0.375945	-0.0462336	0.742023	-0.0640295
DMR_128	chr4	29554457	29554966	510	4	-10	-4.17538	0.0192401	0.943197	MIR4275	100422937	+	734876	downstream	CpG_Open_Sea	genes_intergenic	-0.0635472	0.0988589	-0.0501227	0.32441	0.0315903	0.533689	0.00324205	0.949	-0.106876	0.00190126	-0.104011	0.267645	0.0109198	0.894757	-0.0958377	0.0762117	-0.030985	0.594426	-0.00119441	0.980392	-0.0389645	0.676701	-0.303891	0.0428696	-0.0526405	0.268912	0.0891369	0.0150185	-0.0284286	0.659095	-0.115535	0.24279	-0.0501913
DMR_129	chr4	30188703	30189479	777	7	-7	-3.80203	0.0370233	0.943197	PCDH7	5099	+	-530928	upstream	CpG_Open_Sea	genes_intergenic	0.00366448	0.893726	0.00565717	0.874034	0.0351006	0.326912	0.044604	0.213809	-0.0722395	0.00302184	-0.136114	0.0404385	-0.00388793	0.946332	-0.0711697	0.0602606	0.0223877	0.582501	-0.0277656	0.415426	-0.00860058	0.895293	-0.251065	0.0196862	-0.0957556	0.0042322	0.0374928	0.161699	-0.0789061	0.0862038	0.00598948	0.937102	-0.0343795
DMR_130	chr4	30338555	30339563	1009	6	9	4.24393	0.0170247	0.943197	PCDH7	5099	+	-380844	upstream	CpG_Open_Sea	genes_intergenic	0.0229606	0.521606	0.097248	0.0353238	-0.00179964	0.968432	-0.0259597	0.568536	0.0962679	0.00248413	0.141543	0.111713	0.00381173	0.960969	0.0520336	0.303716	0.0242284	0.65896	0.00572751	0.900614	0.110988	0.21062	-0.0420352	0.76931	-0.0320432	0.475837	-0.0680988	0.0501126	-0.023286	0.701146	0.121325	0.236208	0.0478106
DMR_131	chr4	33449125	33450604	1480	5	-9	-3.96502	0.0279032	0.943197	LOC101928622	101928622	-	589289	downstream	CpG_Open_Sea	genes_intergenic	-0.00460707	0.899895	-0.0432468	0.361716	-0.00260528	0.956046	0.00792803	0.871124	-0.118478	0.000189542	-0.0347222	0.697758	-0.0982143	0.274006	0.0186152	0.71574	-0.0371296	0.5052	-0.0490064	0.301546	-0.0282407	0.752062	-0.0837813	0.559409	-0.0320682	0.492999	0.0531579	0.135751	0.0235415	0.722078	-0.0779002	0.456882	-0.0556059
DMR_132	chr4	33455168	33455480	313	4	-8	-3.84751	0.0342476	0.943197	LOC101928622	101928622	-	584413	downstream	CpG_Open_Sea	genes_intergenic	-0.0132978	0.651196	0.00263941	0.945797	-0.0147052	0.704995	-0.00127924	0.973714	-0.0930907	0.000301838	-0.0885582	0.214424	-0.035086	0.576063	-0.0563085	0.167998	-0.0602249	0.175498	0.00550044	0.881517	0.0526455	0.458765	-0.312575	0.00598717	0.0256548	0.48362	-0.00694833	0.80879	-0.0221501	0.654108	0.0736616	0.379811	-0.0374446
DMR_133	chr4	35745194	35745538	345	3	-8	-5.0372	0.00466347	0.887174	LOC439933	439933	+	-498577	upstream	CpG_Open_Sea	genes_intergenic	-0.0156945	0.447994	0.00290895	0.91154	-0.0521466	0.0495199	-0.0457586	0.083824	-0.0665161	0.000240345	-0.00692112	0.890707	0.0146698	0.741856	0.0240492	0.404913	-0.0299995	0.340337	-0.00761056	0.771613	0.0325117	0.519261	0.0176452	0.827817	0.00871496	0.73222	-0.0120898	0.543891	-0.0648767	0.0557175	-0.103827	0.0753484	-0.0247638
DMR_134	chr4	35780539	35781189	651	3	-9	-3.73996	0.0414109	0.943197	LOC439933	439933	+	-462926	upstream	CpG_Open_Sea	genes_intergenic	-0.0215278	0.587228	0.0321589	0.530578	-0.0412207	0.421919	-0.0153278	0.76476	-0.107244	0.00205275	-0.0154894	0.85829	-0.0482275	0.530315	0.000444648	0.992892	-0.0864418	0.114668	-0.0286508	0.52969	-0.371045	6.0654e-05	-0.0451795	0.772757	0.0259069	0.598202	-0.00288555	0.940427	-0.0980688	0.135932	-0.31557	0.00643551	-0.0465797
DMR_135	chr4	40265054	40265322	269	7	-6	-3.9825	0.0270499	0.943197	RHOH, LOC101060498	399, 101060498	+, +	74044, -41862	downstream, upstream	CpG_Open_Sea	genes_promoters	0.0353267	0.243213	-0.0145197	0.71664	-0.02722	0.496746	0.00535273	0.893515	-0.0601952	0.0279161	-0.0478452	0.495476	-0.138407	0.0282792	-0.051492	0.201532	-0.116274	0.00941519	-0.0245943	0.500754	-0.0896193	0.203704	-0.142804	0.228406	0.0915918	0.0123249	-0.0202694	0.488268	-0.0276424	0.583453	-0.0508259	0.528342	-0.0292939
DMR_136	chr4	40562612	40562717	106	6	-7	-4.09955	0.0218606	0.943197	MIR4802, RBM47	100616274, 54502	-, -	-60493, 67149	upstream, gene_body	CpG_Open_Sea	genes_introns	0.0087148	0.749878	0.0213656	0.531737	-0.0785652	0.023782	0.0298538	0.382863	-0.0745231	0.0020985	-0.114945	0.0759898	0.00976803	0.862901	-0.0376739	0.305131	-0.0617941	0.12426	-0.022283	0.504153	-0.184544	0.00515703	0.0535891	0.624559	0.00759722	0.825256	0.0299617	0.263923	-0.0456263	0.32381	0.00469477	0.954213	-0.0388336
DMR_137	chr4	43521944	43523717	1774	4	11	3.74819	0.0408248	0.943197	GRXCR1, LVCAT1	389207, 100506827	+, +	628679, -493143	downstream, upstream	CpG_Open_Sea	genes_intergenic	0.0296453	0.601175	0.072553	0.324372	-0.0839928	0.254469	0.0158731	0.828732	0.144389	0.00426171	-0.023441	0.86874	0.0270936	0.82892	-0.052606	0.517209	-0.0688868	0.436319	-0.0123747	0.866868	0.0344844	0.807939	0.165073	0.462364	0.0251978	0.721293	0.0129612	0.814714	0.211201	0.0239936	0.133664	0.41521	0.0886845
DMR_139	chr4	46511914	46512286	373	4	-10	-3.77955	0.0386094	0.943197	GABRA2, COX7B2	2555, 170712	-, -	-121875, 396949	upstream, downstream	CpG_Open_Sea	genes_intergenic	0.0798208	0.0492713	0.0437375	0.412465	0.0329736	0.536233	-0.0070727	0.894315	-0.0932414	0.0105053	-0.0550926	0.572984	-0.0134259	0.890616	-0.0503917	0.368145	-0.162037	0.00942641	-0.0718695	0.160395	-0.0683201	0.484848	-0.325853	0.0414395	0.0558186	0.288775	-0.0170367	0.670166	0.00192761	0.979419	-0.116451	0.315444	-0.0335841
DMR_140	chr4	47834696	47834855	160	3	-12	-3.70276	0.0443331	0.943197	LOC101927179, CORIN	101927179, 10699	+, -	3352, 3251	gene_body, gene_body	CpG_Shore	genes_introns	0.0633394	0.226352	-0.00347222	0.958152	0.0814153	0.221116	-0.0590278	0.373769	-0.0895195	0.0544389	-0.0621759	0.629384	0.0720833	0.527372	0.0500748	0.499768	0.04875	0.545465	0.0128863	0.850978	0.104491	0.418135	0.00516448	0.979846	-0.107841	0.0904163	0.0702046	0.162509	-0.0703869	0.415514	-0.0539334	0.700683	-0.0352723
DMR_141	chr4	55157378	55157814	437	26	5	3.70193	0.0444021	0.943197	KDR, SRD5A3	3791, 79644	-, +	-31783, -188406	upstream, upstream	CpG_Island, CpG_Shore	genes_intergenic	0.0299865	0.441094	-5.45404e-05	0.999145	0.0474124	0.352991	0.0522119	0.306708	0.0645228	0.0675424	0.0933077	0.332325	0.0764422	0.368648	0.0655905	0.234183	0.0465503	0.436596	0.0673028	0.180505	-0.0247448	0.796435	-0.00681868	0.964832	0.0433474	0.370699	-0.045346	0.230523	0.0200176	0.759763	0.0216811	0.849073	0.0315706
DMR_142	chr4	62816711	62816883	173	19	-6	-3.70405	0.0442383	0.943197	ADGRL3-AS1	101927186	-	-654946	upstream	CpG_Open_Sea	genes_intergenic	-0.010245	0.771606	-0.0506981	0.270974	0.0334293	0.466831	-0.0153147	0.738492	-0.085379	0.00673212	0.101007	0.240548	-0.0386255	0.610078	0.0177794	0.716567	0.0401455	0.45223	0.0557088	0.213873	-0.0134588	0.875085	-0.0114668	0.933943	-0.0215353	0.6198	0.0112089	0.741609	-0.0796797	0.170887	0.0973937	0.348816	-0.0388636
DMR_143	chr4	64237986	64238384	399	4	-10	-4.00453	0.0259206	0.943197	TECRL	253017	-	171076	downstream	CpG_Open_Sea	genes_intergenic	-0.0515878	0.174073	-0.0438179	0.382488	-0.0202812	0.685412	0.0150446	0.763739	-0.113472	0.000738177	-0.0946712	0.304579	-0.157171	0.0562614	-0.028844	0.583233	0.0286621	0.616455	-0.0172682	0.718004	0.0663407	0.470956	-0.102866	0.496577	-0.00118882	0.980071	0.0816119	0.0257433	-0.0373903	0.559638	-0.125582	0.240816	-0.0529398
DMR_144	chr4	64437708	64437914	207	3	-7	-4.11034	0.0213865	0.943197	TECRL, LOC401134	253017, 401134	-, -	-28248, 566586	upstream, downstream	CpG_Open_Sea	genes_intergenic	-0.0372739	0.14789	-0.0519243	0.12495	0.01211	0.718309	-0.00469528	0.888728	-0.0861972	0.000136201	-0.0760088	0.224166	-0.133445	0.0175289	-0.0445692	0.212695	-0.0632161	0.10591	-0.0307325	0.343886	0.0150147	0.809215	0.0191179	0.854106	-0.011286	0.729502	0.0173662	0.496152	-0.0551708	0.207584	0.0110258	0.885942	-0.0411215
DMR_145	chr4	64690840	64691719	880	3	15	3.7497	0.0406782	0.943197	TECRL, LOC401134	253017, 401134	-, -	-281380, 312781	upstream, downstream	CpG_Open_Sea	genes_intergenic	-0.0033522	0.952082	0.0340504	0.639318	-0.08632	0.236797	0.00442077	0.951445	0.19639	4.68944e-05	0.163492	0.234678	0.209788	0.0863439	0.0928775	0.237676	0.0597884	0.483525	0.0733686	0.3048	0.0246032	0.857313	-0.104572	0.637829	0.0753836	0.278213	-0.117239	0.0290986	0.160233	0.0853816	0.0596583	0.720558	0.0901621
DMR_146	chr4	74510861	74512156	1296	9	-7	-4.17914	0.0190935	0.943197	AREG, BTC	374, 685	+, -	65764, 282530	downstream, downstream	CpG_Open_Sea	genes_intergenic	-0.00311184	0.886919	-0.00823241	0.767119	0.0122068	0.660698	-0.0601633	0.0331915	-0.0598112	0.00203291	-0.0259294	0.618968	-0.0172199	0.708543	-0.0389444	0.193921	0.00768445	0.812705	-0.0634205	0.0218979	-0.0358926	0.491579	-0.0956655	0.266666	0.0141793	0.601343	-0.0122995	0.562528	-0.0289783	0.427838	-0.0019649	0.975287	-0.0223422
DMR_147	chr4	79973936	79974388	453	4	-6	-3.65085	0.0487725	0.943197	PCAT4, ANTXR2	118425, 118429	+, -	146466, 99084	downstream, gene_body	CpG_Open_Sea	genes_introns	-0.0302834	0.158976	0.00833063	0.76679	-0.0357681	0.205356	-0.024896	0.37664	-0.0651636	0.000617995	-0.0288748	0.537947	0.00353261	0.931963	0.00216153	0.935637	-0.00459824	0.874629	-0.0503816	0.0418504	-0.192069	0.000109801	-0.0247258	0.771214	0.0228508	0.391009	0.000592423	0.977395	0.0287882	0.423029	-0.166807	0.00472265	-0.0305196
DMR_148	chr4	80121878	80122322	445	5	-8	-4.90187	0.00578408	0.887174	ANTXR2, PRDM8	118429, 56978	-, +	-48406, -62947	upstream, upstream	CpG_Open_Sea	genes_introns	0.00498589	0.756727	0.0104134	0.618891	0.0213076	0.310132	-0.0157573	0.452155	-0.0600108	1.40551e-05	-0.0929671	0.0136697	-0.0221007	0.497828	-0.0114569	0.586714	-0.0459639	0.0482391	-0.0108971	0.570032	-0.0130849	0.722427	0.0164442	0.790416	-0.0159359	0.411096	0.0342432	0.0218117	-0.0353207	0.174857	-0.0300909	0.496639	-0.0305947
DMR_149	chr4	80642491	80642712	222	6	-6	-4.29562	0.0156282	0.943197	C4orf22, BMP3	255119, 651	+, +	306772, -388252	gene_body, upstream	CpG_Open_Sea	genes_introns	-0.0122799	0.584955	-0.00447	0.879116	0.0342067	0.246717	0.011306	0.700599	-0.0699519	0.000392166	0.00878694	0.862255	-0.0350862	0.434184	0.0158387	0.584784	0.00878796	0.780471	-0.00924741	0.725783	0.00730546	0.885298	0.0313249	0.697316	-0.0193601	0.443258	0.0494757	0.0105654	0.010646	0.75495	-0.00598538	0.916582	-0.0322226
DMR_150	chr4	96637409	96638502	1094	7	-6	-4.0507	0.0239639	0.943197	PDHA2, STPG2-AS1	5161, 101410545	+, +	797322, -728423	downstream, upstream	CpG_Open_Sea	genes_introns	-0.0237787	0.271664	-0.0173054	0.543092	-0.0130374	0.646648	-0.0308041	0.280399	-0.0680239	0.000350878	-0.133343	0.00935097	-0.011404	0.79631	-0.0548974	0.0581282	-0.0472512	0.132146	-0.0479655	0.0686372	-0.0234386	0.639323	-0.104433	0.214162	0.012135	0.647343	0.035204	0.0869038	-0.0607163	0.0865022	0.00736959	0.901217	-0.0304169
DMR_151	chr4	97939176	97940164	989	3	10	3.79876	0.0372474	0.943197	STPG2-AS1, STPG2	101410545, 285555	+, -	572251, 203076	downstream, gene_body	CpG_Open_Sea	genes_introns	0.119215	0.00437399	0.0543628	0.330495	0.03235	0.561678	0.0880709	0.116897	0.124968	0.000988478	0.0914462	0.389616	0.0234127	0.802699	0.10523	0.0860439	0.0136243	0.836428	0.0581129	0.294145	-0.0246032	0.816476	0.14156	0.409093	-0.0143386	0.790485	-0.0205336	0.626734	-0.0349447	0.630893	0.152529	0.233329	0.0516143
DMR_152	chr4	117166155	117167073	919	3	-7	-3.68388	0.0458158	0.943197	TRAM1L1, LINC01378	133022, 103689918	-, +	-80575, -261324	upstream, upstream	CpG_Open_Sea	genes_intergenic	0.00782511	0.804997	0.0203475	0.626382	-0.00111968	0.97861	-0.00803463	0.847451	-0.0928372	0.000889855	-0.106059	0.1764	0.0204405	0.766635	-0.0461933	0.301664	-0.0258305	0.594645	-0.0617053	0.131361	-0.0569629	0.465535	-0.448617	0.000195736	0.0120043	0.762458	0.0276876	0.37194	0.0161896	0.762416	0.0545105	0.533498	-0.0432036
DMR_153	chr4	117192609	117193711	1103	7	-7	-4.26001	0.0165247	0.943197	TRAM1L1, LINC01378	133022, 103689918	-, +	-107029, -234686	upstream, upstream	CpG_Open_Sea	genes_intergenic	-0.01396	0.566147	-0.00216178	0.946092	-0.0261153	0.415132	0.00734567	0.818312	-0.0631071	0.00356429	0.0118315	0.846163	0.0286685	0.595163	0.0147276	0.672912	0.011402	0.763949	-0.0270451	0.395363	0.000997558	0.986947	-0.124186	0.199736	0.0138819	0.649752	-0.029202	0.220189	-0.0334202	0.416735	-0.131635	0.0632968	-0.025975
DMR_154	chr4	119866353	119866674	322	3	-10	-3.83303	0.0351527	0.943197	LINC01365, LOC100996694	101927007, 100996694	-, +	-61838, -72865	upstream, upstream	CpG_Open_Sea	genes_intergenic	-0.00285594	0.933087	-0.0120533	0.787909	0.0211257	0.637449	0.00816277	0.855412	-0.116723	7.64559e-05	0.000623583	0.994214	-0.0219293	0.773025	-0.00397552	0.935559	0.0358088	0.504268	0.0312673	0.485577	-0.0122071	0.887125	-0.121488	0.372147	-0.0510626	0.231206	0.0566676	0.0879398	0.0652678	0.256659	0.0708703	0.460865	-0.0627376
DMR_155	chr4	125947319	125948338	1020	4	-9	-4.05712	0.0236966	0.943197	MIR2054	100302267	+	440061	downstream	CpG_Open_Sea	genes_intergenic	0.0226056	0.588949	0.0137375	0.801998	0.0186151	0.734056	0.0636052	0.247788	-0.121808	0.000970146	-0.221044	0.0298334	0.034164	0.698999	0.0395402	0.48961	-0.0363221	0.559699	0.0317885	0.541505	0.0452916	0.650552	0.0521467	0.753892	0.086191	0.0956953	0.0318575	0.435041	0.0246758	0.726044	-0.00895323	0.930672	-0.0565977
DMR_156	chr4	126555944	126556238	295	4	-11	-4.85429	0.00628405	0.887174	NA	NA	NA	NA	NA	CpG_Open_Sea	genes_intergenic	-0.0288568	0.444817	-0.0223612	0.64575	-0.0478738	0.32638	-0.0606714	0.214544	-0.120288	0.000241273	-0.191303	0.0322926	0.0336971	0.664211	-0.064914	0.198683	-0.117097	0.0351826	-0.0787212	0.0932936	-0.131779	0.136598	-0.0327849	0.825875	0.0560925	0.228909	0.0758229	0.0361679	-0.128355	0.0389826	0.00528359	0.958455	-0.0486426
DMR_157	chr4	131370100	131371520	1421	4	-12	-3.76194	0.0398679	0.943197	LOC101927305	101927305	+	-393317	upstream	CpG_Open_Sea	genes_intergenic	-0.0271514	0.61671	-0.0453493	0.5279	-0.015162	0.827115	-0.0162037	0.815449	-0.157192	0.000806471	0.0127437	0.910349	-0.0891082	0.432222	-0.0762877	0.247205	-0.0863304	0.227862	-0.0567008	0.345733	0.00348441	0.975438	-0.214032	0.233137	0.0473164	0.438915	-0.0351326	0.432579	-0.0117839	0.887352	-0.169618	0.19611	-0.0619217
DMR_158	chr4	133833557	133834038	482	3	-11	-4.05145	0.023938	0.943197	LOC101927359, PABPC4L	101927359, 132430	-, -	-684441, 367710	upstream, downstream	CpG_Open_Sea	genes_intergenic	-0.0016073	0.972651	-0.0608227	0.322103	0.0266186	0.663878	-0.0278497	0.649373	-0.132478	0.00138541	-0.314589	0.00427272	-0.212985	0.0266388	-0.16408	0.00879735	-0.0733612	0.271354	-0.0689981	0.216486	-0.177023	0.100446	0.00971485	0.958701	0.0532834	0.364334	0.0676344	0.139363	0.0391305	0.621993	-0.0866637	0.497689	-0.0757476
DMR_159	chr4	136584211	136584971	761	8	-6	-4.69763	0.00793911	0.912846	LINC00613, LOC729307	100507528, 729307	-, +	-670531, -608784	upstream, upstream	CpG_Open_Sea	genes_intergenic	-0.0508084	0.0386527	0.0073042	0.821469	-0.0335604	0.301589	-0.0382688	0.239349	-0.0807889	0.000206971	-0.160909	0.00571985	-0.0818216	0.104948	-0.0291698	0.368191	-0.0678166	0.0573323	-0.0718558	0.0168796	-0.038722	0.494029	0.0788745	0.4171	0.0180669	0.554354	0.0285884	0.230193	-0.0276074	0.502686	-0.201223	0.00120259	-0.0361739
DMR_160	chr4	139656667	139656952	286	9	-9	-5.56035	0.0021464	0.83592	SETD7, MGST2	80854, 4258	-, +	-99898, -8815	upstream, upstream	CpG_Open_Sea	genes_intergenic	-0.0366159	0.380587	0.0421749	0.430788	-0.0252025	0.637307	-0.0971583	0.0721889	-0.107045	0.00405875	-0.0158823	0.869829	0.0786279	0.360195	0.0735619	0.18727	-0.0255146	0.672538	-0.0338527	0.502802	-0.150211	0.124558	0.115805	0.471646	0.033654	0.505439	-0.0689416	0.0785039	-0.0329089	0.62939	-0.0395621	0.740361	-0.0406205
DMR_161	chr4	142114161	142114847	687	8	-9	-5.04152	0.00464623	0.887174	IL15, INPP4B	3600, 8821	+, -	477566, 731604	downstream, gene_body	CpG_Open_Sea	genes_introns	-0.0611377	0.0584336	0.0149435	0.726792	0.0514928	0.230807	0.0168863	0.69301	-0.0985308	0.000612039	-0.0817035	0.278938	-0.00279195	0.96646	-0.0223781	0.602741	0.029487	0.52895	0.0161415	0.679885	-0.153926	0.0437074	-0.0153193	0.902141	-0.0553302	0.154309	0.020481	0.502998	-0.0857439	0.100797	-0.163465	0.0599386	-0.0553751
DMR_162	chr4	149734271	149734447	177	3	-7	-4.13097	0.020852	0.943197	LOC101927849, DCLK2	101927849, 166614	+, +	579977, -343826	downstream, upstream	CpG_Open_Sea	genes_introns	-0.0216426	0.360796	-0.0387441	0.212609	-0.0299478	0.334245	-0.00927983	0.76409	-0.0705867	0.000734013	-0.0406085	0.470984	-0.0912037	0.0699632	-0.0396927	0.219584	-0.101085	0.00509115	-0.0445106	0.131557	-0.0530904	0.346643	0.0288753	0.760855	0.0167881	0.572779	-0.0171642	0.46101	-0.00948555	0.813361	-0.129233	0.0586035	-0.035482
DMR_163	chr4	158065270	158065544	275	3	-7	-3.67937	0.0461865	0.943197	LOC340017, FAM198B	340017, 51313	+, -	492781, 107506	downstream, downstream	CpG_Open_Sea	genes_intergenic	0.0235304	0.326917	0.027718	0.380346	0.0179105	0.570193	0.0276875	0.380869	-0.0690663	0.00115781	-0.0224043	0.710597	-0.0510639	0.340109	0.0194031	0.574363	0.00168536	0.964216	0.0210768	0.502896	-0.00128839	0.982967	-0.136717	0.153969	-0.000471943	0.987587	0.0173705	0.463602	-0.0271847	0.505625	0.000562769	0.993521	-0.0318249
DMR_164	chr4	159864387	159864849	463	4	-10	-3.96087	0.0281015	0.943197	RAPGEF2	9693	+	596542	downstream	CpG_Open_Sea	genes_intergenic	0.0248691	0.542396	0.0197616	0.710777	0.059717	0.264385	-0.0240793	0.651469	-0.0861445	0.0189481	0.0174887	0.865673	0.0274093	0.764276	-0.0222931	0.706207	-0.00397959	0.950689	0.0131346	0.807162	-0.00499811	0.961439	-0.454654	0.00409475	0.0152662	0.765574	0.00185165	0.963162	-0.0883402	0.198158	0.0297047	0.796087	-0.0539781
DMR_165	chr4	163321936	163322340	405	3	-8	-3.79249	0.0377043	0.943197	NAF1, NPY1R	92345, 4886	-, -	-155015, 10455	upstream, downstream	CpG_Open_Sea	genes_intergenic	-0.0212737	0.496476	-0.0310187	0.434698	-0.0106043	0.789025	-0.0980051	0.0154498	-0.089313	0.00124748	-0.0845931	0.279986	0.00991749	0.885552	0.0272173	0.54199	0.0135551	0.780035	-0.0112686	0.781239	-0.0688524	0.378502	0.0506329	0.686289	-0.0195962	0.618525	0.0567392	0.0624324	0.00335152	0.949685	0.0501192	0.567766	-0.0348457
DMR_166	chr4	173185073	173185274	202	3	-11	-3.67454	0.0466692	0.943197	LOC101930370, MIR548T	101930370, 100422849	-, +	-15421, -82885	upstream, upstream	CpG_Open_Sea	genes_introns	-0.0171413	0.703824	0.0714175	0.215258	0.0070657	0.901872	0.0267747	0.640594	-0.137608	0.000370442	0.0337698	0.719005	-0.0114683	0.890101	-0.130813	0.0206687	-0.0440079	0.454311	-0.101415	0.0427205	-0.188452	0.0479805	-0.52837	0.000522588	0.0070542	0.891871	0.080612	0.0377152	0.0329262	0.625222	0.157073	0.142125	-0.0732034
DMR_167	chr4	178244584	178244990	407	4	-9	-3.67079	0.0470399	0.943197	LINC01099	101928656	-	-336648	upstream	CpG_Open_Sea	genes_intergenic	-0.0416921	0.290313	-0.029711	0.561963	0.0216779	0.672023	0.0318631	0.534059	-0.0990205	0.00450977	-0.177712	0.0620299	-0.104101	0.21269	-0.0178826	0.739272	-0.0906746	0.138189	-0.00224868	0.96331	0.0111772	0.905286	-0.33756	0.0270222	0.0332274	0.495755	0.053721	0.158115	0.0377457	0.565944	0.0193008	0.843833	-0.0606162
DMR_168	chr4	179708370	179708708	339	5	-9	-4.68943	0.00802531	0.914052	NA	NA	NA	NA	NA	CpG_Open_Sea	genes_intergenic	-0.0361529	0.236371	-0.0495128	0.216435	-0.0123601	0.756441	-0.0469203	0.2412	-0.118786	5.70316e-06	-0.112156	0.129355	-0.0224239	0.729354	-0.0733099	0.0837804	-0.0103466	0.820631	-0.0855159	0.0277976	0.00117725	0.987185	-0.115167	0.344859	-0.031336	0.413461	0.0311276	0.298651	-0.115147	0.0235435	-0.145911	0.087959	-0.0470754
DMR_169	chr5	252281	252625	345	12	-12	-5.40524	0.00274119	0.887174	CCDC127, PDCD6	133957, 10016	-, +	-34099, -18995	upstream, upstream	CpG_Open_Sea	genes_introns	-0.146106	0.0723982	-0.12026	0.220714	-0.00991579	0.919092	-0.0953412	0.330538	-0.166528	0.0153717	-0.251013	0.164546	-0.238797	0.136256	-0.238001	0.0293887	-0.133962	0.274758	-0.12555	0.199319	-0.211479	0.24045	-0.00101839	0.997231	0.046271	0.657833	0.132148	0.0764137	0.0462985	0.710395	-0.313347	0.115635	-0.0856944
DMR_170	chr5	1535714	1536485	772	11	7	4.22484	0.0175678	0.943197	LPCAT1, SDHAP3	79888, 728609	-, -	-11753, 58046	upstream, downstream	CpG_Open_Sea	enhancers_fantom, genes_intergenic	0.0117946	0.679	0.0139637	0.710458	0.0146679	0.696579	0.00238484	0.949421	0.0769065	0.00235316	0.0480846	0.483686	0.134428	0.0293449	0.0765486	0.0541315	0.0371397	0.385316	0.0221036	0.535978	-0.019419	0.776945	0.182702	0.106557	0.0581976	0.101523	-0.0230301	0.411149	0.0485504	0.313902	0.172151	0.0378031	0.0384424
DMR_171	chr5	2292626	2293223	598	5	-8	-4.34158	0.0144818	0.943197	IRX4, LOC100506858	50805, 100506858	-, -	-405447, 18978	upstream, downstream	CpG_Open_Sea	genes_intergenic	-0.0525487	0.143058	0.0164712	0.720171	0.0346701	0.451541	-0.0869156	0.0618262	-0.0989955	0.00198941	-0.0709422	0.364754	0.0105723	0.878171	0.0262271	0.557131	0.0131376	0.786842	0.0145045	0.721067	0.0123382	0.874364	-0.430545	0.000278648	0.0602118	0.119217	-0.00191701	0.949909	0.0506189	0.333939	-0.0482862	0.607452	-0.0477168
DMR_172	chr5	4500442	4500508	67	5	-7	-3.64226	0.049419	0.943197	IRX1, LOC101929153	79192, 101929153	+, +	904389, -272972	downstream, upstream	CpG_Open_Sea	genes_introns	-0.0192888	0.595113	-0.0299673	0.524002	-0.0456036	0.333152	-0.024762	0.598362	-0.074507	0.0211065	-0.0885	0.318873	0.0151905	0.846076	-0.0757056	0.140229	-0.0748571	0.179108	-0.0423878	0.36262	-0.0921111	0.299683	-0.0993616	0.486796	0.054432	0.223997	0.0415004	0.237527	0.0281641	0.642064	-0.190474	0.0218877	-0.0497087
DMR_173	chr5	4661296	4661603	308	9	-7	-6.29363	0.000801669	0.713626	LOC101929153	101929153	+	-111877	upstream	CpG_Open_Sea	genes_introns	-0.04177	0.173913	-0.0490234	0.223728	-0.0479287	0.234132	0.000981048	0.980471	-0.0886661	0.00115822	0.0227957	0.76569	0.00827783	0.902526	0.0552225	0.20934	0.0104767	0.825823	0.0490291	0.2206	0.119934	0.120222	-0.0168109	0.892151	0.00533851	0.890943	0.00135644	0.964504	-0.0717968	0.168579	-0.0585757	0.514323	-0.0326078
DMR_174	chr5	7698063	7698438	376	3	-15	-5.09055	0.00433591	0.887174	ADCY2, C5orf49	108, 134121	+, -	301834, 153052	gene_body, downstream	CpG_Open_Sea	genes_exons, genes_introns, genes_intronexonboundaries	-0.0319516	0.513507	-0.066968	0.29777	-0.0123273	0.847436	0.0138759	0.828558	-0.140162	0.00118761	-0.0869715	0.472341	-0.00201073	0.984972	-0.056443	0.414926	-0.125829	0.0977337	0.0180434	0.774126	-0.0228112	0.850212	-0.052763	0.788151	0.107179	0.0788958	0.031705	0.51072	-0.243078	0.00253329	0.0279918	0.85057	-0.0768098
DMR_175	chr5	14812350	14812402	53	4	-8	-4.79458	0.00682712	0.887174	LOC100130744, MIR4637	100130744, 100616271	+, -	99657, 13610	downstream, downstream	CpG_Open_Sea	genes_introns	0.00393337	0.91142	0.016501	0.716998	0.0480855	0.292535	-0.0567942	0.214506	-0.0986926	0.00160055	-0.227427	0.00562816	-0.0535385	0.448366	-0.0433642	0.343092	-0.0485913	0.329268	-0.12268	0.00418652	0.0197407	0.804464	-0.173893	0.209313	-0.0219579	0.615359	0.0555745	0.101266	0.0282005	0.632286	-0.0145625	0.877669	-0.0348469
DMR_176	chr5	16612817	16612828	12	3	14	3.87749	0.032584	0.943197	LOC101929524	101929524	+	-3097	upstream	CpG_Shelf	genes_1to5kb, genes_introns	-0.0209117	0.70666	-0.0563552	0.386368	-0.137374	0.0514712	0.0366162	0.585101	0.168331	0.000269723	0.206597	0.100633	0.131597	0.236501	0.101896	0.170879	-0.0167361	0.833643	0.0686343	0.335879	0.0862269	0.488934	0.152866	0.444691	0.163529	0.0144276	-0.12117	0.0179024	0.0547552	0.553958	0.174893	0.41007	0.0778435
DMR_177	chr5	17442434	17442801	368	3	-9	-3.69726	0.0447383	0.943197	LOC102723526	102723526	+	-1208	upstream	CpG_Open_Sea	genes_1to5kb	-0.0368795	0.332805	0.053609	0.28106	0.00601493	0.903338	0.0680139	0.172522	-0.0964896	0.00455635	-0.14841	0.114759	-0.0353958	0.667638	0.0188304	0.72393	-0.00189468	0.973946	-0.0370956	0.445385	0.00764676	0.934608	-0.0193052	0.898084	-0.00119109	0.979925	0.0449458	0.222647	0.0194679	0.760274	-0.125739	0.261681	-0.0472609
DMR_178	chr5	19544632	19545274	643	6	-7	-3.93783	0.0293083	0.943197	NA	NA	NA	NA	NA	CpG_Open_Sea	genes_introns	-0.00680431	0.800957	0.00780249	0.824727	0.0266451	0.450314	-0.0287352	0.415738	-0.0742568	0.0018916	-0.166725	0.0101325	-0.0136697	0.806695	-0.0678577	0.0638471	-0.0539475	0.173307	-0.0585418	0.0785889	-0.11949	0.0621026	-0.177965	0.09495	-0.0374649	0.265601	0.0803933	0.00164898	0.0133003	0.770377	0.0523076	0.493759	-0.0383158
DMR_179	chr5	19771693	19772101	409	5	-8	-3.83091	0.035282	0.943197	CDH18	1016	-	803772	gene_body	CpG_Open_Sea	genes_introns	0.0115393	0.81501	0.0953752	0.135446	0.0210011	0.740446	-0.0555201	0.382285	-0.0635943	0.156153	0.0156878	0.89892	0.079914	0.465018	0.0568683	0.42176	-0.0296376	0.700006	-0.0270591	0.673941	0.000925926	0.994018	-0.125334	0.524907	0.073022	0.236468	-0.0262159	0.588649	0.0640748	0.442394	0.0808972	0.586794	-0.0360079
DMR_180	chr5	23444925	23445020	96	5	-8	-4.05043	0.0239725	0.943197	CDH12, PRDM9	1010, 56979	-, +	-591303, -62588	upstream, upstream	CpG_Open_Sea	genes_introns	-0.0608992	0.117158	0.0485667	0.334718	-0.0108733	0.828474	-0.0798928	0.114573	-0.0695421	0.04954	-0.181802	0.0578713	0.1012	0.228392	-0.0424821	0.432934	4.94545e-05	0.999329	-0.0591915	0.231446	-0.046141	0.62576	-0.345878	0.0251801	0.00392539	0.936659	-0.00177994	0.963284	-0.0517633	0.436065	-0.0412363	0.701675	-0.0468491
DMR_181	chr5	23620392	23620536	145	4	-10	-4.44106	0.0122836	0.943197	PRDM9, C5orf17	56979, 439936	+, +	112784, -330811	downstream, upstream	CpG_Open_Sea	genes_intergenic	-0.0646594	0.0895608	-0.0694207	0.159676	-0.0227854	0.64228	-0.0692222	0.160856	-0.129699	8.65978e-05	-0.174978	0.0518102	-0.0639995	0.415638	-0.0394726	0.440075	0.0403061	0.468211	-0.0775356	0.099126	-0.17187	0.0559863	-0.155893	0.298829	0.0159582	0.744871	0.0118014	0.750749	0.0232688	0.71528	-0.061115	0.581134	-0.059982
DMR_182	chr5	24928186	24928441	256	3	-8	-3.82216	0.0357303	0.943197	LOC340107, LOC105374693	340107, 105374693	-, +	-87603, -262511	upstream, upstream	CpG_Open_Sea	genes_intergenic	-0.0306941	0.348249	0.0380744	0.357894	0.000805834	0.984428	-0.0904844	0.0311524	-0.115403	4.81366e-05	-0.0143046	0.859753	-0.0258787	0.717722	-0.0123103	0.790318	-0.0069898	0.889686	-0.0783699	0.0663453	-0.0143046	0.859753	-0.00751174	0.954345	0.0383333	0.350677	0.0593475	0.0624494	0.0121212	0.827266	-0.0528375	0.560959	-0.0549069
DMR_183	chr5	30509319	30510876	1558	10	5	3.68379	0.0458503	0.943197	LOC105374704, CDH6	105374704, 1004	+, +	628760, -682778	downstream, upstream	CpG_Open_Sea	genes_intergenic	0.0342421	0.205212	0.0331874	0.351172	-5.21093e-05	0.998828	0.0343644	0.334463	0.0497749	0.0424406	0.12532	0.0633439	-0.0640547	0.278687	-0.0102898	0.787037	-0.000385158	0.992587	0.000197955	0.995443	-0.000834736	0.989999	0.0286133	0.79307	-0.0305291	0.371512	-0.026141	0.328037	0.00637025	0.890318	0.160827	0.0351202	0.0224433
DMR_184	chr5	30537544	30537734	191	3	-9	-3.90884	0.0309979	0.943197	LOC105374704, CDH6	105374704, 1004	+, +	656985, -655920	downstream, upstream	CpG_Open_Sea	genes_intergenic	-0.0292274	0.353641	0.00880702	0.830355	0.018419	0.654282	-0.00793681	0.846895	-0.101383	0.000203406	-0.160642	0.00916943	0.018459	0.728196	-0.0617608	0.0772955	-0.0440807	0.242836	-0.00601925	0.848439	-0.0288955	0.630479	-0.0587377	0.563367	-0.0489956	0.122486	0.0470931	0.0598925	-0.0739479	0.082932	-0.00441525	0.949695	-0.0416567
DMR_185	chr5	43971961	43972748	788	4	-10	-3.97024	0.0276102	0.943197	NNT-AS1, FGF10-AS1	100652772, 101927075	-, +	-368731, -415983	upstream, upstream	CpG_Open_Sea	genes_intergenic	0.105894	0.0181775	0.0495879	0.398881	0.0910975	0.123426	0.0961075	0.104434	-0.121015	0.00286079	-0.0855537	0.434384	-0.0138275	0.886079	-0.0307612	0.622524	-0.159234	0.0217217	-0.0244646	0.667021	-0.12722	0.246406	0.00234323	0.989637	0.0108681	0.84785	0.0185393	0.67572	-0.0797303	0.294707	0.136214	0.318693	-0.0507331
DMR_186	chr5	47158671	47159700	1030	7	-7	-4.0889	0.0223864	0.943197	NA	NA	NA	NA	NA	CpG_Open_Sea	genes_intergenic	0.0317842	0.367576	0.0616851	0.15916	-0.00389031	0.928696	0.0218892	0.614952	-0.0914416	0.00242766	0.00248488	0.975986	-0.0181784	0.803852	-0.0279728	0.581331	-0.0459165	0.380712	-0.042233	0.347322	-0.119964	0.14976	-0.00781005	0.952484	-0.00930004	0.841976	-0.0268499	0.423082	0.0457762	0.448301	-0.134317	0.16959	-0.0468142
DMR_187	chr5	49089887	49090037	151	4	-16	-4.32629	0.0148352	0.943197	NA	NA	NA	NA	NA	CpG_Open_Sea	genes_intergenic	0.00395928	0.960891	0.0407051	0.735874	0.121261	0.208432	-0.0473901	0.652612	-0.177536	0.0108523	-0.217262	0.177458	-0.0922619	0.562986	0.0684524	0.483887	0.0863095	0.378314	0.0292659	0.724053	-0.842262	0.000390443	NA	NA	0.00253378	0.978951	0.029321	0.695375	-0.00892857	0.95163	-0.150219	0.412374	-0.0722017
DMR_188	chr5	53373217	53374531	1315	7	-6	-4.11467	0.0212572	0.943197	MOCS2, FST	4338, 10468	-, +	-263445, -105902	upstream, upstream	CpG_Open_Sea	genes_intergenic	-0.026436	0.199438	-0.027813	0.305831	-0.0220027	0.417236	-0.0205322	0.448905	-0.0570242	0.00188182	-0.0162574	0.749337	-0.000764699	0.986429	-0.0101848	0.726298	-0.0613368	0.056133	-0.0229568	0.387152	0.0189807	0.709162	0.0539573	0.513965	0.0347786	0.178187	0.0276385	0.171592	-0.017972	0.607876	-0.0835849	0.162122	-0.0287178
DMR_189	chr5	67830517	67831488	972	3	-13	-4.92397	0.00558582	0.887174	LOC101928858, LOC102467655	101928858, 102467655	+, +	37305, -358387	downstream, upstream	CpG_Open_Sea	genes_introns	0.0590984	0.232685	0.0506477	0.425681	0.141048	0.028854	0.0205029	0.746626	-0.150767	0.000564952	-0.192827	0.0995399	0.0499692	0.625858	-0.00131288	0.984186	-0.153931	0.0358768	0.00862188	0.886289	-0.00764174	0.947406	0.0525168	0.786872	-0.0388219	0.523969	0.0780966	0.0986766	0.0929203	0.256487	0.00912665	0.950087	-0.0747275
DMR_190	chr5	68218101	68218680	580	6	9	4.31411	0.0151024	0.943197	PIK3R1, LOC101928885	5295, 101928885	+, -	2346, 811247	gene_body, downstream	CpG_Shore, CpG_Shelf	genes_introns	0.00259933	0.945886	0.017967	0.721701	-0.0173031	0.73157	0.0155825	0.757359	0.0971727	0.00436055	-0.0236253	0.80299	0.0445125	0.595182	-0.0204153	0.706229	0.0760006	0.200061	0.00472411	0.923618	0.114486	0.229176	0.344109	0.0223956	-0.0512373	0.285912	0.00887111	0.814123	-0.0548939	0.397217	-0.100104	0.351007	0.0418849
DMR_191	chr5	79689897	79690288	392	32	-5	-6.58065	0.000603407	0.70011	CMYA5	202333	+	62	gene_body	CpG_Island, CpG_Shore	genes_5UTRs, genes_exons, genes_introns	0.0061559	0.817469	-0.0140126	0.688618	0.0277623	0.428006	-0.00888175	0.799428	-0.0727661	0.00207751	-0.11567	0.0765073	0.0647757	0.258303	-0.00336537	0.927305	-0.0298464	0.458296	0.00868419	0.79594	-0.0530177	0.41238	0.0141036	0.894668	0.0261726	0.432979	0.0145062	0.579192	-0.0526361	0.240925	0.0242632	0.747833	-0.031769
DMR_192	chr5	85375920	85376472	553	6	-7	-3.66483	0.0475915	0.943197	EDIL3, NBPF22P	10085, 285622	-, +	-991053, -905971	upstream, upstream	CpG_Open_Sea	genes_intergenic	0.0459079	0.299407	0.10103	0.0807167	0.0190482	0.739283	0.0572134	0.319033	-0.0913308	0.0221453	-0.161556	0.127223	-0.056402	0.543851	-0.0622989	0.301306	-0.0926998	0.159218	-0.0744925	0.175773	-0.233422	0.0290581	0.0518577	0.765706	0.0433887	0.4263	-0.0259915	0.543044	0.0518442	0.481048	0.166574	0.169293	-0.0416787
DMR_193	chr5	90133770	90134146	377	3	-8	-3.81013	0.0364458	0.943197	MIR3660, LINC01339	100500825, 101929495	-, -	-117050, 155925	upstream, downstream	CpG_Open_Sea	genes_intergenic	-0.0238905	0.375742	-0.0238797	0.502678	-0.00366568	0.91792	0.00637421	0.857791	-0.0730526	0.00231242	-0.0139582	0.835577	0.0105789	0.85874	-0.0250998	0.514536	-0.0404685	0.33536	-0.0356834	0.309786	0.00336987	0.960029	-0.137684	0.196513	-0.0121328	0.718523	0.0183934	0.484591	-0.0597115	0.185762	-0.0554176	0.487603	-0.0352537
DMR_194	chr5	95269668	95270651	984	7	-8	-4.03957	0.024438	0.943197	KIAA0825, MCTP1	285600, 79772	-, -	-651064, 13924	upstream, gene_body	CpG_Open_Sea	genes_introns	0.0448994	0.277388	0.0605268	0.267345	0.0141981	0.793876	0.0186229	0.731863	-0.0715064	0.0566769	-0.0474845	0.650192	-0.00310106	0.973249	0.0128884	0.829448	-0.0269074	0.679701	-0.0437786	0.422531	-0.0874316	0.404605	-0.0147257	0.929584	0.0170851	0.743964	0.0153089	0.708477	0.0201736	0.774894	-0.122078	0.318119	-0.0233936
DMR_195	chr5	97611358	97611647	290	3	-12	-3.98013	0.0271878	0.943197	LINC01340	102546227	+	106663	gene_body	CpG_Open_Sea	genes_introns	0.0154698	0.776074	-0.0654365	0.33251	0.053082	0.43125	-0.0703307	0.297883	-0.159017	0.0005711	-0.147222	0.236223	-0.249074	0.0473331	-0.143162	0.0490576	-0.025	0.747797	-0.131966	0.0471746	-0.110185	0.374157	-0.00469188	0.98184	0.048519	0.487312	0.055894	0.27773	-0.100818	0.286629	-0.126779	0.409561	-0.0726055
DMR_196	chr5	98132265	98132290	26	3	-7	-4.14712	0.0201796	0.943197	LINC01340, RGMB	102546227, 285704	+, +	627570, -637004	downstream, upstream	CpG_Open_Sea	genes_introns	-0.0170401	0.516823	0.0376845	0.265114	0.0245231	0.467196	-0.0447019	0.186994	-0.0784425	0.000708233	0.0137503	0.833756	-0.00604686	0.916821	0.00242892	0.948291	-0.0558881	0.173562	0.00917146	0.787949	-0.00882464	0.892838	-0.443151	5.96896e-06	0.00176828	0.957307	-0.0188504	0.465124	0.0237095	0.594123	-0.0958836	0.158563	-0.0472609
DMR_197	chr5	98246283	98246427	145	4	-8	-3.81311	0.0363078	0.943197	LINC01340, RGMB	102546227, 285704	+, +	741588, -522867	downstream, upstream	CpG_Open_Sea	genes_intergenic	-0.0363889	0.262573	-0.0346065	0.391006	0.0291667	0.469357	-0.0790509	0.052676	-0.0849013	0.00271601	0.0138889	0.858229	0.0260417	0.705375	-0.0769231	0.0913314	-0.03625	0.459386	-0.0621142	0.13475	-0.0236111	0.761436	-0.21876	0.0796838	-0.015404	0.708113	0.044135	0.158943	0.0148003	0.782062	-0.0782286	0.275668	-0.0410425
DMR_198	chr5	106251497	106252528	1032	5	-7	-3.95387	0.0285153	0.943197	LOC102467213	102467213	-	758486	downstream	CpG_Open_Sea	genes_intergenic	-0.00715052	0.818502	0.0353889	0.379961	0.0638727	0.115283	-0.00981116	0.807208	-0.0955604	0.000477189	-0.0268537	0.711858	0.0375312	0.559503	0.0112659	0.78633	0.0848129	0.0642827	0.0713253	0.0627596	0.105091	0.151364	-0.0323485	0.788962	-0.0241124	0.524711	0.0323903	0.273652	0.0261857	0.608621	0.0193732	0.827676	-0.037824
DMR_199	chr5	108287414	108288253	840	4	-8	-3.80994	0.0364716	0.943197	EFNA5, FBXL17	1946, 64839	-, -	-616519, 93845	upstream, gene_body	CpG_Open_Sea	genes_introns	0.0390802	0.333132	0.0939457	0.0722446	0.0874973	0.0935873	0.0522791	0.313231	-0.102341	0.00473925	-0.0369898	0.699383	-0.0786565	0.354231	-0.0957505	0.0838566	0.0261054	0.661586	-0.057578	0.257603	0.00467687	0.961037	-0.482571	0.00140403	-0.085336	0.0799991	0.0273957	0.482176	-0.0407234	0.539195	-0.011053	0.918108	-0.0503364
DMR_200	chr5	122185726	122186172	447	4	11	3.79252	0.0377043	0.943197	LOC100505841, SNCAIP	100505841, 9627	+, +	25551, -125518	downstream, upstream	CpG_Open_Sea	genes_intergenic	0.000893671	0.984846	-0.00112089	0.985583	0.0264985	0.669454	-0.00547898	0.92962	0.0803413	0.0589546	0.22123	0.0560018	0.130084	0.200085	0.048597	0.457421	0.0959921	0.179693	0.0694224	0.244958	0.137897	0.229569	0.0773179	0.680113	-0.00309053	0.95817	-0.0971215	0.0323173	0.0149935	0.850301	0.168424	0.221279	0.0445202
DMR_201	chr5	128997716	128998052	337	3	-16	-4.21706	0.0178781	0.943197	SLC27A6, ISOC1	28965, 51015	+, +	32590, -96696	gene_body, upstream	CpG_Open_Sea	genes_introns	0.115456	0.0437697	0.0829365	0.257496	0.020205	0.781694	0.0150794	0.836135	-0.187278	0.000126475	-0.0248538	0.854205	0.12098	0.314357	0.00506073	0.948501	-0.138187	0.107861	-0.0361283	0.61944	-0.135965	0.31668	0.172263	0.433832	0.0217128	0.762976	-0.0792901	0.148849	-0.0146267	0.885628	-0.406342	0.00908314	-0.0866819
DMR_202	chr5	129868258	129868737	480	7	-12	-5.65569	0.00186194	0.828846	KIAA1024L, CHSY3	100127206, 337876	+, +	120068, -36092	downstream, upstream	CpG_Open_Sea	genes_introns	0.0405687	0.219763	0.00439042	0.919868	0.0363258	0.406356	0.0198996	0.648644	-0.117841	4.06667e-05	-0.0703165	0.367053	-0.0589361	0.392213	-0.136338	0.0030301	-0.0568104	0.242727	-0.067752	0.0974146	-0.134602	0.0868079	-0.128704	0.327423	-0.0571145	0.164905	0.0631267	0.0482986	-0.0258174	0.643579	-0.0746518	0.426345	-0.0513789
DMR_203	chr5	132271396	132271810	415	32	-4	-4.00285	0.0259896	0.943197	PDLIM4, SLC22A4	8572, 6583	+, +	13739, -22641	gene_body, upstream	CpG_Island	genes_exons, genes_introns, genes_intronexonboundaries	0.0176456	0.575539	-0.0117071	0.771744	0.0691564	0.0897975	0.052474	0.196061	-0.0594962	0.0364797	-0.0204234	0.786424	-0.0159902	0.81031	0.109869	0.0128049	0.0367845	0.434014	0.0712964	0.0725828	0.040634	0.590135	0.109311	0.386769	0.000526117	0.989445	-0.00435025	0.888854	-0.0999597	0.0590127	-0.110861	0.221637	-0.0276131
DMR_204	chr5	132492226	132492551	326	3	-8	-4.18957	0.0187228	0.943197	IRF1	3659	-	-1453	upstream	CpG_Shore	genes_1to5kb	-0.0186577	0.577457	0.0161687	0.703235	0.0355744	0.402867	-0.084489	0.0495103	-0.0980018	0.000911017	-0.118142	0.148739	-0.120853	0.0955779	-0.00352338	0.939476	-0.00156788	0.975242	-0.0710352	0.0961306	-0.0108369	0.89378	-0.286648	0.0301474	-0.0386378	0.358672	0.0433448	0.186936	-0.0106804	0.851171	-0.197886	0.0159208	-0.0488464
DMR_205	chr5	152778625	152780818	2194	6	7	3.67127	0.046945	0.943197	NMUR2, LINC01470	56923, 101927134	-, -	-373346, 191531	upstream, gene_body	CpG_Open_Sea	genes_introns	0.072767	0.0453393	0.100704	0.0330414	0.0547498	0.241101	0.0863456	0.0664379	0.104986	0.00126207	-0.133715	0.139461	0.0460818	0.561683	0.027826	0.587945	-0.0170479	0.760261	0.00648945	0.889469	0.12381	0.170696	0.173737	0.235	0.000409677	0.992921	-0.0559986	0.118065	0.0402534	0.517304	0.0778955	0.461243	0.0508092
DMR_206	chr5	161204852	161206203	1352	5	-8	-4.27044	0.0162661	0.943197	LOC285629, GABRB2	285629, 2561	-, -	-266226, 341921	upstream, downstream	CpG_Open_Sea	genes_intergenic	-0.0172978	0.592155	-0.00261464	0.949735	0.0168761	0.684272	-0.00573964	0.889944	-0.131692	7.28742e-07	-0.176148	0.021853	-0.053	0.426896	-0.0655	0.133661	-0.0695	0.143057	-0.07712	0.0578572	0.00116667	0.987624	-0.293341	0.0169553	0.0421495	0.28393	0.0564436	0.0658548	0.0209815	0.693032	0.0198545	0.811723	-0.0584589
DMR_207	chr5	161509558	161509760	203	4	-8	-4.43187	0.0124388	0.943197	LOC285629, GABRB2	285629, 2561	-, -	-570932, 38364	upstream, gene_body	CpG_Open_Sea	genes_introns	-0.00104327	0.971908	-0.0187799	0.630793	0.000524354	0.989285	-0.0102912	0.792148	-0.0885722	0.000677013	0.0317306	0.662415	-0.0319186	0.619363	-0.0402784	0.333812	0.0177265	0.695157	0.0251302	0.506843	-0.0419016	0.564474	-0.0694805	0.5527	-0.0421613	0.249609	0.0508071	0.0743931	-0.0152679	0.758211	-0.0621436	0.471375	-0.03945
DMR_208	chr5	163965571	163966790	1220	7	-9	-4.37125	0.0137663	0.943197	MAT2B, LOC102546299	27430, 102546299	+, +	462508, -503488	downstream, upstream	CpG_Open_Sea	genes_intergenic	-0.00410056	0.932297	0.0566239	0.36308	0.101848	0.104111	-0.0225494	0.716528	-0.105679	0.0146209	-0.135257	0.258877	-0.118359	0.263612	-0.00657771	0.923122	0.0211451	0.775749	-0.0517347	0.405579	-0.00377551	0.974734	-0.138817	0.469167	0.016352	0.786328	-0.04603	0.328116	-0.00288343	0.971728	-0.19426	0.169099	-0.0510796
DMR_209	chr5	165644282	165645266	985	4	-8	-3.85142	0.0340494	0.943197	NA	NA	NA	NA	NA	CpG_Open_Sea	genes_introns	-0.0169391	0.602527	0.0277717	0.505812	-0.00562177	0.892694	-0.0745514	0.0769063	-0.0850708	0.00327165	-0.0556174	0.460642	-0.0261035	0.694793	0.0566537	0.190719	-0.0960566	0.043485	-0.0245443	0.531311	-0.0383555	0.610496	0.158419	0.209377	-0.020126	0.613252	0.00283825	0.927512	-0.0438653	0.413242	0.0311748	0.748493	-0.0390596
DMR_210	chr5	173366241	173367512	1272	7	-7	-4.05148	0.023938	0.943197	MIR8056, LOC285593	102465862, 285593	+, +	18787, -212121	downstream, upstream	CpG_Open_Sea	genes_1to5kb, genes_intergenic	0.0185599	0.600012	0.0774444	0.0921564	0.0443207	0.331835	-0.0124822	0.783964	-0.0953729	0.0023978	-0.125604	0.139108	0.0546114	0.464	-0.0310008	0.52029	-0.0549096	0.296855	-0.0512568	0.244581	-0.190759	0.0262578	-0.395823	0.00385141	0.0200593	0.65051	0.00129983	0.970105	0.0981238	0.0971835	-0.0754764	0.448751	-0.0439653
DMR_211	chr6	5198757	5199278	522	4	-7	-3.91674	0.0305755	0.943197	MIR3691, FARS2	100500900, 10667	-, +	-50435, -61739	upstream, upstream	CpG_Open_Sea	genes_introns	0.0116035	0.651218	-0.00360185	0.913528	0.0522994	0.118055	-0.0117383	0.72353	-0.0767051	0.000687779	-0.0503827	0.427378	-0.0399329	0.476433	-0.0342694	0.345568	-0.0279308	0.479451	0.017479	0.596243	0.016284	0.797112	-0.0732811	0.472589	-0.0301485	0.346049	0.0295218	0.237655	-0.00594305	0.890774	0.11545	0.109349	-0.0387913
DMR_212	chr6	19110182	19110889	708	5	-7	-3.78753	0.0380663	0.943197	MIR548A1, LOC101928519	693125, 101928519	+, -	538399, 69591	downstream, gene_body	CpG_Open_Sea	genes_intergenic	-0.0189487	0.502734	0.0191992	0.584638	-0.0848609	0.0177864	-0.0628772	0.0764065	-0.0600591	0.0181722	0.0796936	0.221796	3.42349e-05	0.999523	0.0248274	0.503878	-0.0858308	0.0365944	-0.0560394	0.10036	-0.137767	0.0367464	0.0674058	0.552624	0.0612772	0.0826369	-0.033632	0.226216	0.0171226	0.721869	-0.22543	0.00413286	-0.0223269
DMR_213	chr6	21744707	21745219	513	4	-7	-4.36368	0.0139473	0.943197	CASC15, NBAT1	401237, 729177	+, -	78264, 401974	gene_body, downstream	CpG_Open_Sea	genes_introns	-0.0165558	0.455917	-0.00537127	0.854848	-0.006384	0.827883	0.00339271	0.908002	-0.0721355	0.000204043	-0.107998	0.0435447	9.48043e-05	0.998375	-0.0225828	0.454255	-0.0502515	0.128718	-0.0107806	0.694236	-0.121295	0.023952	0.0060885	0.945495	0.0134479	0.630341	0.00521662	0.811623	-0.0243113	0.518509	-0.0395909	0.485972	-0.0348084
DMR_214	chr6	59045931	59046069	139	3	12	3.66737	0.0473674	0.943197	NA	NA	NA	NA	NA	CpG_Open_Sea	genes_intergenic	-0.0367365	0.538219	0.0234364	0.766507	-0.0105511	0.889236	0.0237975	0.744821	0.137696	0.00692503	0.0577107	0.699436	0.100585	0.366884	0.0467679	0.557648	-0.12549	0.147009	-0.104578	0.137066	0.105943	0.398782	0.180845	0.385182	-0.00440054	0.95111	-0.0449427	0.433222	0.0404623	0.675646	-0.10634	0.459719	0.0596208
DMR_215	chr6	62974676	62975641	966	6	10	3.7582	0.0401265	0.943197	KHDRBS2, LGSN	202559, 51557	-, -	-688449, 344336	upstream, downstream	CpG_Open_Sea	genes_intergenic	-0.0311821	0.494371	0.0287113	0.629297	-0.060541	0.310131	0.0371263	0.532729	0.09754	0.0174318	-0.100306	0.369309	0.022234	0.821354	0.104807	0.103341	0.0131309	0.849809	0.00752504	0.896713	0.0159907	0.88585	0.0669402	0.711601	0.0348306	0.5398	-0.0117727	0.791439	0.0990913	0.1937	-0.069425	0.60363	0.0511968
DMR_216	chr6	63033900	63034211	312	3	11	3.7105	0.0438246	0.943197	KHDRBS2, LGSN	202559, 51557	-, -	-747673, 285766	upstream, downstream	CpG_Open_Sea	genes_intergenic	-0.0261976	0.571131	-0.0090533	0.877768	-0.136059	0.0232692	-0.0261609	0.656934	0.13622	0.000839056	0.00750189	0.947006	0.0561461	0.574028	0.0665271	0.30456	0.120438	0.0900356	-0.0247806	0.673314	-0.0454082	0.68763	-0.037473	0.839526	-0.00156526	0.978514	-0.039554	0.383325	0.107139	0.168679	0.0888373	0.509384	0.0739596
DMR_217	chr6	64574079	64574389	311	4	-7	-5.17933	0.00374974	0.887174	PHF3, LOC441155	23469, 441155	+, +	938278, -727028	downstream, upstream	CpG_Open_Sea	genes_introns	-0.00568296	0.792954	-0.0150467	0.582497	0.0221391	0.419179	-0.0585697	0.0350228	-0.0690199	0.000268119	-0.00399878	0.940418	-0.0607117	0.202013	-0.0175951	0.565643	-0.0168129	0.614009	-0.0202172	0.468648	-0.0304538	0.569671	-0.0885309	0.297774	-0.00496532	0.853022	0.031343	0.13207	-0.0255949	0.478055	0.0158969	0.77212	-0.0280385
DMR_218	chr6	67015730	67016367	638	6	-9	-4.52012	0.010801	0.943197	NA	NA	NA	NA	NA	CpG_Open_Sea	genes_intergenic	-0.0481241	0.208273	-0.0488272	0.334001	-0.0262407	0.602762	-0.0308383	0.54094	-0.0889456	0.0097159	-0.167027	0.077774	-0.0739238	0.372847	-0.0964387	0.0749709	-0.056045	0.337631	-0.069914	0.154273	-0.135582	0.150566	-0.0397058	0.796724	-0.0781359	0.103253	0.0526022	0.162204	-0.0987744	0.127089	-0.234026	0.0315087	-0.0409117
DMR_219	chr6	74154252	74154571	320	4	-8	-3.92064	0.0302824	0.943197	LOC101928516	101928516	+	84802	gene_body	CpG_Open_Sea	genes_introns	-0.00746173	0.800981	0.0453029	0.236572	0.0309097	0.418079	0.000808845	0.983054	-0.0911454	0.000384471	-0.0245635	0.728701	0.0369444	0.555743	0.0121276	0.765972	-0.00964286	0.827635	-0.0582275	0.120478	0.00222222	0.974955	-0.0401446	0.726384	0.008153	0.82123	0.0181661	0.520533	0.0451923	0.351135	-0.0991636	0.229472	-0.0448141
DMR_220	chr6	75791913	75792190	278	3	-8	-4.08396	0.0225157	0.943197	MYO6, IMPG1	4646, 3617	+, -	42738, 280488	gene_body, downstream	CpG_Open_Sea	genes_introns	-0.0300799	0.363773	0.003315	0.936179	-0.0347141	0.402914	-0.115755	0.00648847	-0.0935781	0.00143542	-0.168922	0.0300596	0.0457609	0.499062	0.0141675	0.74597	-0.0447947	0.348244	-0.0591333	0.140558	-0.0422021	0.581403	0.0949288	0.458985	0.0404674	0.31396	0.00308522	0.922157	-0.027389	0.614227	-0.190904	0.0190323	-0.0351898
DMR_221	chr6	76361341	76361479	139	3	-10	-4.11756	0.0211882	0.943197	IMPG1	3617	-	-288663	upstream	CpG_Open_Sea	genes_intergenic	0.119458	0.0244656	0.0930225	0.176796	0.0511574	0.455482	0.0548611	0.423658	-0.113964	0.0164811	0.0189153	0.88513	0.130026	0.322516	-0.0374949	0.616798	-0.00473545	0.953665	0.042118	0.543376	0.0152116	0.907506	-0.114568	0.583177	-0.0608818	0.370255	0.0284109	0.582676	-0.0677717	0.480805	0.132561	0.405071	-0.0460206
DMR_222	chr6	76975357	76977263	1907	5	-9	-3.77064	0.0392387	0.943197	IMPG1, HTR1B	3617, 3351	-, -	-902679, 486759	upstream, downstream	CpG_Open_Sea	genes_intergenic	-0.0382784	0.351646	0.000197072	0.997025	-0.0302097	0.56803	-0.0764233	0.151215	-0.118924	0.000939162	-0.04	0.690223	-0.0563194	0.526264	-0.022265	0.699828	-0.0809921	0.199657	-0.0700595	0.186179	-0.137222	0.1744	-0.210164	0.190689	-0.0354116	0.485129	0.060511	0.125871	-0.0400228	0.590397	0.027316	0.801308	-0.0630196
DMR_223	chr6	77002118	77002318	201	4	-10	-3.98922	0.0267309	0.943197	IMPG1, HTR1B	3617, 3351	-, -	-929440, 461704	upstream, downstream	CpG_Open_Sea	genes_intergenic	0.0278857	0.459796	0.0183591	0.707229	0.069785	0.156179	-0.0293996	0.547864	-0.0866487	0.0104111	-0.030383	0.746226	0.0228543	0.782979	-0.0220648	0.68112	-0.0980336	0.096868	0.0040134	0.934509	-0.00807324	0.931448	0.0489933	0.746721	0.0694022	0.142195	-0.00191216	0.959119	0.0430089	0.5026	-0.160109	0.12863	-0.0386283
DMR_224	chr6	79819062	79819677	616	5	8	3.68205	0.045971	0.943197	LINC01621, ELOVL4	89758, 6785	-, -	-6816, 127921	upstream, downstream	CpG_Open_Sea	genes_intergenic	0.00369891	0.936228	0.0836973	0.141085	-0.144524	0.0122867	0.0307525	0.586153	0.118831	0.00384986	-0.101587	0.370861	0.0786905	0.432575	0.0223901	0.72945	-0.0665595	0.346419	-0.0746285	0.207904	0.0382275	0.735637	0.125054	0.498244	0.0296478	0.60939	-0.0256197	0.572649	0.116347	0.134228	0.116085	0.402682	0.058183
DMR_225	chr6	84781325	84782060	736	3	-8	-3.95478	0.0284549	0.943197	TBX18, LOC101928820	9096, 101928820	-, -	-17089, 622742	upstream, downstream	CpG_Open_Sea	genes_intergenic	-0.0254573	0.481581	-0.0182924	0.697446	0.010031	0.831115	0.0249946	0.595447	-0.0838602	0.0089969	-0.0667989	0.44352	-0.00753968	0.921874	0.0888584	0.0775627	0.0622024	0.253036	0.0320028	0.487188	-0.0260582	0.764555	0.104476	0.463699	0.053438	0.231747	0.0658487	0.0583825	0.0384275	0.524863	-0.0948242	0.22019	-0.0281739
DMR_226	chr6	86520473	86520871	399	3	-8	-3.69539	0.0448848	0.943197	SNHG5, HTR1E	387066, 3354	-, +	-841740, -416434	upstream, upstream	CpG_Open_Sea	genes_intergenic	-0.0255619	0.492383	0.0278781	0.567814	0.0439275	0.368867	-0.0192669	0.692801	-0.103022	0.00180351	-0.155203	0.0891523	0.0135802	0.864884	-0.0816375	0.117236	-0.00618166	0.912419	-0.0704475	0.137129	0.0273369	0.76213	-0.606263	1.44488e-05	0.0137004	0.770137	0.0650228	0.0732069	0.083162	0.185748	0.109585	0.215338	-0.0595993
DMR_227	chr6	92427666	92427919	254	4	-7	-3.65757	0.0482122	0.943197	CASC6, EPHA7	101929083, 2045	-, -	-737238, 991663	upstream, downstream	CpG_Open_Sea	genes_intergenic	-0.0143278	0.67633	0.00272687	0.950259	-0.049971	0.255172	0.072841	0.09892	-0.0878826	0.00401795	-0.159311	0.0541936	-0.0141723	0.844173	-0.0318005	0.496075	-0.0501677	0.324924	-0.00302816	0.943128	-0.0260771	0.749277	-0.131521	0.320348	-0.0633708	0.125464	0.0423092	0.192297	0.0145763	0.795447	-0.00657564	0.947565	-0.0384519
DMR_228	chr6	95169918	95172528	2611	9	-6	-3.9577	0.0283084	0.943197	MANEA	79694	+	-404968	upstream	CpG_Open_Sea	genes_intergenic	-0.00439711	0.880342	0.0291563	0.43991	-0.0131712	0.726715	-0.0534473	0.15891	-0.0851896	0.000938682	-0.118044	0.0865475	0.0243312	0.686205	0.0415137	0.288407	-0.0909714	0.0349157	-0.0101157	0.775361	-0.0522147	0.444223	0.145626	0.209022	-0.0574214	0.113494	0.0204911	0.473765	-0.0339383	0.491016	-0.0837076	0.325968	-0.0399718
DMR_229	chr6	102167401	102168097	697	4	-9	-4.43641	0.0123785	0.943197	GRIK2	2898	+	768417	downstream	CpG_Open_Sea	genes_intergenic	0.00674326	0.821432	-0.00579487	0.881522	0.0335735	0.389096	-0.0355072	0.362519	-0.1097	1.96939e-05	-0.0281321	0.6833	-0.0220557	0.717417	-0.0210503	0.593585	-0.0936876	0.0319383	-0.0633944	0.0806675	-0.212259	0.00292799	-0.153222	0.195221	0.0352943	0.343393	0.0350924	0.227869	0.00757275	0.880535	0.0032385	0.970599	-0.0569581
DMR_230	chr6	102851468	102851999	532	4	-10	-3.67832	0.0462985	0.943197	NA	NA	NA	NA	NA	CpG_Open_Sea	genes_intergenic	0.0554437	0.252285	0.0819793	0.19696	-0.00462789	0.941588	0.0608235	0.337125	-0.147117	0.000580012	-0.132162	0.262632	-0.194893	0.0638656	-0.121519	0.0738046	-0.107393	0.145023	-0.0712821	0.245828	-0.21318	0.0729475	0.0881092	0.651628	0.0154729	0.80076	0.0635919	0.182477	-0.0080297	0.922641	-0.110874	0.448898	-0.0694116
DMR_231	chr6	110502465	110503141	677	7	-5	-3.93061	0.0296876	0.943197	SLC22A16, AMD1	85413, 262	-, +	-25824, -311479	upstream, upstream	CpG_Open_Sea	genes_intergenic	-0.0192021	0.399141	0.0322999	0.27046	0.0601887	0.0421553	0.0229032	0.433567	-0.0604233	0.00287013	-0.0973335	0.0802089	-0.0675255	0.167784	-0.0149037	0.635714	0.00952662	0.780797	-0.00115491	0.967802	0.0429762	0.435475	-0.1257	0.162732	-0.0374881	0.185226	0.0327346	0.138833	0.00689744	0.85742	-0.0134579	0.829932	-0.0310665
DMR_232	chr6	112869282	112869535	254	5	6	3.65392	0.0485225	0.943197	RFPL4B, LOC101927686	442247, 101927686	+, -	521953, 780540	downstream, downstream	CpG_Open_Sea	genes_intergenic	-0.043768	0.0595277	-0.0253155	0.400147	-0.036199	0.230176	0.0387328	0.199513	0.0665295	0.00136634	-0.0258503	0.658149	-0.0517928	0.31738	0.0363561	0.278263	-0.0006678	0.985339	0.0102938	0.734857	-0.0163446	0.779562	-0.0284728	0.762399	-0.0204705	0.488215	-0.0318195	0.166511	0.0472057	0.234277	0.0782073	0.213214	0.0259782
DMR_233	chr6	119886505	119886823	319	3	-5	-3.69958	0.0446004	0.943197	LOC105377975, MIR3144	105377975, 100422951	+, +	336698, -128355	downstream, upstream	CpG_Open_Sea	genes_intergenic	-0.00973695	0.522443	-0.0209915	0.291373	0.0137859	0.487364	-0.00905644	0.647889	-0.0489039	0.00024222	-0.0530258	0.158583	0.00502846	0.878857	-0.035643	0.0984026	-0.0114884	0.621288	-0.0218841	0.262187	0.00709481	0.849253	-0.157957	0.00785136	-0.0214869	0.259307	0.0102681	0.492299	-0.0210534	0.413405	-0.0190819	0.645501	-0.0219371
DMR_234	chr6	127409699	127410090	392	3	-14	-3.85887	0.0336701	0.943197	ECHDC1, KIAA0408	55862, 9729	-, -	-66090, 49300	upstream, downstream	CpG_Open_Sea	genes_intergenic	0.0670963	0.213078	-0.0448535	0.527227	-0.00847779	0.904747	0.056789	0.42383	-0.185368	8.06886e-05	-0.18664	0.156662	-0.129233	0.265757	-0.0817053	0.276634	-0.157566	0.0563037	-0.0654174	0.338073	-0.115344	0.379113	-0.0403737	0.850293	-0.0659502	0.324567	0.0840661	0.10662	-0.144947	0.106276	-0.177695	0.260834	-0.0856127
DMR_235	chr6	129766520	129766670	151	4	-11	-3.96909	0.0276791	0.943197	ARHGAP18, TMEM244	93663, 253582	-, -	-56295, 94601	upstream, downstream	CpG_Open_Sea	genes_intergenic	-0.0168145	0.725389	-0.0242117	0.6969	0.00750125	0.903898	0.015561	0.808587	-0.128097	0.00236818	-0.117708	0.304383	-0.00520833	0.958857	-0.115785	0.0815309	0.0189583	0.790631	0.00688317	0.909877	0.015625	0.891106	-0.194525	0.294661	0.0358586	0.554644	0.0224198	0.626867	0.0166233	0.833324	-0.139352	0.297671	-0.0621279
DMR_236	chr6	133664116	133664236	121	21	-5	-3.78864	0.0379888	0.943197	EYA4, LINC01312	2070, 154089	+, +	422760, -156910	downstream, upstream	CpG_Island	genes_introns	-0.0527122	0.35748	-0.0291443	0.635308	-0.105303	0.105207	-0.0254406	0.678781	-0.0791158	0.0754994	0.0429894	0.714728	-0.00462963	0.968575	-0.00982443	0.878442	-0.173468	0.0392573	-0.0531548	0.390361	-0.00462963	0.968575	0.078684	0.61562	0.0404965	0.480469	-0.00678545	0.883092	-0.268388	0.000395707	-0.0121259	0.945903	-0.0310478
DMR_237	chr6	141355191	141355716	526	6	-6	-3.74528	0.0409713	0.943197	MIR4465, VTA1	100616180, 51534	+, +	671378, -791445	downstream, upstream	CpG_Open_Sea	genes_intergenic	-0.0345449	0.240544	-0.00527607	0.892214	0.00221842	0.954563	-0.024446	0.530663	-0.0728082	0.00576138	0.00776329	0.917498	-0.0227647	0.731213	-0.00202575	0.962294	0.0266791	0.56789	-0.0174101	0.655558	0.0169344	0.821263	-0.33421	0.00373287	-0.0561819	0.128747	0.0284939	0.327357	-0.027408	0.585314	-0.117375	0.146943	-0.0335972
DMR_238	chr6	150760370	150760547	178	3	9	3.7899	0.0379198	0.943197	PLEKHG1, MTHFD1L	57480, 25902	+, +	160508, -105131	gene_body, upstream	CpG_Open_Sea	genes_introns	0.00519642	0.90724	0.054828	0.342393	-0.0670304	0.246493	-0.0321669	0.5767	0.108702	0.00629097	0.153188	0.160204	0.103188	0.282961	0.0969307	0.120771	0.115688	0.089554	0.0509764	0.367027	-0.0653302	0.546721	-0.267343	0.131514	-0.0165827	0.767559	-0.0668452	0.12491	0.0699799	0.353608	0.0962676	0.453358	0.0465507
DMR_239	chr6	159602622	159603044	423	16	6	3.84154	0.0347476	0.943197	LOC102724053, WTAP	102724053, 9589	+, +	219092, -123953	downstream, upstream	CpG_Open_Sea	genes_intergenic	-0.00587424	0.872485	-0.0348712	0.463271	0.00293251	0.950722	0.0579848	0.224168	0.0799746	0.0148316	0.0773857	0.387125	0.0757334	0.338595	0.0602889	0.239795	0.122093	0.0308672	0.0643608	0.168825	0.0374085	0.675218	0.0923716	0.526516	0.0187372	0.682714	-0.0255026	0.476716	0.103121	0.092098	0.00689108	0.947855	0.0354812
DMR_240	chr7	4599983	4600106	124	7	6	3.747	0.0408851	0.943197	FOXK1	221937	+	-82192	upstream	CpG_Open_Sea	genes_intergenic	0.00894979	0.760694	0.0142455	0.70377	-0.00743417	0.847687	-0.0272643	0.467421	0.0514591	0.0489991	0.112283	0.111054	-0.0338859	0.582967	0.0488676	0.247797	-0.010676	0.812576	0.0164416	0.650805	0.0508357	0.466995	0.0227592	0.841601	-0.0289783	0.434753	-0.0349421	0.218866	0.0352382	0.501411	0.0135554	0.842792	0.0164336
DMR_241	chr7	11926454	11927434	981	4	-9	-3.69819	0.0447038	0.943197	THSD7A, TMEM106B	221981, 54664	-, +	-94256, -283787	upstream, upstream	CpG_Open_Sea	enhancers_fantom, genes_intergenic	-0.00757119	0.823901	-0.00936456	0.833706	-0.00672732	0.880105	-0.0458504	0.305721	-0.0878741	0.00367921	-0.028784	0.727624	-0.013159	0.856992	-0.0529293	0.264746	-0.0382285	0.458178	-0.0633299	0.144015	-0.0809004	0.329188	-0.170147	0.197319	0.0356035	0.391876	0.0376267	0.246664	0.0124173	0.825155	-0.13261	0.158931	-0.0391542
DMR_242	chr7	19834081	19835166	1086	4	-9	-3.76289	0.039799	0.943197	TMEM196, MACC1-AS1	256130, 100874041	-, +	-61300, -306749	upstream, upstream	CpG_Open_Sea	genes_intergenic	-0.0281377	0.421033	-0.00290916	0.948155	0.051985	0.247555	-0.0416492	0.353397	-0.124062	3.47344e-05	-0.0441988	0.607111	0.0391345	0.606487	-0.036827	0.454191	-0.0165753	0.764983	-0.00451625	0.919502	-0.0233655	0.785596	-0.0551701	0.685519	-0.0308745	0.470512	0.0210608	0.53457	-0.0128897	0.823363	-0.0568863	0.572883	-0.0552152
DMR_243	chr7	26932690	26933050	361	4	-7	-4.10408	0.0216364	0.943197	SKAP2, HOTAIRM1	8935, 100506311	-, +	-67947, -163043	upstream, upstream	CpG_Open_Sea	genes_introns	-0.00808462	0.753064	0.0156981	0.634114	0.0252219	0.445039	-0.0513654	0.122287	-0.0737334	0.00115587	-0.0908258	0.136236	0.0147298	0.782806	-0.0237318	0.493012	0.00514645	0.891199	-0.0513857	0.105817	-0.16027	0.00977476	-0.0515929	0.616173	0.00371032	0.908682	-0.0073384	0.771907	-0.0320166	0.462081	-0.0520581	0.500619	-0.0313822
DMR_244	chr7	28698442	28699335	894	8	-6	-4.00602	0.0259206	0.943197	CREB5, TRIL	9586, 9865	+, -	399122, 259078	gene_body, downstream	CpG_Open_Sea	genes_introns	0.0146176	0.561703	-0.010943	0.735182	0.0487485	0.134835	-0.0292773	0.366705	-0.0638532	0.00444928	-0.0375884	0.543274	-0.0593465	0.279055	0.0142398	0.686893	-0.0491828	0.203535	0.0130714	0.684368	0.0045176	0.941678	-0.00385707	0.96937	0.0270925	0.389138	0.0277068	0.259649	0.0401869	0.343188	0.0331842	0.643125	-0.0258116
DMR_245	chr7	30897397	30897655	259	8	-6	-3.65785	0.048195	0.943197	FAM188B, AQP1	84182, 358	+, +	125981, -14144	downstream, upstream	CpG_Open_Sea	genes_introns	-0.0276133	0.430688	0.0439429	0.319744	0.017731	0.687187	-0.0961903	0.0315876	-0.0797154	0.0112277	0.0491381	0.567599	0.0531938	0.484167	-0.0576034	0.243127	-0.0179585	0.736975	-0.0519521	0.2474	-0.0369541	0.667124	-0.10498	0.450084	-0.00770387	0.86017	0.0557538	0.100111	-0.00919261	0.876124	0.0508767	0.603337	-0.0316792
DMR_246	chr7	39131095	39131581	487	20	5	4.48989	0.0112665	0.943197	POU6F2, POU6F2-AS1	11281, 100861520	+, -	153087, 274765	gene_body, downstream	CpG_Open_Sea	genes_introns	0.0347017	0.234199	0.00132717	0.971877	-0.0582582	0.124917	0.0317743	0.399855	0.0636026	0.0155797	-0.00617651	0.931095	0.0656244	0.300617	0.0392909	0.337754	-0.0123661	0.780991	-0.0106982	0.773575	0.106633	0.138821	0.102398	0.378308	0.0158424	0.664909	0.0612999	0.0295413	0.0204497	0.678417	0.104658	0.230506	0.0251905
DMR_247	chr7	56453363	56454331	969	11	-6	-4.20477	0.0182746	0.943197	LOC650226, LOC100240728	650226, 100240728	-, -	-4988, 28988	upstream, downstream	CpG_Open_Sea	genes_intergenic	0.00149787	0.942263	0.0200252	0.461016	-0.00356601	0.895362	-0.0127483	0.638469	-0.0679278	0.000164998	-0.0258052	0.613897	0.0070624	0.875753	-0.0146838	0.615599	-0.0439705	0.16997	-0.00890246	0.737902	-0.0167023	0.743869	-0.0451178	0.580455	0.0234107	0.36017	0.0268676	0.178221	-0.0490304	0.153467	-0.00585607	0.924113	-0.0344395
DMR_248	chr7	56973172	56973595	424	7	-6	-3.83145	0.0352476	0.943197	MIR4283-1, ZNF479	100422917, 90827	-, -	-17308, 166269	upstream, downstream	CpG_Open_Sea	genes_intergenic	-0.0203199	0.517956	0.0329667	0.420825	-0.0449929	0.272878	-0.00475413	0.907373	-0.0595641	0.0358164	-0.0386054	0.619799	-0.0727324	0.291896	0.0363488	0.41469	-0.020907	0.66594	-0.036735	0.365392	-0.0140023	0.857075	0.0592927	0.637247	0.0438734	0.264756	0.000293792	0.992422	0.0225869	0.671444	-0.114053	0.204408	-0.0329861
DMR_249	chr7	58694105	58695076	972	4	-12	-3.79325	0.037644	0.943197	NA	NA	NA	NA	NA	CpG_Open_Sea	genes_intergenic	0.0409477	0.531839	0.12419	0.123667	0.115572	0.164963	-0.0966435	0.229261	-0.149968	0.00920008	-0.109954	0.48945	-0.104514	0.458712	0.0531517	0.566778	0.0497222	0.620833	-0.0168981	0.842199	-0.170139	0.28613	-0.124857	0.622289	-0.0834465	0.311821	0.0669082	0.296218	-0.0232143	0.829158	0.0515377	0.786072	-0.0841191
DMR_250	chr7	62169091	62169388	298	4	-11	-3.69874	0.0446521	0.943197	NA	NA	NA	NA	NA	CpG_Open_Sea	genes_intergenic	0.0943071	0.19559	-0.0140524	0.877645	0.205987	0.0266469	-0.0467905	0.608523	-0.135717	0.038023	0.0139187	0.938906	0.0830159	0.605702	0.10006	0.340001	-0.0288591	0.799504	0.0803538	0.400403	0.105585	0.561465	0.27905	0.332542	-0.0491609	0.588068	0.0141468	0.842684	-0.22895	0.058126	-0.146918	0.489923	-0.0583334
DMR_251	chr7	69002295	69003221	927	5	-7	-4.42744	0.0125422	0.943197	LOC102723427, AUTS2	102723427, 26053	+, +	982043, -595697	downstream, upstream	CpG_Open_Sea	genes_intergenic	-0.0193056	0.414704	-0.0178718	0.56649	0.0171924	0.581301	-0.00322516	0.917516	-0.0846694	3.56876e-05	-0.0439507	0.456083	0.0155099	0.765621	0.0185485	0.581868	-0.0380539	0.30086	0.0158666	0.60474	0.0151161	0.797314	-0.103829	0.271729	0.0159022	0.593151	-0.0162055	0.486403	-0.0237903	0.553236	-0.0219778	0.744003	-0.0415052
DMR_252	chr7	69646481	69646960	480	15	-7	-4.11383	0.0212744	0.943197	LOC100507468	100507468	-	-48986	upstream	CpG_Open_Sea	genes_introns	0.00138486	0.970097	-0.00671918	0.890243	0.00795002	0.870305	-0.0216162	0.657284	-0.0756678	0.0227215	-0.126222	0.167685	-0.0379968	0.63624	0.00735723	0.887333	0.0392633	0.488149	0.00776721	0.869471	-0.0337591	0.710233	0.021308	0.884334	0.0209501	0.64854	0.0130024	0.717896	-0.0655944	0.288302	-0.0649828	0.55061	-0.0299171
DMR_253	chr7	79185264	79185715	452	4	-9	-3.93795	0.0292997	0.943197	MAGI2-AS2, MAGI2-AS3	100874021, 100505881	+, +	176277, -267241	downstream, upstream	CpG_Open_Sea	genes_introns	-0.0191661	0.688023	-0.129606	0.0282338	0.00638889	0.912304	-0.0561111	0.335084	-0.119054	0.00370625	0.0514583	0.633	-0.0527083	0.624781	0.0300463	0.636382	-0.0360417	0.592975	0.0746065	0.189745	-0.240208	0.0286787	0.0853962	0.638387	0.0535923	0.384028	0.0404398	0.3741	-0.0101816	0.912824	-0.0329613	0.739405	-0.0449115
DMR_254	chr7	83026812	83026943	132	3	-11	-3.76925	0.0393421	0.943197	CACNA2D1, PCLO	781, 27445	-, -	-583006, 135938	upstream, gene_body	CpG_Open_Sea	genes_introns	-0.0531746	0.215718	0.0246729	0.657948	-0.0209079	0.716588	0.0455062	0.414968	-0.138671	0.000210038	-0.0336257	0.752863	0.00526316	0.955598	0.0304768	0.622513	-0.00807018	0.904318	0.0100251	0.859229	-0.0614035	0.565668	-0.375638	0.0225101	0.034072	0.532924	-0.0201199	0.628022	-0.0100198	0.887982	0.132999	0.268113	-0.064499
DMR_255	chr7	83460404	83460777	374	15	6	3.6405	0.0495569	0.943197	PCLO, SEMA3E	27445, 9723	-, -	-297523, 188386	upstream, gene_body	CpG_Open_Sea	enhancers_fantom, genes_introns	0.0211786	0.577958	-0.0372936	0.435235	0.0306654	0.520846	0.11485	0.0182668	0.0810586	0.0178202	0.103456	0.258314	0.0638548	0.428739	-0.0390429	0.454356	0.0524859	0.356122	0.0476071	0.317022	0.162376	0.078137	0.0914512	0.544954	-0.0558082	0.237713	0.0153623	0.679329	-0.13734	0.0291858	-0.0885475	0.426084	0.0335358
DMR_256	chr7	84432634	84433494	861	4	11	4.46452	0.011844	0.943197	SEMA3A, LOC101927378	10371, 101927378	-, +	-237733, -98981	upstream, upstream	CpG_Open_Sea	genes_introns	0.001526	0.972565	-0.181452	0.000714049	0.0104392	0.839169	0.0974818	0.0612499	0.122089	0.00188567	0.169943	0.113383	-0.0981126	0.298421	-0.00894874	0.882962	0.031638	0.632876	0.0694964	0.211799	0.139387	0.192707	0.0495217	0.779222	-0.0340085	0.539402	-0.0305435	0.481163	-0.101272	0.173016	-0.161805	0.180649	0.0551866
DMR_257	chr7	89613453	89614895	1443	7	-7	-3.85866	0.0336787	0.943197	C7orf62, DPY19L2P4	219557, 442523	-, +	-817736, -504504	upstream, upstream	CpG_Open_Sea	genes_intergenic	0.0211861	0.439332	0.00651786	0.852787	-0.000310847	0.992938	0.0556085	0.116652	-0.0675363	0.00548397	-0.0841194	0.206977	-0.0564342	0.39557	-0.0393707	0.312646	-0.0396882	0.337543	-0.00575082	0.867516	0.0227324	0.731567	NA	NA	-0.00559145	0.872674	0.0214192	0.417838	-0.0987039	0.0420989	-0.0843028	0.286779	-0.0341228
DMR_258	chr7	89681088	89684020	2933	8	-12	-5.89388	0.00138784	0.828846	C7orf62, DPY19L2P4	219557, 442523	-, +	-885371, -435379	upstream, upstream	CpG_Open_Sea	genes_intergenic	0.0293251	0.413636	0.0261259	0.570221	0.0991217	0.0338651	0.0279205	0.5441	-0.146044	1.59525e-06	-0.135039	0.119209	-0.0247089	0.744825	-0.0349859	0.476901	-0.0776975	0.149273	-0.0141751	0.751145	-0.0141393	0.869204	0.11383	0.412424	0.0119214	0.785031	0.0880957	0.00831205	-0.0464495	0.429676	-0.0612246	0.498153	-0.0727263
DMR_259	chr7	91326700	91327016	317	6	-10	-4.21308	0.0179988	0.943197	FZD1, MTERF1	8321, 7978	+, -	62233, 553704	downstream, downstream	CpG_Open_Sea	genes_introns	-0.143371	0.0341781	0.0374298	0.674853	-0.110997	0.215734	-0.0723602	0.418179	-0.143918	0.0198096	0.058446	0.732472	0.178684	0.239362	0.0903619	0.356677	0.0207709	0.845223	0.00111607	0.989988	0.210959	0.219737	0.246932	0.368987	0.0136395	0.87479	0.0596278	0.377552	0.148964	0.199219	0.0542565	0.783481	-0.061424
DMR_260	chr7	96526937	96527345	409	8	-5	-4.18095	0.0189987	0.943197	C7orf76, LOC100506136	401388, 100506136	-, -	-23414, 136993	upstream, downstream	CpG_Open_Sea	genes_introns	-0.00717933	0.769305	0.00435811	0.891803	0.0284432	0.375986	-0.0153873	0.631301	-0.0588366	0.00711304	-0.0262238	0.671602	-0.039857	0.466605	-0.0254668	0.472065	-0.0178881	0.642289	-0.0287961	0.372173	-0.0143639	0.816282	-0.294483	0.00187747	-0.0154647	0.61511	0.0261496	0.275827	0.00636277	0.878169	-0.0124679	0.834234	-0.0252253
DMR_261	chr7	101733734	101733995	262	15	-5	-4.07751	0.0227829	0.943197	MYL10, CUX1	93408, 1523	-, +	-104438, -81908	upstream, upstream	CpG_Open_Sea	enhancers_fantom, genes_intergenic	-0.00364513	0.895737	0.00804302	0.823097	0.06084	0.0940518	0.00318623	0.929417	-0.0766193	0.00186312	-0.0699241	0.301025	0.000766172	0.989728	-0.0619537	0.111045	0.0262512	0.531716	-0.0378001	0.282834	-0.0764664	0.258438	0.0124121	0.910941	-0.0521821	0.131118	0.0328192	0.226498	0.0754836	0.104884	0.0803106	0.32519	-0.0399441
DMR_262	chr7	124465879	124466877	999	6	-6	-4.06989	0.0230932	0.943197	LOC101928211, GPR37	101928211, 2861	-, -	-113783, 299148	upstream, downstream	CpG_Open_Sea	genes_intergenic	-0.0453215	0.0364323	-0.0235465	0.411105	-0.0321201	0.26318	-0.0337834	0.239479	-0.0741733	0.000104865	-0.0780839	0.130732	-0.0243273	0.59139	-0.0392307	0.18333	-0.0593193	0.0662882	-0.0606192	0.0256955	-0.0878193	0.0899376	-0.26989	0.00104123	0.0271696	0.309841	0.0233184	0.265152	-0.00987472	0.785012	-0.0284221	0.636223	-0.0374511
DMR_263	chr7	124999493	124999609	117	3	-12	-3.6455	0.0491776	0.943197	POT1, LOC101928283	25913, 101928283	-, +	-69510, -184959	upstream, upstream	CpG_Open_Sea	genes_introns	-0.054146	0.376652	0.0789332	0.319921	-0.0382912	0.628519	-0.0998969	0.209075	-0.14854	0.00672379	-0.132364	0.370521	0.00659608	0.959609	-0.0750036	0.374798	0.0589148	0.521347	0.00199537	0.979241	-0.246971	0.097265	-0.323761	0.17682	0.00805204	0.915366	-0.0566732	0.337732	-0.160217	0.11358	-0.0791386	0.64959	-0.0613652
DMR_264	chr7	149621796	149622083	288	7	-9	-4.70484	0.00786153	0.912617	ZNF746, ZNF767P	155061, 79970	-, -	-123989, 2707	upstream, gene_body	CpG_Shelf	enhancers_fantom, genes_intergenic	0.0426531	0.413495	-0.0122378	0.859147	0.0164109	0.811918	0.0169503	0.80586	-0.123762	0.00805821	0.141656	0.245437	-0.0922124	0.391191	-0.0243145	0.726082	-0.149994	0.050382	-0.048003	0.4481	-0.239272	0.0519648	0.167384	0.41284	0.0446627	0.486829	0.058902	0.239874	-0.00754208	0.930723	-0.275175	0.0590659	-0.0553726
DMR_265	chr7	155445647	155445837	191	6	-6	-3.63836	0.049781	0.943197	BLACE, EN2	338436, 2020	-, +	-77714, -12291	upstream, upstream	CpG_Shelf	genes_introns	0.0204011	0.35147	0.0455399	0.110455	0.0054505	0.847136	-0.0172218	0.54294	-0.0596178	0.00219065	-0.117956	0.0252641	0.0368767	0.420872	-0.01089	0.712741	-0.0381048	0.238967	-0.0236905	0.380041	0.0557125	0.283387	-0.178927	0.0372609	-0.0315841	0.246718	0.0226876	0.288171	-0.00595478	0.871935	-0.0409276	0.488776	-0.0285366
DMR_266	chr7	158253876	158254297	422	12	-9	-4.39268	0.0133094	0.943197	LOC100506585, MIR595	100506585, 693180	+, -	399292, 278516	downstream, downstream	CpG_Open_Sea	genes_introns	-0.0217041	0.707093	0.0734213	0.308852	0.0213265	0.76675	-0.109826	0.129747	-0.0944699	0.0648035	-0.118639	0.365189	-0.114212	0.325175	-0.0827025	0.27662	-0.102927	0.212911	-0.239337	0.000928702	-0.0443041	0.734527	0.0908133	0.683899	-0.0217185	0.765288	0.0756572	0.172145	0.0530948	0.574203	-0.110295	0.479462	-0.0517336
DMR_267	chr8	7025326	7026299	974	6	-6	-4.16697	0.0195073	0.943197	DEFA3, DEFA11P	1668, 724068	-, -	-7032, 3190	upstream, downstream	CpG_Open_Sea	genes_intergenic	-0.0303242	0.247298	-0.0530643	0.117561	0.00621425	0.853318	-0.0552957	0.103167	-0.0811759	0.000441868	-0.119278	0.0513183	-0.0759921	0.157195	-0.0969118	0.00633736	-0.0229417	0.541716	-0.0596523	0.060815	-0.0611798	0.312282	-0.041875	0.683289	0.0317049	0.323877	0.0638745	0.00955451	-0.0305378	0.481756	-0.0363658	0.642803	-0.0351158
DMR_268	chr8	8520306	8520713	408	10	-6	-4.53184	0.0105941	0.943197	SGK223, CLDN23	157285, 137075	-, +	-138472, -181442	upstream, upstream	CpG_Open_Sea	genes_intergenic	-0.07025	0.107961	-0.0365697	0.52211	0.0747348	0.19289	-0.0193009	0.735219	-0.0941435	0.0173959	-0.218066	0.0410875	-0.16535	0.0784582	-0.063303	0.293924	0.0421652	0.519679	-0.0571518	0.297808	-0.0415272	0.692755	-0.00518532	0.976587	-0.11331	0.038081	0.128188	0.0022811	0.0737434	0.322574	-0.148078	0.235052	-0.040323
DMR_269	chr8	19113252	19113743	492	4	-7	-4.39952	0.0131543	0.943197	PSD3, LOC100128993	23362, 100128993	-, -	-99566, 131779	upstream, downstream	CpG_Open_Sea	genes_introns	-4.70505e-05	0.9983	0.0297437	0.303008	0.0216053	0.453543	0.030711	0.287676	-0.0787358	3.63514e-05	-0.0530369	0.334352	0.0391818	0.419229	0.000559989	0.985725	-0.0225246	0.509317	-0.019389	0.49689	-0.040062	0.465181	0.0557835	0.526033	0.000593777	0.982877	0.0225886	0.295043	-0.00817232	0.826571	0.0190344	0.77518	-0.0329011
DMR_270	chr8	19678486	19678926	441	6	-7	-4.09327	0.022145	0.943197	SH2D4A, CSGALNACT1	63898, 55790	+, -	364917, 3824	downstream, gene_body	CpG_Open_Sea	genes_promoters, genes_exons, genes_introns	-0.0732796	0.0554432	-0.0281588	0.576747	-0.00443114	0.929935	-0.0715747	0.158495	-0.0838838	0.0158255	-0.217019	0.0187371	0.0384105	0.630847	-0.0500766	0.33413	-0.0341615	0.544174	-0.0749571	0.114391	-0.0443639	0.623745	0.101903	0.498418	-0.0371734	0.431352	0.0637741	0.0819499	-0.00223413	0.972084	-0.196584	0.0592833	-0.035763
DMR_271	chr8	23201659	23202177	519	9	-6	-5.59147	0.00205158	0.83592	TNFRSF10D, LOC389641	8793, 389641	-, +	-37629, -23043	upstream, upstream	CpG_Open_Sea	genes_1to5kb, genes_5UTRs, genes_exons, genes_introns, genes_intronexonboundaries	-0.00586326	0.81575	0.0111502	0.728628	0.0247683	0.441661	-0.0562743	0.0831067	-0.0717527	0.00124423	-0.0983542	0.0958569	-0.0146833	0.776236	-0.0306767	0.360051	-0.0324226	0.374164	-0.0684528	0.0271873	0.0347563	0.552487	-0.0385791	0.692084	-0.0173807	0.569687	0.0609554	0.00914536	0.0243344	0.554953	-0.0452832	0.48242	-0.0234558
DMR_272	chr8	38980652	38980732	81	3	-10	-3.75877	0.0400748	0.943197	HTRA4, ADAM9	203100, 8754	+, +	6504, -16253	gene_body, upstream	CpG_Open_Sea	genes_introns	-0.026892	0.586702	-0.0919312	0.131855	0.0632035	0.31374	-0.0352183	0.560879	-0.12746	0.00279867	-0.0121832	0.914809	-0.0584795	0.562518	-0.0755735	0.254592	0.00818713	0.912118	-0.0499919	0.408354	-0.114035	0.404045	-0.250456	0.163349	0.0219254	0.710841	0.11754	0.00811585	0.0746266	0.329581	0.0544949	0.477704	-0.0782682
DMR_273	chr8	40652525	40653961	1437	7	-10	-4.38598	0.0134042	0.943197	C8orf4, ZMAT4	56892, 79698	+, -	499058, 243863	downstream, gene_body	CpG_Open_Sea	genes_introns	0.00568819	0.873801	-0.0139896	0.760801	0.0693343	0.134353	-0.0414786	0.367964	-0.100996	0.00141967	0.0418607	0.622584	-0.0351234	0.640306	-0.0350166	0.471951	-0.0410645	0.438599	0.00711645	0.872158	-0.226526	0.00941294	-0.244822	0.0824429	0.0276468	0.536141	-0.0168984	0.629236	-0.032633	0.588244	-0.0287969	0.777937	-0.0529546
DMR_274	chr8	41736284	41736536	253	7	7	4.74409	0.0074219	0.887174	MIR486-1, ANK1	619554, 286	-, -	-75776, 160226	upstream, gene_body	CpG_Open_Sea	genes_introns	-0.0113137	0.780531	0.0742298	0.158615	-0.0464469	0.375653	0.0148042	0.777106	0.0940638	0.00961606	0.155494	0.117207	0.179091	0.0425387	0.0538951	0.339385	0.0544468	0.375106	0.0231046	0.651829	0.119599	0.226426	-0.165798	0.306443	0.0368005	0.470594	-0.0070048	0.860973	0.047141	0.493144	0.0490796	0.665353	0.038907
DMR_275	chr8	43935004	43936203	1200	6	-8	-3.64736	0.0490397	0.943197	POTEA	340441	+	642563	downstream	CpG_Open_Sea	genes_intergenic	-0.0202391	0.586904	-0.045298	0.349088	0.0444243	0.358405	-0.0382378	0.428867	-0.0928581	0.00519191	0.0376701	0.682995	0.0582719	0.475372	-0.00524304	0.920765	-0.0204781	0.721326	0.0426436	0.375512	0.00896636	0.922517	-0.131297	0.370824	0.0153267	0.740002	-0.0597397	0.0952554	-0.0503343	0.418041	0.00139158	0.989845	-0.0390472
DMR_276	chr8	44515560	44515658	99	4	-17	-4.45761	0.0119906	0.943197	NA	NA	NA	NA	NA	CpG_Open_Sea	genes_intergenic	-0.124684	0.196255	-0.055314	0.61127	-0.154917	0.198461	-0.20462	0.0766179	-0.210027	0.00849977	-0.258974	0.231037	-0.0464744	0.773316	-0.0839744	0.480447	-0.171474	0.291118	-0.233974	0.0436017	0.141026	0.630434	0.0825926	0.77478	-0.101282	0.385632	0.136487	0.123551	-0.143089	0.28713	-0.395833	0.0606969	-0.0889756
DMR_277	chr8	44933534	44934360	827	6	-14	-5.41249	0.00271533	0.887174	NA	NA	NA	NA	NA	CpG_Open_Sea	genes_intergenic	-0.0693928	0.235488	-0.0274868	0.711036	-0.000171958	0.99815	-0.0276551	0.718298	-0.183671	0.000236925	-0.266931	0.0525965	-0.0423942	0.723672	-0.00275743	0.971627	-0.113575	0.216269	-0.0265956	0.715392	0.0478836	0.724113	-0.0736733	0.740305	-0.11541	0.0967061	0.0562185	0.318552	-0.0948477	0.312994	-0.175707	0.254947	-0.0811113
DMR_278	chr8	45342506	45342708	203	5	-9	-4.126	0.0209813	0.943197	NA	NA	NA	NA	NA	CpG_Open_Sea	genes_intergenic	0.0213601	0.631871	0.0092863	0.872788	-0.000951796	0.986905	-0.00641539	0.91478	-0.126786	0.00119755	0.0169988	0.872584	-0.171436	0.109364	-0.0648582	0.286667	-0.0457609	0.488748	-0.123002	0.0311599	-0.0390017	0.713019	0.147415	0.399049	-0.0352444	0.536838	0.0464972	0.286576	-0.0510006	0.527077	0.0688688	0.579663	-0.0581101
DMR_279	chr8	52571328	52571502	175	4	-7	-3.65929	0.0480053	0.943197	FAM150A, RB1CC1	389658, 9821	-, -	-5867, 142964	upstream, downstream	CpG_Open_Sea	genes_intergenic	0.0165601	0.573082	-0.00201008	0.958609	0.023848	0.53861	0.00839381	0.828449	-0.0742494	0.00458665	-0.114153	0.115475	-0.0361271	0.569807	-0.0383669	0.351814	-0.0495993	0.269561	-0.0323207	0.388598	-0.0702045	0.330145	-0.245803	0.0313059	-0.0412839	0.255146	0.062019	0.026961	0.0277109	0.572431	-0.0336168	0.6872	-0.0315869
DMR_280	chr8	59777956	59778750	795	5	-11	-4.90071	0.00580994	0.887174	TOX, CA8	9760, 767	-, -	-658748, 502673	upstream, downstream	CpG_Open_Sea	genes_intergenic	0.000564379	0.989905	0.0383284	0.506321	0.0212591	0.71211	-0.0389627	0.499333	-0.131445	0.000711125	0.00868651	0.937223	-0.0683968	0.484128	0.033601	0.596883	-0.0201274	0.770557	-0.0148519	0.797519	-0.113999	0.303319	-0.0654285	0.709813	-0.0281931	0.622345	0.0151932	0.726183	-0.0266175	0.720867	0.0566188	0.617124	-0.074659
DMR_281	chr8	77793112	77793837	726	4	-9	-3.70702	0.0440918	0.943197	LOC102724874, PKIA	102724874, 5569	+, +	342416, -722263	downstream, upstream	CpG_Open_Sea	genes_intergenic	-0.0485272	0.189633	-0.00137787	0.976557	0.0111221	0.812535	-0.0717482	0.129217	-0.118811	0.000185694	-0.121736	0.13382	-0.133889	0.0636055	0.047281	0.30922	-0.00136574	0.979115	-0.0227612	0.590311	0.00326389	0.967648	0.112063	0.403493	-0.00776774	0.854438	0.0266143	0.42754	-0.0652716	0.24992	-0.0957776	0.335448	-0.0431243
DMR_282	chr8	77890436	77891523	1088	8	-6	-3.96658	0.0277998	0.943197	LOC102724874, PKIA	102724874, 5569	+, +	439740, -624577	downstream, upstream	CpG_Open_Sea	genes_intergenic	-0.0368018	0.177089	-0.032502	0.366161	-0.0230212	0.521512	0.012108	0.735738	-0.0815334	0.000735267	-0.00689475	0.917646	-0.104575	0.0795482	-0.0639502	0.0970059	-0.0183263	0.659073	-0.0422478	0.226048	-0.0488139	0.465041	-0.0768001	0.480496	0.036973	0.278266	0.0131605	0.62317	-0.118961	0.00826131	-0.149905	0.0625681	-0.0351463
DMR_283	chr8	77934912	77935405	494	3	-8	-3.70403	0.0442383	0.943197	LOC102724874, PKIA	102724874, 5569	+, +	484216, -580695	downstream, upstream	CpG_Open_Sea	genes_intergenic	0.00481532	0.880768	0.0137763	0.73956	-0.0348348	0.401591	0.0207207	0.617245	-0.0721491	0.0111824	0.00824074	0.917198	-0.0616667	0.380598	0.0183547	0.68755	-0.02	0.686864	-0.0312654	0.453231	0.030463	0.700898	0.0778175	0.537535	-0.00184764	0.964197	0.02907	0.349672	-0.00621083	0.907657	-0.0363506	0.702639	-0.0391797
DMR_284	chr8	80134922	80135384	463	6	-10	-4.02814	0.0249293	0.943197	MRPS28, TPD52	28957, 7163	-, -	-104651, 36275	upstream, gene_body	CpG_Open_Sea	genes_introns	-0.00940143	0.84061	0.0064193	0.916263	-0.0530865	0.385835	0.0402917	0.509935	-0.125937	0.00238247	-0.254856	0.0216286	-0.0944786	0.327243	-0.0993672	0.11336	-0.0719312	0.289864	-0.143304	0.0133814	-0.219368	0.0468896	-0.167155	0.366092	0.000421161	0.994231	0.0996361	0.0261314	0.00552357	0.943932	-0.284374	0.0341575	-0.0524834
DMR_285	chr8	83383627	83383927	301	3	15	3.98737	0.0268171	0.943197	LOC101927141, LINC01419	101927141, 103352670	+, +	471524, -19830	downstream, upstream	CpG_Open_Sea	genes_intergenic	-0.0867735	0.197852	-0.0799639	0.350912	-0.0499134	0.559568	-0.166075	0.0553636	0.180372	0.00217257	0.123611	0.426099	-0.0523148	0.735677	0.0746795	0.403495	0.0434524	0.692665	-0.121487	0.144645	0.0958333	0.536774	0.101752	0.690115	0.158131	0.0552912	-0.114698	0.0761058	0.119533	0.423608	0.21178	0.244654	0.0806832
DMR_286	chr8	84924047	84924076	30	3	8	3.65771	0.048195	0.943197	RALYL, LRRCC1	138046, 85444	+, +	740830, -183011	downstream, upstream	CpG_Open_Sea	genes_intergenic	-0.0332963	0.314632	0.010049	0.797367	-0.120482	0.00391235	-0.0163068	0.677065	0.0958824	0.000767707	0.0698016	0.367093	0.0299868	0.660563	0.0445491	0.342576	0.0446693	0.373255	-0.0128782	0.754089	-0.0968651	0.212134	NA	NA	0.0544853	0.182589	0.0155182	0.625247	0.052793	0.320998	0.0576936	0.525548	0.0447156
DMR_287	chr8	87403358	87403852	495	4	10	3.86713	0.0331787	0.943197	CNBD1, DCAF4L2	168975, 138009	+, -	536911, 470216	downstream, downstream	CpG_Open_Sea	genes_introns	0.00974584	0.835496	-0.097401	0.0996897	-0.00285732	0.961096	0.0819145	0.164964	0.12892	0.00170335	0.0901885	0.425434	-0.0157143	0.874963	-0.0241125	0.710599	0.0887996	0.211321	0.0346109	0.559514	0.173522	0.127681	0.148489	0.418087	-0.00274711	0.963398	-0.0272084	0.54801	0.0026394	0.972963	0.0977422	0.450575	0.0618924
DMR_288	chr8	91187705	91188949	1245	5	-8	-4.12877	0.0209037	0.943197	LRRC69, MIR4661	100130742, 100616245	+, +	85087, -16535	gene_body, upstream	CpG_Open_Sea	genes_introns	0.00307907	0.908729	-0.0152166	0.663273	0.0392444	0.263295	-0.0162648	0.641681	-0.0925752	7.04109e-05	-0.239763	0.00014812	-0.0591313	0.264806	-0.0304561	0.373778	-0.0749606	0.0470133	-0.00781955	0.80135	0.0242021	0.685404	-0.0319431	0.766816	-0.010216	0.762639	0.0658684	0.0109274	-0.0392043	0.388932	-0.113948	0.129402	-0.0438877
DMR_289	chr8	102585198	102585700	503	9	7	4.26474	0.0164385	0.943197	ODF1, KLF10	4956, 7071	+, -	33579, 70202	downstream, downstream	CpG_Open_Sea	enhancers_fantom, genes_intergenic	0.0222102	0.521318	0.042184	0.352003	-0.0178707	0.692627	-0.0294717	0.51487	0.0886837	0.00404946	0.181346	0.0313943	0.0735732	0.316409	0.0159143	0.736749	-0.00936351	0.855797	-0.00665326	0.877247	-0.101443	0.222959	-0.09577	0.488069	0.0731907	0.0887247	-0.0644692	0.0547585	-0.038459	0.510871	0.168544	0.0719575	0.0320486
DMR_290	chr8	105883301	105883709	409	3	-7	-3.83582	0.0350321	0.943197	ZFPM2, ZFPM2-AS1	23414, 102723356	+, -	564383, 176794	downstream, gene_body	CpG_Open_Sea	genes_introns	-0.018318	0.545208	0.0113049	0.769654	-0.00412822	0.91482	-0.0822577	0.0359268	-0.0751324	0.00542828	0.0122008	0.857537	0.0177564	0.767606	-0.0231472	0.551917	-0.0521643	0.220228	-0.0705894	0.0492826	0.0483119	0.478003	-0.0518442	0.644677	0.0160319	0.64974	0.0297019	0.280813	-0.0354255	0.456195	-0.037168	0.626215	-0.0304373
DMR_291	chr8	106822371	106823158	788	6	-8	-5.0246	0.00476691	0.887174	ABRA, ANGPT1	137735, 284	-, -	-52127, 674897	upstream, downstream	CpG_Open_Sea	genes_intergenic	0.0211079	0.486412	0.0391667	0.322654	0.0442258	0.264553	-0.0106602	0.787111	-0.0846069	0.0016413	-0.113923	0.109823	0.0841937	0.179947	-0.0134743	0.73844	-0.058493	0.185829	0.0119703	0.744479	-0.151238	0.0351025	-0.315346	0.00751231	0.0338308	0.371953	0.0227889	0.442652	0.0313987	0.539477	-0.0672499	0.430912	-0.0467793
DMR_292	chr8	110784805	110786361	1557	6	7	4.16678	0.0195159	0.943197	KCNV1, LINC01608	27012, 101927459	-, -	-808958, 241072	upstream, downstream	CpG_Open_Sea	genes_intergenic	0.034932	0.15725	0.0521661	0.102366	-0.0153812	0.627053	0.0485469	0.127985	0.0865945	5.81212e-05	0.114231	0.0619396	0.0912676	0.0907382	0.0163174	0.636698	0.0234979	0.532406	0.0109345	0.727932	0.0759832	0.210928	0.11946	0.22913	0.00731637	0.815468	0.00713817	0.771124	-0.0265764	0.52904	0.0300524	0.684966	0.0397031
DMR_293	chr8	111104445	111104615	171	4	-7	-3.6794	0.0461692	0.943197	LINC01608, LINC01609	101927459, 101927487	-, -	-77012, 131588	upstream, gene_body	CpG_Open_Sea	genes_introns	-0.077029	0.00180511	-0.0528818	0.111446	0.0112469	0.732735	-0.0237347	0.47176	-0.0646214	0.00446261	-0.107519	0.0808364	-0.0314317	0.559533	-0.00540491	0.876579	0.0600636	0.116343	0.00996945	0.753031	-0.0102075	0.866817	-0.262665	0.0078452	0.0556087	0.0771527	0.0278472	0.26137	-0.006355	0.882233	0.0171839	0.79544	-0.041501
DMR_294	chr8	111870328	111870389	62	3	-9	-3.91282	0.0307996	0.943197	LINC01609, MIR2053	101927487, 100302225	-, +	-634125, -773103	upstream, upstream	CpG_Open_Sea	genes_intergenic	0.0354705	0.406337	-0.0016517	0.976482	0.0425613	0.448412	-0.0356685	0.524981	-0.116361	0.00216553	-0.126745	0.215037	0.00936634	0.916951	-0.0332466	0.567677	-0.167856	0.00973264	-0.0733497	0.16857	-0.0563744	0.57951	0.0139261	0.934757	-0.00580908	0.913407	0.0924459	0.0243807	0.046655	0.516565	0.0280311	0.829672	-0.0600251
DMR_295	chr8	113955338	113955716	379	4	-8	-3.89238	0.031834	0.943197	CSMD3	114788	-	-518325	upstream	CpG_Open_Sea	genes_intergenic	-0.0510606	0.122916	0.0198178	0.649887	0.00851931	0.845198	-0.0403839	0.356095	-0.0838509	0.00478575	-0.114687	0.152801	0.0182079	0.795805	0.00192853	0.966195	0.00488946	0.921382	-0.0545068	0.191089	0.0826672	0.300926	0.0603159	0.644852	0.0447765	0.274171	0.0224399	0.484993	0.0472806	0.392612	0.142487	0.140075	-0.0461989
DMR_296	chr8	125671756	125672753	998	3	-16	-4.22418	0.0176022	0.943197	TRIB1, LINC00861	10221, 100130231	+, -	241436, 278444	downstream, downstream	CpG_Open_Sea	genes_intergenic	0.0619061	0.404294	0.174626	0.0694161	0.120558	0.207209	0.132628	0.165776	-0.16984	0.0107674	-0.141138	0.448814	-0.154233	0.349631	0.00675621	0.949328	0.00271164	0.981309	0.0724427	0.455035	0.00410053	0.982405	-0.0802202	0.787983	-0.0834193	0.371921	0.168406	0.0192021	0.113919	0.36581	0.180455	0.415738	-0.0825403
DMR_297	chr8	126318596	126319034	439	30	5	4.06151	0.0234725	0.943197	LINC00861, LOC101927657	100130231, 101927657	-, +	-367399, -6460	upstream, upstream	CpG_Open_Sea	genes_intergenic	0.00209652	0.943334	0.00848982	0.826337	-0.00219164	0.954826	0.0358956	0.354987	0.0619289	0.0194165	0.131049	0.0670083	-0.00478039	0.938956	-0.00534538	0.894691	0.0773662	0.0819806	0.0325532	0.377197	0.0580018	0.412684	-0.142617	0.220448	-0.00640133	0.861694	-0.014223	0.620683	0.0236516	0.632848	0.118525	0.155632	0.019683
DMR_298	chr8	144524728	144525152	425	38	-5	-4.94316	0.0054479	0.887174	RECQL4, LRRC24	9401, 441381	-, -	-6902, 1880	upstream, gene_body	CpG_Island, CpG_Shore	genes_5UTRs, genes_exons, genes_introns, genes_intronexonboundaries, genes_3UTRs	0.0101141	0.750346	-0.0378271	0.359799	0.0441636	0.285528	0.015883	0.699894	-0.0745393	0.00873028	-0.135988	0.0807582	-0.0423469	0.534176	-0.0269033	0.541497	-0.0304078	0.526225	0.0244908	0.541434	-0.101914	0.188348	0.0807872	0.524816	0.0231881	0.561155	0.0131947	0.672887	-0.0637404	0.234332	0.00903561	0.923443	-0.0304023
DMR_299	chr9	9841555	9841582	28	3	-8	-3.68107	0.0460399	0.943197	LOC105375972, PTPRD-AS2	105375972, 101929428	+, +	42164, -771623	downstream, upstream	CpG_Open_Sea	genes_introns	0.0338039	0.251886	0.027081	0.482132	0.058794	0.129499	0.0217128	0.572819	-0.0943794	0.000271656	-0.0928131	0.176588	-0.0511464	0.39747	-0.0501798	0.200989	-0.0344797	0.417866	-0.0271164	0.445872	-0.198369	0.00480698	0.0828285	0.471042	0.0349184	0.33249	0.00885793	0.754201	0.0585598	0.227217	0.00643888	0.938314	-0.0478654
DMR_300	chr9	9934495	9935366	872	4	10	3.68591	0.0456951	0.943197	LOC105375972, PTPRD-AS2	105375972, 101929428	+, +	135104, -677839	downstream, upstream	CpG_Open_Sea	genes_introns	0.00653687	0.885946	0.0147207	0.799169	-0.0908349	0.119554	0.0782954	0.178709	0.134182	0.000830391	0.123815	0.272758	0.0892503	0.370351	-0.027817	0.665276	-0.0576247	0.411271	-0.025526	0.662707	0.0437642	0.697098	0.0716707	0.693718	0.0184611	0.746716	-0.000771376	0.986251	-0.0491623	0.523114	0.0293975	0.825042	0.0577992
DMR_301	chr9	10529556	10530494	939	5	-12	-5.90947	0.00134473	0.828846	LOC105375972, PTPRD-AS2	105375972, 101929428	+, +	730165, -82711	downstream, upstream	CpG_Open_Sea	genes_introns	-0.0464945	0.225901	0.0228032	0.650637	-0.012192	0.808576	-0.0559276	0.268438	-0.123446	0.000253076	-0.0905359	0.334157	-0.152107	0.0689359	0.0146449	0.783982	-0.0196425	0.73561	-0.0379901	0.435574	-0.154374	0.101917	-0.117585	0.446376	0.000875069	0.985632	0.0261957	0.490285	0.000548649	0.993319	-0.0680643	0.540122	-0.0680983
DMR_302	chr9	11141390	11142273	884	7	-7	-4.27937	0.0160679	0.943197	PTPRD	5789	-	-528667	upstream	CpG_Open_Sea	genes_intergenic	-0.0308663	0.260003	-0.0366034	0.291657	0.052291	0.133547	-0.0529191	0.129018	-0.0849159	0.00043678	-0.126268	0.0611983	0.0578976	0.32668	-0.0288788	0.4488	-0.0046014	0.911544	-0.000575826	0.986732	0.0544198	0.414617	-0.0924121	0.399376	0.0181645	0.598416	0.0383912	0.152402	-0.0127608	0.783932	-0.0945976	0.208832	-0.0352714
DMR_303	chr9	11237488	11238096	609	4	-10	-4.49567	0.0111803	0.943197	PTPRD	5789	-	-624765	upstream	CpG_Open_Sea	genes_intergenic	-0.00787376	0.831059	0.00227472	0.962581	0.0193099	0.690605	-0.031133	0.521419	-0.116116	0.000327512	-0.0793478	0.37462	-0.0282868	0.719589	-0.0409519	0.42263	-0.138214	0.0148903	-0.0796086	0.0895518	-0.012619	0.887381	-0.263748	0.0712422	-0.0247145	0.594317	0.0246949	0.496333	-0.015761	0.801282	0.0467549	0.611421	-0.0526602
DMR_304	chr9	11374282	11374408	127	4	-9	-4.86488	0.00618923	0.887174	PTPRD	5789	-	-761559	upstream	CpG_Open_Sea	genes_intergenic	-0.00783324	0.777607	-0.0422592	0.239087	-0.0229077	0.521881	0.00206977	0.953787	-0.096023	5.263e-05	-0.0993863	0.135375	-0.0427394	0.464936	0.0164867	0.664316	-0.0514696	0.215119	-0.00292845	0.932591	-0.115153	0.0845231	0.113097	0.299467	-0.00345175	0.922838	0.0330561	0.218262	-0.0182094	0.694323	-0.0576765	0.427138	-0.0403445
DMR_305	chr9	11480847	11481233	387	6	10	4.41275	0.0128267	0.943197	PTPRD	5789	-	-868124	upstream	CpG_Open_Sea	genes_intergenic	-0.00944973	0.7866	-0.0429506	0.349185	0.00544868	0.905172	0.00817825	0.858095	0.100775	0.00106897	0.161316	0.0601503	0.102648	0.17317	0.0812394	0.0967918	0.0433066	0.412378	0.0689868	0.120799	0.0461042	0.586425	0.182475	0.188024	-0.00697497	0.873462	-0.0232711	0.496588	-0.00640374	0.913651	-0.026704	0.784209	0.0521236
DMR_306	chr9	11745618	11746299	682	5	9	3.85348	0.0339459	0.943197	TYRP1	7306	+	-947086	upstream	CpG_Open_Sea	genes_intergenic	-0.00902352	0.77236	-0.0479641	0.232492	-0.0500794	0.212746	0.0340273	0.395776	0.0853615	0.00200981	0.0659718	0.394054	0.0285047	0.676297	-0.00254011	0.954104	-0.0463166	0.336803	-0.00734751	0.854887	-0.020298	0.792629	-0.0708821	0.565828	0.0438034	0.256843	-0.08234	0.00532941	0.0257935	0.621789	-0.00303181	0.972781	0.0373354
DMR_307	chr9	12510008	12510897	890	7	9	3.90211	0.0312909	0.943197	TYRP1	7306	+	-182488	upstream	CpG_Open_Sea	genes_intergenic	-0.00793113	0.843757	-0.0288003	0.584498	0.0376349	0.475211	-0.0285782	0.587392	0.0965937	0.00718339	0.088579	0.362243	0.0505735	0.555442	-0.0696282	0.21166	0.0529346	0.381639	0.00902179	0.858045	-0.148005	0.130098	0.0307141	0.8489	-0.0111946	0.824981	0.0610619	0.120162	-0.0288782	0.672097	0.0245499	0.839246	0.038492
DMR_308	chr9	12666126	12666549	424	5	8	3.75307	0.0404541	0.943197	TYRP1	7306	+	-26836	upstream	CpG_Open_Sea	genes_intergenic	-0.0285861	0.400637	-0.0979589	0.0258046	-0.0211997	0.623615	0.0175272	0.684865	0.0885335	0.00348328	0.0658658	0.437246	-0.0492857	0.510475	0.0338767	0.48448	0.0268254	0.610793	0.0327844	0.457387	0.0951587	0.262919	0.130517	0.335661	-0.0382926	0.368582	-0.0377151	0.257117	-0.0181809	0.752162	-0.0817736	0.415197	0.0411343
DMR_309	chr9	14321191	14321347	157	6	-7	-4.44485	0.0122233	0.943197	LINC00583, NFIB	100113404, 4781	+, -	393221, 77636	downstream, gene_body	CpG_Shore	genes_introns	-0.0504923	0.201377	-0.0651317	0.205779	-0.0100838	0.843832	-0.0828095	0.108923	-0.101277	0.00418826	-0.223252	0.0203945	0.0461629	0.580029	0.0263904	0.624744	-0.0548181	0.351864	-0.0141747	0.772716	-0.0991035	0.295201	-0.0902405	0.567747	0.0825677	0.093	0.0290672	0.453653	-0.032318	0.629027	-0.272007	0.0123132	-0.0461499
DMR_310	chr9	20209484	20209881	398	5	8	3.91037	0.0309203	0.943197	SLC24A2, MIR4473	25769, 100616229	-, -	-422465, 201357	upstream, downstream	CpG_Open_Sea	genes_intergenic	-0.00918226	0.825985	0.0482695	0.337163	-0.0263831	0.599016	0.177261	0.000695679	0.107483	0.00381112	0.273386	0.00571657	0.0440474	0.604118	0.0640395	0.24587	0.0971184	0.107689	0.0983547	0.0524059	0.226504	0.0208608	-0.218077	0.185832	0.0178831	0.731246	-0.0831167	0.0384544	0.0171476	0.80708	0.261226	0.0289248	0.0403216
DMR_311	chr9	22385593	22386786	1194	8	-8	-4.01948	0.0252827	0.943197	CDKN2B, DMRTA1	1030, 63951	-, +	-376280, -60054	upstream, upstream	CpG_Open_Sea	genes_intergenic	-0.0527179	0.172209	-0.139184	0.0052863	-0.0349015	0.472725	-0.0219468	0.651246	-0.122975	0.000300167	-0.0108277	0.908843	-0.0399943	0.63259	-0.0765481	0.160027	-0.0210261	0.721076	-0.0344553	0.48466	-0.181463	0.0584308	0.0492553	0.749366	0.0294759	0.542254	0.0392345	0.298858	-0.0904116	0.163282	-0.178925	0.105759	-0.0574023
DMR_312	chr9	38933980	38934085	106	4	-6	-3.92156	0.0301962	0.943197	ANKRD18A, CNTNAP3	253650, 79937	-, -	-313617, 354218	upstream, downstream	CpG_Open_Sea	genes_intergenic	-0.0439527	0.0615719	-0.0854033	0.00492137	-0.00405481	0.890676	-0.0400908	0.176997	-0.060992	0.00408293	-0.0257365	0.656357	-0.0109548	0.830234	-0.0593509	0.0834716	-0.0535441	0.140072	-0.0231902	0.441772	-0.0771254	0.185096	-0.0719457	0.444471	0.0334361	0.274114	0.00564472	0.810044	-0.0569993	0.150524	-0.143306	0.022699	-0.0352519
DMR_313	chr9	39132479	39133130	652	53	-5	-5.00636	0.00486173	0.887174	ANKRD18A, CNTNAP3	253650, 79937	-, -	-512116, 155173	upstream, gene_body	CpG_Island, CpG_Shore	genes_exons, genes_introns, genes_intronexonboundaries	-0.0225109	0.452553	0.0504126	0.193368	0.021251	0.581608	-0.0425311	0.271661	-0.0526105	0.0524882	-0.137091	0.0544351	0.114637	0.0684082	0.0608007	0.133525	0.0299418	0.494373	-0.000857999	0.981279	-0.0394749	0.574684	-0.0604603	0.615048	0.0051001	0.892634	0.0120633	0.683235	0.00150996	0.976359	-0.0249083	0.77313	-0.0281524
DMR_314	chr9	40584549	40585120	572	26	-5	-3.95464	0.0284636	0.943197	LOC102724580, MIR1299	102724580, 100302167	+, -	84569, 343972	downstream, downstream	CpG_Open_Sea	genes_intergenic	0.0148374	0.693525	-0.0594309	0.206683	0.109114	0.0221373	-0.000993638	0.983059	-0.0680173	0.0455102	-0.140977	0.108984	0.0529369	0.492411	-0.0200234	0.68777	-0.0673242	0.216982	0.0756873	0.0984481	-0.0333584	0.70184	0.026723	0.857188	0.00994994	0.83103	0.00832823	0.819517	0.000866918	0.989001	-0.0662465	0.537815	-0.0368582
DMR_315	chr9	44709861	44710673	813	5	13	3.89309	0.0317909	0.943197	NA	NA	NA	NA	NA	CpG_Open_Sea	genes_intergenic	0.0407844	0.498937	-0.0297196	0.690308	-0.105816	0.174399	0.124739	0.110379	0.198879	0.000122665	0.146921	0.301737	-0.0185547	0.895753	0.0226541	0.782507	0.0963042	0.298702	0.0944082	0.233364	0.123112	0.468499	0.268844	0.23165	0.0340035	0.659429	-0.0758895	0.20077	-0.0052983	0.956073	0.0553085	0.726955	0.0889963
DMR_316	chr9	60631874	60632357	484	5	-11	-4.56261	0.01012	0.943197	SPATA31A5	727905	+	-282049	upstream	CpG_Open_Sea	genes_intergenic	-0.0186421	0.726899	0.0593266	0.410902	0.0273822	0.671388	0.0434933	0.500875	-0.133691	0.00307163	-0.0692593	0.577602	-0.00925926	0.950265	0.0101852	0.890861	-0.0419753	0.606095	0.0119172	0.859582	-0.0203704	0.869734	-0.308765	0.107449	0.0208557	0.743326	0.0105278	0.832063	0.022463	0.821018	0.091047	0.516529	-0.0721838
DMR_317	chr9	60767866	60767958	93	3	-10	-3.87971	0.032515	0.943197	SPATA31A5	727905	+	-146448	upstream	CpG_Open_Sea	genes_intergenic	-0.0193126	0.717396	0.046958	0.482014	0.067641	0.312206	-0.0619886	0.354054	-0.154823	0.000648471	0.000110229	0.999298	-5.51146e-05	0.999604	0.0420618	0.565512	0.0991843	0.229244	0.0173325	0.805039	-0.00884039	0.94372	-0.510332	0.00775737	0.0380494	0.555994	0.0847208	0.0947807	0.0100182	0.904863	0.109903	0.301719	-0.0784675
DMR_318	chr9	65048490	65048586	97	3	11	3.69149	0.0452383	0.943197	LOC101929583, FOXD4L5	101929583, 653427	+, -	408757, 236623	downstream, downstream	CpG_Open_Sea	genes_intergenic	0.0933646	0.209368	0.100134	0.33179	-0.103569	0.242522	0.0793011	0.369714	0.19305	0.00257579	0.107516	0.53592	0.0519608	0.801834	-0.00127996	0.990217	0.0281513	0.820929	0.0630719	0.507467	0.0797386	0.645918	0.0490741	0.855387	-0.0319717	0.729118	-0.0383232	0.586575	0.00416667	0.973337	0.121222	0.531463	0.0705205
DMR_319	chr9	67603489	67603814	326	11	-8	-3.80117	0.0370836	0.943197	CNTNAP3P2, LOC102723709	643827, 102723709	+, +	544030, -107862	downstream, upstream	CpG_Open_Sea	genes_intergenic	-0.121318	0.0525175	-0.0810149	0.311137	-0.0280898	0.724548	-0.0608569	0.445987	-0.116036	0.0367198	0.121523	0.423186	0.0623687	0.642262	0.0316248	0.726705	0.0223513	0.815389	0.0202107	0.802748	-0.185295	0.223616	-0.183624	0.444243	0.0748751	0.33932	-0.07545	0.206217	0.024933	0.822148	-0.285453	0.103575	-0.0401713
DMR_320	chr9	67719828	67719993	166	12	9	4.09324	0.022145	0.943197	FAM27E3	100131997	-	-649	upstream	CpG_Shore	genes_intergenic	-0.0416536	0.476244	-0.0176858	0.823762	0.0756849	0.324584	0.0262281	0.723403	0.110177	0.0359454	0.0714331	0.598673	0.052178	0.663758	0.102136	0.216982	0.122043	0.186008	0.163563	0.0266128	0.241425	0.0788375	0.214798	0.336298	0.036985	0.602095	-0.0397161	0.484613	-0.195176	0.0853929	0.0368337	0.858687	0.0543171
DMR_321	chr9	73847343	73847718	376	5	-10	-3.70864	0.0439452	0.943197	ANXA1, LOC101927358	301, 101927358	+, +	695613, -523812	downstream, upstream	CpG_Open_Sea	genes_intergenic	-0.00936654	0.85245	-0.0757664	0.247598	-0.0776381	0.236221	-0.0760277	0.245987	-0.120713	0.00726756	-0.151986	0.212357	0.0361451	0.735793	-0.0757352	0.276405	-0.0780215	0.302816	-0.0595008	0.346912	-0.297744	0.0162541	0.118913	0.555651	-0.065397	0.30078	0.0659449	0.181424	-0.0564215	0.508889	-0.166109	0.26795	-0.0501792
DMR_322	chr9	93033637	93033772	136	6	-8	-4.52624	0.0106975	0.943197	LOC101927954, SUSD3	101927954, 203328	-, +	-18693, -24915	upstream, upstream	CpG_Open_Sea	genes_exons, genes_introns, genes_3UTRs	-0.0210123	0.686743	-0.0354523	0.605562	0.0174624	0.799069	-0.0251816	0.713632	-0.103396	0.027572	0.0366676	0.776027	-0.0761273	0.50457	-0.0496469	0.501117	0.0481581	0.548771	-0.00599246	0.92879	-0.157963	0.22286	-0.0259427	0.900591	0.0144063	0.825153	0.0160097	0.753756	-0.0392055	0.655512	-0.0455163	0.759871	-0.0576091
DMR_323	chr9	102185738	102186558	821	7	-6	-3.77879	0.0386525	0.943197	GRIN3A, LINC00587	116443, 414319	-, +	-447158, -333078	upstream, upstream	CpG_Open_Sea	genes_intergenic	-0.0580473	0.0172211	-0.0634617	0.0467611	-0.0121248	0.700116	-0.0576397	0.0702235	-0.0613877	0.00559429	-0.0294542	0.630847	-0.0537739	0.322331	-0.0254336	0.468524	0.0241456	0.527121	0.00115808	0.971013	-0.0237777	0.697982	-0.210319	0.0295604	-0.0154426	0.616604	-0.004828	0.841627	-0.0182749	0.660431	-0.14537	0.0271705	-0.0298034
DMR_324	chr9	103571165	103571296	132	3	-11	-4.53806	0.0105165	0.943197	LINC01492, LOC101928523	101928496, 101928523	-, +	-246132, -428412	upstream, upstream	CpG_Open_Sea	genes_intergenic	0.0434881	0.225863	0.0464327	0.321316	0.0711491	0.130395	0.046903	0.316473	-0.12389	7.59987e-05	-0.189751	0.0347133	0.0379604	0.627057	-0.0446556	0.37793	-0.0380762	0.489346	-0.0319985	0.48709	-0.0465278	0.598682	-0.216046	0.13276	-0.0183793	0.686065	0.0274575	0.439753	-0.0527594	0.388524	-0.0765455	0.450331	-0.0526203
DMR_325	chr9	112512271	112512677	407	5	-6	-3.9175	0.0305238	0.943197	KIAA1958, INIP	158405, 58493	+, -	25304, 205430	gene_body, downstream	CpG_Shore	genes_introns	-0.0110691	0.69476	-0.0182127	0.618274	0.000854783	0.981325	0.0190113	0.614854	-0.0629666	0.012212	-0.0473942	0.492252	-0.015	0.805612	-0.0640568	0.109688	-0.050746	0.241507	-0.0304412	0.408155	-0.0241667	0.725845	-0.443371	1.80752e-05	-0.0205624	0.554127	0.0298014	0.274181	-0.0560045	0.22949	0.000198413	0.997849	-0.0277887
DMR_326	chr9	117081106	117082089	984	7	-7	-4.10308	0.0216795	0.943197	TRIM32, SNORA70C	22954, 100124538	+, -	393805, 99112	downstream, downstream	CpG_Open_Sea	genes_introns	-0.0252016	0.44854	-0.0338544	0.439283	0.01078	0.805106	-0.0245442	0.574604	-0.108174	0.000199852	-0.0924815	0.246532	-0.0338656	0.629691	0.0145697	0.748339	-0.110318	0.0284635	-0.0113022	0.784493	-0.078347	0.325539	-0.0184484	0.889081	0.0464834	0.260987	0.00320313	0.921531	-0.000411227	0.994142	0.0295478	0.743769	-0.0434918
DMR_327	chr9	117642991	117643393	403	31	-6	-4.10817	0.0214296	0.943197	ASTN2, LOC101928797	23245, 101928797	-, +	-227952, -5212	upstream, upstream	CpG_Open_Sea	genes_intergenic	-0.061156	0.145735	0.00794737	0.886839	-0.0194526	0.727697	-0.0116633	0.834584	-0.0877394	0.021152	0.0354376	0.738581	0.0699806	0.456669	0.0621153	0.308008	0.0884058	0.183882	0.0494254	0.372374	0.0572236	0.590212	-0.0757927	0.655105	-0.0508157	0.339	0.0153883	0.712238	-0.0724473	0.311853	-0.107841	0.399726	-0.0505316
DMR_328	chr9	118519440	118519998	559	3	-11	-3.80267	0.0370147	0.943197	TLR4, BRINP1	7099, 1620	+, -	815266, 849463	downstream, downstream	CpG_Open_Sea	genes_intergenic	-0.0250116	0.533	0.0409757	0.437242	0.0147872	0.778802	-0.0246779	0.639417	-0.1294	0.000226824	-0.0656866	0.494335	-0.0295755	0.727384	-0.0323797	0.55554	0.00549904	0.926639	-0.0278118	0.57796	0.0289121	0.763222	-0.0723134	0.634529	-0.00889761	0.852343	0.0432805	0.245195	0.0122516	0.849252	0.120976	0.280477	-0.058428
DMR_329	chr10	4545088	4545436	349	7	-10	-4.52093	0.0107751	0.943197	LINC00703, LINC00705	100507059, 338588	+, +	160843, -110719	downstream, upstream	CpG_Open_Sea	genes_intergenic	-0.00502052	0.890422	-0.0294261	0.537472	-0.0113843	0.811229	-0.0530963	0.267317	-0.118162	0.00020402	-0.0306595	0.733017	0.0474655	0.550562	-0.000125734	0.998047	0.0432294	0.440581	-0.0114494	0.80659	-0.113993	0.207294	-0.0187439	0.897049	0.00948639	0.834796	0.0480478	0.174409	-0.0468594	0.443975	-0.0523095	0.601784	-0.0486982
DMR_330	chr10	4773772	4774105	334	3	-9	-3.64038	0.0495569	0.943197	LINC00704, AKR1E2	100216001, 83592	-, +	-95702, -52071	upstream, upstream	CpG_Open_Sea	genes_intergenic	-0.0506754	0.197404	0.0204562	0.683692	-0.0671926	0.183364	-0.0661179	0.190381	-0.127813	0.000179737	-0.155357	0.0992798	0.0668651	0.474208	0.0412241	0.440463	-0.0848016	0.147356	-0.0140432	0.772352	-0.0812831	0.384776	0.0831661	0.592744	-0.0195133	0.700125	-0.0229236	0.550032	-0.076743	0.28236	-0.0533628	0.643809	-0.0612856
DMR_331	chr10	9876642	9876786	145	4	-8	-3.71803	0.0432298	0.943197	LOC101928272, LOC101928298	101928272, 101928298	-, +	-581049, -181935	upstream, upstream	CpG_Open_Sea	genes_intergenic	-0.0395741	0.316012	-0.00124635	0.981757	0.00805921	0.873915	-0.0868151	0.0907402	-0.10548	0.00295413	0.0118056	0.901028	0.0345486	0.680964	0.105395	0.0571958	0.0133488	0.828302	0.0344356	0.490181	0.0923611	0.33236	0.0382692	0.803431	0.0174501	0.718428	-0.039659	0.300359	0.0896841	0.202912	0.0345154	0.825521	-0.036886
DMR_332	chr10	14571491	14571975	485	4	9	3.92796	0.0298255	0.943197	MIR1265, FAM107B	100302116, 83641	+, -	134916, 202922	downstream, gene_body	CpG_Open_Sea	genes_5UTRs, genes_exons, genes_introns, genes_intronexonboundaries	0.0638935	0.160912	0.00839628	0.887106	0.0713558	0.230037	0.0338037	0.56805	0.088046	0.0313757	0.244451	0.0243717	-0.142631	0.133233	0.0587754	0.338928	-0.0416662	0.53205	0.00575248	0.917966	0.0338356	0.750645	-0.0306602	0.864977	0.0207876	0.723242	-0.0570767	0.196799	-0.0249166	0.74422	0.0924338	0.487022	0.0393558
DMR_333	chr10	19023286	19023695	410	4	-12	-3.99418	0.0264723	0.943197	ARL5B, MALRD1	221079, 340895	+, +	363903, -25075	downstream, upstream	CpG_Open_Sea	genes_intergenic	0.0435961	0.535726	0.0282793	0.7533	-0.0461525	0.619884	-0.043017	0.632758	-0.182658	0.00294627	-0.260526	0.1232	0.0464181	0.754239	0.00923864	0.924105	-0.153026	0.149426	0.0145554	0.87146	-0.0244152	0.884038	0.276981	0.307627	-0.0680599	0.443341	0.0110147	0.872039	-0.134568	0.241977	-0.746379	2.42555e-05	-0.0817184
DMR_334	chr10	25580122	25580629	508	3	8	4.02229	0.0251448	0.943197	GPR158-AS1, LINC00836	100128811, 101929052	-, +	-403846, -71082	upstream, upstream	CpG_Open_Sea	genes_introns	0.0131868	0.669585	0.0335335	0.397329	-0.0118368	0.764596	0.0543669	0.171788	0.0978279	0.000253664	0.0611111	0.423891	0.0888889	0.190436	0.0226496	0.605964	0.0388889	0.415959	0.0385802	0.336547	0.0518519	0.497137	-0.108492	0.37158	0.0300612	0.431366	-0.075	0.0105837	0.0652137	0.203545	0.0639847	0.491136	0.0450341
DMR_335	chr10	38487830	38488150	321	8	-8	-4.47075	0.0117061	0.943197	LINC00999, ACTR3BP5	399744, 399746	+, +	59685, -208445	downstream, upstream	CpG_Open_Sea	genes_intergenic	-0.075245	0.0200698	-0.0678235	0.103519	-0.10635	0.0117753	-0.0490175	0.237227	-0.132533	2.1449e-06	-0.134283	0.0777975	-0.0475362	0.475524	-0.101746	0.0205279	-0.0929301	0.0505573	-0.0989387	0.0135905	-0.204791	0.0080788	-0.103788	0.424508	0.0400876	0.325381	0.0520592	0.100658	-0.0167014	0.761959	-0.054771	0.561376	-0.0597694
DMR_336	chr10	39453131	39453417	287	3	-10	-3.84451	0.0344976	0.943197	ACTR3BP5	399746	+	756536	downstream	CpG_Open_Sea	genes_intergenic	0.0380588	0.377945	0.0298211	0.598964	-0.0460222	0.417662	0.00792955	0.888687	-0.130575	0.000599021	-0.00885299	0.932517	0.0705121	0.446443	-0.0638896	0.287267	-0.132821	0.0445239	-0.0695673	0.203849	-0.090599	0.387534	-0.260505	0.1287	0.0453075	0.402821	0.017042	0.688263	0.0278409	0.703583	-0.1443	0.246634	-0.0582194
DMR_337	chr10	43998745	43999097	353	5	11	3.69506	0.0449193	0.943197	LINC00841, C10orf142	283033, 100130539	+, +	89450, -293652	downstream, upstream	CpG_Open_Sea	genes_intergenic	0.0692911	0.178305	0.0516915	0.447211	-0.00491201	0.942304	0.0535572	0.431056	0.143437	0.00175688	0.291141	0.0194851	0.0490494	0.649478	0.124849	0.0770377	0.12535	0.102365	0.124596	0.0531083	0.0513684	0.673934	-0.0190031	0.926041	-0.01644	0.798117	-0.121631	0.0135014	-0.0321455	0.710629	0.000522999	0.997161	0.048219
DMR_338	chr10	46054442	46055201	760	9	-7	-4.85382	0.00628405	0.887174	MSMB, AGAP7P	4477, 653268	-, +	-8173, -54293	upstream, upstream	CpG_Open_Sea	genes_intergenic	0.00277255	0.947295	-0.0635781	0.237174	0.0805664	0.135322	-0.0155222	0.771843	-0.095645	0.0108428	-0.106131	0.303078	0.0603502	0.506601	-0.0425262	0.469544	-0.0200337	0.753934	0.034779	0.515635	0.11129	0.280378	0.113534	0.496634	-0.0306318	0.559347	0.0633549	0.120171	-0.103507	0.140845	-0.137364	0.258509	-0.044635
DMR_339	chr10	51788586	51788749	164	4	14	5.30711	0.00318082	0.887174	CSTF2T, DKK1	23283, 22943	-, +	-88991, -525531	upstream, upstream	CpG_Open_Sea	genes_introns	0.188209	0.00489405	0.095806	0.294731	0.0499727	0.583553	0.0677757	0.457609	0.209955	0.000534092	0.229532	0.24139	0.229532	0.115065	0.14099	0.148051	0.0128655	0.900009	0.165875	0.057978	-0.0343567	0.832901	0.142206	0.596523	0.0372605	0.683308	-0.0146269	0.830679	0.00134409	0.990603	0.167535	0.410754	0.0966351
DMR_340	chr10	52172853	52173883	1031	4	-10	-3.71914	0.0431091	0.943197	CSTF2T, DKK1	23283, 22943	-, +	-473258, -140397	upstream, upstream	CpG_Open_Sea	genes_introns	0.0089695	0.839352	-0.0496711	0.393301	0.0128289	0.825078	-0.0184211	0.751016	-0.139249	0.000325882	-0.00793651	0.942904	0.000396825	0.996767	-0.0784493	0.218351	-0.0329365	0.633317	-0.0623347	0.28189	-0.0102513	0.926294	0.112011	0.526699	-0.038287	0.490658	0.00619622	0.88687	-0.106776	0.151664	-0.145574	0.261057	-0.0466633
DMR_341	chr10	53718551	53719703	1153	4	-9	-4.99141	0.00500828	0.887174	MBL2, LOC105378311	4153, 105378311	-, +	-946851, -766526	upstream, upstream	CpG_Open_Sea	genes_intergenic	0.000889967	0.972965	-0.00692893	0.839522	0.0268867	0.43294	-0.0308101	0.369195	-0.101391	6.10325e-06	-0.143174	0.0211743	-0.0655695	0.225403	-0.0659555	0.0614519	-0.0340963	0.369502	-0.00792785	0.80235	-0.126044	0.0415173	-0.110629	0.285627	-0.0262081	0.421338	0.00785534	0.758633	0.0241542	0.583059	0.00532772	0.94396	-0.0513702
DMR_342	chr10	56503124	56504205	1082	3	-8	-3.74734	0.0408679	0.943197	ZWINT, MIR3924	11130, 100500834	-, -	-141851, 800354	upstream, downstream	CpG_Open_Sea	genes_intergenic	-0.0452819	0.107137	-0.0207062	0.573013	0.013015	0.722956	-0.0547109	0.139081	-0.0782589	0.00182505	-0.134649	0.0489291	0.0660783	0.269285	0.0112299	0.770663	-0.0186728	0.656305	-0.0129581	0.711764	-0.0707162	0.295798	0.0675731	0.545282	0.0455556	0.191971	0.0278034	0.310185	0.0652084	0.165693	0.0441799	0.572288	-0.0386497
DMR_343	chr10	58745271	58747055	1785	7	-6	-4.0879	0.0224209	0.943197	FAM133CP, LINC00844	728640, 100507008	+, +	30257, -252462	downstream, upstream	CpG_Open_Sea	genes_introns	-0.00741056	0.774206	-0.00977656	0.773233	-0.0307319	0.366318	-0.00451312	0.894155	-0.0816928	0.000303399	-0.0133994	0.829734	-0.0440873	0.424487	-0.0579538	0.107257	-0.0638492	0.103205	-0.0711359	0.0311789	-0.118426	0.0607777	-0.130203	0.206622	0.0616272	0.0551394	-0.0321812	0.204119	-0.0370364	0.397708	-0.0691927	0.350575	-0.0399825
DMR_344	chr10	59588718	59589219	502	10	6	4.4647	0.011844	0.943197	FAM13C, SLC16A9	220965, 220963	-, -	-225815, 120860	upstream, downstream	CpG_Open_Sea	genes_promoters, genes_exons	-0.0245368	0.192183	-0.000928347	0.970319	-0.00628379	0.801196	0.00871971	0.726836	0.0548346	0.00101985	-0.0261696	0.57081	0.0198864	0.625901	0.000973177	0.970554	0.0423233	0.14364	0.0414185	0.0878854	-0.00693038	0.880534	0.0308182	0.684153	0.00648363	0.785275	0.00436189	0.81488	0.0400737	0.209256	0.00156463	0.974484	0.0256088
DMR_345	chr10	61277793	61278257	465	6	-7	-4.24179	0.0170936	0.943197	LINC00845, TMEM26-AS1	100507058, 101928781	+, +	261519, -174381	downstream, upstream	CpG_Open_Sea	genes_intergenic	0.0204411	0.489747	-0.018195	0.637198	-0.00619542	0.872328	-0.0166275	0.666433	-0.0947936	0.000213903	-0.0499735	0.482647	0.0607407	0.335583	-0.0061396	0.880628	-0.0580291	0.194589	-0.0241667	0.51752	-0.116111	0.105756	0.0893522	0.442408	-0.032616	0.388995	0.0538035	0.0580505	0.00339377	0.945214	-0.0217656	0.795463	-0.0442165
DMR_346	chr10	62924362	62924703	342	18	8	3.74672	0.0408937	0.943197	EGR2, NRBF2	1959, 29982	-, +	-105195, -208543	upstream, upstream	CpG_Open_Sea	genes_1to5kb	0.0153521	0.791685	0.00421286	0.955736	-0.0263376	0.728698	0.0835029	0.273324	0.0949047	0.0713206	-0.12538	0.389954	-0.0467444	0.71625	0.0344218	0.679094	0.0403251	0.656238	0.00179651	0.981062	-0.019494	0.893371	-0.234114	0.309789	0.015168	0.834599	-0.0277947	0.624739	0.116311	0.232724	0.0405078	0.812679	0.0426209
DMR_347	chr10	65515453	65516361	909	5	-7	-3.73408	0.0418333	0.943197	LOC101928887, LINC01515	101928887, 101928913	-, +	-590935, -55063	upstream, upstream	CpG_Open_Sea	genes_intergenic	0.0321792	0.256341	0.0373166	0.307728	0.0745522	0.043837	0.0198548	0.586332	-0.103261	2.56756e-05	-0.0310931	0.655855	0.0882522	0.155326	-0.0252599	0.526935	0.0177958	0.681963	-0.02824	0.437438	0.0127098	0.855362	-0.0121826	0.914453	-0.0384498	0.278275	0.0409344	0.138894	0.049124	0.304496	0.0450812	0.585944	-0.0502137
DMR_348	chr10	67387116	67387538	423	26	6	4.35556	0.0141456	0.943197	LOC101928961, MIR7151	101928961, 102466814	-, -	-374963, 15872	upstream, downstream	CpG_Open_Sea	genes_introns	0.00801616	0.76769	-0.00409911	0.908549	0.00671907	0.850664	-0.0252602	0.479801	0.0693474	0.00408556	-0.0528583	0.430486	0.00801492	0.892169	-0.0253628	0.507935	-0.00446639	0.914579	-0.0577726	0.100508	0.024744	0.711575	0.110002	0.30883	0.0337048	0.320809	0.0340321	0.19927	0.152162	0.000549051	0.0485347	0.551318	0.0326365
DMR_349	chr10	69006675	69007523	849	12	-6	-4.14234	0.0203865	0.943197	KIF1BP, SRGN	26128, 5552	+, +	17955, -79922	gene_body, upstream	CpG_Open_Sea	genes_promoters, genes_exons, genes_introns	-0.042176	0.0787335	0.0107298	0.726528	-0.00694256	0.820924	-0.071211	0.0226666	-0.0579269	0.00747447	-0.0250627	0.678971	-0.03157	0.555586	0.0146962	0.671257	-0.0130854	0.728446	-0.0344926	0.275636	-0.0132521	0.826696	-0.0230721	0.81176	0.0430447	0.154159	0.0276268	0.243798	0.0134037	0.743809	-0.0339357	0.634916	-0.0326877
DMR_350	chr10	70615985	70616044	60	3	-8	-3.79012	0.0378853	0.943197	PRF1, ADAMTS14	5551, 140766	-, +	-13210, -56758	upstream, upstream	CpG_Open_Sea	genes_intergenic	-0.0615862	0.0779159	0.0059328	0.896947	0.0387481	0.398783	-0.0503213	0.273995	-0.0964359	0.00205206	-0.00849966	0.918266	0.0602714	0.411559	-0.0563545	0.236589	-0.0399246	0.439771	-0.0389509	0.367679	0.0873357	0.293731	0.00376354	0.97784	-0.0811267	0.0533025	0.071967	0.0279105	-0.0205239	0.72041	-0.0147372	0.883125	-0.0410388
DMR_351	chr10	87869043	87870068	1026	12	5	4.05723	0.0236966	0.943197	KLLN, LIPJ	100144748, 142910	-, +	-5606, -716693	upstream, upstream	CpG_Open_Sea	genes_introns	-0.0436967	0.161246	-0.0151177	0.713019	-0.04723	0.252527	-0.0136394	0.739989	0.0651071	0.0210688	0.0664609	0.379735	-0.00805796	0.903815	-0.0252009	0.55956	0.0885596	0.0627902	-0.00915153	0.815715	-0.00915009	0.903463	-0.0153952	0.901545	-0.0531871	0.170643	0.0309554	0.309813	-0.105405	0.0423619	-0.0119426	0.898151	0.0296389
DMR_352	chr10	95230844	95231243	400	25	-7	-3.82654	0.0355062	0.943197	ACSM6, PDLIM1	142827, 9124	+, -	36645, 59905	downstream, downstream	CpG_Open_Sea	genes_promoters, genes_exons, genes_intronexonboundaries	-0.0264126	0.556537	-0.0348534	0.549019	0.0474658	0.414971	-0.0720489	0.21737	-0.0878278	0.0301323	-0.181613	0.0895696	0.13268	0.159096	0.0186111	0.7584	-0.026632	0.686087	-0.0311295	0.572244	-0.212245	0.0481429	-0.0230747	0.897682	0.105407	0.0581292	0.00474464	0.914343	0.0529093	0.485476	0.0663932	0.6054	-0.0453137
DMR_353	chr10	108599428	108599592	165	9	8	4.24624	0.0169557	0.943197	LINC01435	103695365	-	-530135	upstream	CpG_Open_Sea	genes_intergenic	0.0846729	0.064232	0.0168503	0.779906	0.0851337	0.160835	0.0135778	0.821829	0.120751	0.00333732	0.3056	0.00710228	0.0195475	0.841186	0.0626623	0.322487	0.0709618	0.303579	0.0663009	0.250724	0.0424973	0.700323	-0.0822626	0.654888	-0.0646291	0.261625	-0.1338	0.00224822	-0.048878	0.530227	0.130394	0.313102	0.0706223
DMR_354	chr10	117366807	117367403	597	11	-6	-4.44844	0.0121457	0.943197	SLC18A2, PDZD8	6571, 118987	+, -	125735, 8064	downstream, gene_body	CpG_Open_Sea	genes_introns	0.0386522	0.11435	0.0399916	0.215967	0.0204689	0.524859	-0.00672596	0.83428	-0.0689375	0.0015974	-0.0366464	0.528787	0.00966143	0.850772	0.0250764	0.451271	-0.0304499	0.401056	-0.0186633	0.537618	-0.155972	0.00894398	-0.0150572	0.87826	-0.0139226	0.65176	-0.0264088	0.2724	-0.0792599	0.0536519	-0.0537874	0.450173	-0.0366883
DMR_355	chr10	123970434	123970983	550	19	-6	-4.48981	0.0112665	0.943197	CPXM2, CHST15	119587, 51363	-, -	-78450, 122624	upstream, downstream	CpG_Shore, CpG_Shelf	enhancers_fantom, genes_intergenic	0.0117899	0.728966	0.0846499	0.0553696	0.00836016	0.84796	-0.0121707	0.780194	-0.067371	0.027907	-0.109131	0.176141	0.109661	0.124851	-0.033634	0.463667	-0.0617176	0.218523	-0.0107243	0.797033	-0.0846006	0.292975	-0.140259	0.291161	0.0195472	0.640527	-0.00711601	0.828185	0.0381505	0.498737	0.00867793	0.931401	-0.0373109
DMR_356	chr10	123991722	123992467	746	72	-7	-7.97143	0.000172402	0.535219	CPXM2, CHST15	119587, 51363	-, -	-99738, 101140	upstream, downstream	CpG_Island, CpG_Shore	genes_intergenic	0.0259497	0.328928	0.0101644	0.770139	0.0377243	0.280035	0.0349643	0.316442	-0.0834595	0.000354054	-0.169196	0.00764556	-0.0681857	0.213888	-0.0382776	0.280042	-0.0531637	0.169376	-0.0349155	0.279006	-0.121011	0.0532159	-0.0457577	0.662255	-0.0087939	0.789307	0.0664005	0.00824551	-0.0497437	0.260254	-0.0642843	0.397429	-0.0403671
DMR_357	chr10	131084864	131085588	725	29	-6	-5.63262	0.00192228	0.828846	MIR378C, TCERG1L-AS1	100422867, 101927489	-, +	-122196, -9629	upstream, upstream	CpG_Open_Sea	genes_intergenic	-0.0357201	0.237547	-0.0400468	0.306173	0.0395165	0.312574	-0.043987	0.261395	-0.0739687	0.00636646	-0.0412958	0.575319	-0.0589102	0.366824	-0.00228347	0.95674	0.0288333	0.529884	-0.0336568	0.381118	0.0577068	0.434232	-0.111683	0.346692	0.0110644	0.767208	0.0346014	0.234723	-0.0406329	0.41916	-0.0577819	0.514566	-0.0402414
DMR_358	chr11	400063	400750	688	74	-7	-4.74525	0.00739604	0.887174	PKP3, SIGIRR	11187, 59307	+, -	7465, 16647	gene_body, downstream	CpG_Island, CpG_Shore	genes_1to5kb, genes_exons, genes_introns, genes_intronexonboundaries	0.0180984	0.743441	0.0202217	0.780401	-0.00374721	0.958786	-0.0638238	0.38008	-0.0932344	0.0623907	-0.0662343	0.610254	-0.00434323	0.969805	-0.0759673	0.308026	-0.235936	0.00465948	-0.046833	0.488969	-0.145438	0.264863	-0.0427683	0.844875	-0.0465583	0.49693	-0.00620864	0.908017	-0.1336	0.14587	-0.186135	0.25689	-0.0443646
DMR_359	chr11	5435975	5436447	473	5	-7	-3.72665	0.0424281	0.943197	OR51Q1, OR51I1	390061, 390063	+, -	13865, 5106	downstream, downstream	CpG_Open_Sea	genes_introns	-0.0424689	0.233893	-0.0647724	0.163808	-0.0649359	0.162761	-0.0503311	0.277958	-0.100505	0.00152249	0.042152	0.623608	-0.00296762	0.968791	-0.0221011	0.652651	-0.0678302	0.206964	-0.00495235	0.911706	-0.222605	0.0114051	0.179845	0.208557	0.0743084	0.0965862	0.0157352	0.656046	0.0182748	0.764047	-0.17235	0.0988731	-0.046828
DMR_360	chr11	6571048	6571564	517	47	-6	-7.16774	0.000301703	0.535219	DNHD1, ILK	144132, 3611	+, +	73753, -32143	gene_body, upstream	CpG_Island, CpG_Shore	genes_exons, genes_introns, genes_intronexonboundaries	0.00779039	0.765834	0.0029002	0.932048	-0.0406102	0.234851	0.0189829	0.577183	-0.0742309	0.00132075	-0.0276042	0.658129	-0.0427644	0.438716	-0.0645347	0.0737289	-0.0931345	0.0188197	-0.0575078	0.0798233	-0.0396155	0.525733	-0.0461127	0.655301	0.00417032	0.897769	0.00222206	0.930314	-0.0771005	0.0748057	-0.230625	0.00145265	-0.0375137
DMR_361	chr11	8441636	8442457	822	7	10	4.22198	0.0176884	0.943197	LMO1, STK33	4004, 65975	-, -	-173001, 151832	upstream, gene_body	CpG_Open_Sea	genes_introns	-0.0606561	0.338369	-0.0233738	0.780334	-0.0188849	0.82171	-0.0376822	0.65314	0.0996733	0.083453	0.109126	0.456802	0.13855	0.286218	-0.0731578	0.38333	0.171071	0.0638735	-0.088946	0.245298	-0.0292713	0.841484	-0.0613639	0.805214	0.0382822	0.623967	-0.0223081	0.715261	-0.105399	0.315501	-0.152392	0.392401	0.0202796
DMR_362	chr11	22528837	22529212	376	25	5	5.19309	0.0036463	0.887174	LINC01495, FANCF	102723378, 2188	-, -	-36818, 96629	upstream, downstream	CpG_Open_Sea	genes_intergenic	0.0408629	0.0841403	-0.0120175	0.699653	0.0377368	0.22791	0.00747393	0.810323	0.0670208	0.00152097	0.130138	0.026436	-0.0398744	0.433901	-0.00757969	0.817743	0.0266332	0.457889	0.0195564	0.514198	-0.0117439	0.838226	-0.143501	0.129812	-0.000292446	0.992221	-0.0628057	0.00599497	0.0182334	0.651868	0.0409244	0.538149	0.0289212
DMR_363	chr11	24554541	24555139	599	6	-6	-4.4667	0.0118009	0.943197	LUZP2	338645	+	57572	gene_body	CpG_Open_Sea	genes_introns	0.00807426	0.716201	0.00141612	0.96122	0.00548176	0.850723	-0.0266103	0.362316	-0.0649804	0.00090586	-0.0207518	0.700243	-0.0370259	0.437874	-0.0345654	0.264092	-0.0298871	0.374264	-0.0254456	0.365597	-0.0723415	0.182324	-0.0483212	0.576022	-0.0352992	0.191072	0.0388768	0.0641982	0.00436485	0.905144	-0.0347453	0.59706	-0.0376384
DMR_364	chr11	31001542	31001715	174	3	13	4.25376	0.0167661	0.943197	DCDC5, DNAJC24	100506627, 120526	-, +	-8856, -368114	upstream, upstream	CpG_Open_Sea	genes_introns	-0.0357581	0.456417	-0.0217101	0.716216	0.0224698	0.706749	0.0842723	0.174869	0.149762	0.000236246	0.156558	0.172116	0.000804094	0.993632	0.0511246	0.439133	0.0424708	0.582627	0.0432865	0.473331	0.124812	0.275009	-0.0736911	0.684813	-0.00327853	0.95442	-0.0804186	0.0726401	0.0422299	0.583425	0.0863237	0.490219	0.0709113
DMR_365	chr11	32881473	32881884	412	5	-8	-4.19383	0.0185849	0.943197	PRRG4, QSER1	79056, 79832	+, +	51539, -11293	downstream, upstream	CpG_Open_Sea	genes_intergenic	-0.0169967	0.469963	-0.0424421	0.165001	-0.000862334	0.977338	-0.0436744	0.153239	-0.0469029	0.0270148	-0.0908209	0.12379	0.026193	0.612633	-0.0326737	0.330185	-0.0130272	0.72054	-0.0251483	0.409776	-0.0276968	0.636015	0.0326673	0.729799	0.0137718	0.642756	-0.00426001	0.854661	0.021614	0.589173	-0.0144663	0.838379	-0.0166258
DMR_366	chr11	37379685	37380258	574	3	-10	-3.63718	0.0499104	0.943197	RAG2, LOC105376633	5897, 105376633	-, +	-781406, -558342	upstream, upstream	CpG_Open_Sea	genes_intergenic	-0.0569467	0.155439	-0.0468364	0.364617	-0.0130401	0.800172	-0.0354112	0.4925	-0.120684	0.000498139	-0.379386	1.407e-05	-0.0766082	0.286886	-0.0460526	0.327499	-0.102719	0.0468046	-0.0315685	0.461894	-0.0205897	0.799078	-0.0776311	0.601222	-0.00809762	0.867336	0.0452566	0.216457	-0.0685051	0.274957	-0.00163255	0.987404	-0.0469071
DMR_367	chr11	40689940	40690031	92	3	-9	-3.8691	0.0330494	0.943197	LRRC4C	57689	-	769605	gene_body	CpG_Open_Sea	genes_introns	-0.0303308	0.434193	-0.0249206	0.613419	-0.0548629	0.267857	-0.0836508	0.0829847	-0.114286	0.000586488	-0.0410494	0.650049	-0.0238536	0.791942	-0.0203941	0.699288	-0.105864	0.0678837	-0.0617466	0.210864	0.0608025	0.502016	0.0132756	0.927843	0.00658241	0.890887	0.064641	0.0776178	-0.00387865	0.954274	-0.081746	0.432335	-0.0618793
DMR_368	chr11	41465389	41465474	86	3	11	3.65667	0.0482812	0.943197	LRRC4C, LINC01499	57689, 102723644	-, +	-5753, -249093	upstream, upstream	CpG_Open_Sea	genes_intergenic	-0.0172222	0.705942	-0.0304185	0.609644	-0.0295767	0.607967	-0.0874471	0.132296	0.136914	0.000538336	0.102047	0.345251	0.0964912	0.313765	0.0409357	0.522701	0.152047	0.0334424	0.0764295	0.183403	0.0687135	0.524246	0.120813	0.489965	0.0828927	0.161037	-0.00577026	0.897065	0.128483	0.108555	0.102727	0.385048	0.0708212
DMR_369	chr11	49344011	49344799	789	4	-7	-3.68251	0.0459537	0.943197	FOLH1, LOC440040	2346, 440040	-, +	-135341, -213728	upstream, upstream	CpG_Open_Sea	genes_intergenic	0.0123963	0.655795	0.0125335	0.729276	0.0059859	0.868673	-0.010565	0.770463	-0.0785191	0.0012399	-0.138021	0.0408702	0.0554812	0.346524	-0.0143639	0.707073	-0.00806052	0.846129	-0.0422426	0.227969	-0.040005	0.547365	-0.141178	0.195891	-0.0132048	0.711846	0.0445508	0.0967536	-0.00538512	0.907855	0.0899306	0.241388	-0.0314736
DMR_370	chr11	52400705	52400950	246	3	-13	-3.80493	0.0368423	0.943197	NA	NA	NA	NA	NA	CpG_Open_Sea	genes_intergenic	-0.143526	0.0552469	0.0968894	0.335483	0.0510561	0.58622	-0.0983126	0.311401	-0.229367	0.000543719	-0.435338	0.0335426	-0.0908939	0.742881	0.138273	0.1684	-0.000616124	0.995679	0.00169869	0.984736	0.0942913	0.57448	-0.108589	0.698078	0.157594	0.0961401	0.00117158	0.987413	-0.0770346	0.591122	-0.183842	0.530434	-0.115773
DMR_371	chr11	55004597	55005322	726	7	-8	-3.69579	0.0448417	0.943197	OR4A5, TRIM48	81318, 79097	+, +	297766, -256859	downstream, upstream	CpG_Open_Sea	genes_intergenic	0.0127903	0.766385	0.0490246	0.387327	0.0166172	0.768974	0.0154022	0.785428	-0.121242	0.00144623	-0.181897	0.0793069	0.0533673	0.556078	-0.0748073	0.204312	-0.110085	0.0878071	-0.120062	0.0271126	-0.126395	0.219899	-0.124189	0.471743	-0.0149885	0.782435	0.0392517	0.354218	0.098048	0.177628	0.00538164	0.965138	-0.0476169
DMR_372	chr11	55205777	55206004	228	4	-9	-4.26835	0.0163092	0.943197	OR4A5, TRIM48	81318, 79097	+, +	498946, -56177	downstream, upstream	CpG_Open_Sea	genes_intergenic	0.000407313	0.989362	-0.0235355	0.540705	0.0707766	0.0688502	-0.0166986	0.664042	-0.1093	3.18519e-05	-0.20366	0.00393052	-0.169186	0.00660955	-0.0857115	0.0333573	-0.0495927	0.250465	-0.0429692	0.243993	-0.00326337	0.961867	-0.112283	0.347121	-0.0391687	0.297887	0.0599465	0.0409641	-0.117898	0.0178358	-0.0144788	0.865926	-0.0526981
DMR_373	chr11	72808265	72808388	124	4	-8	-4.29429	0.0156541	0.943197	STARD10, ATG16L2	10809, 89849	-, +	-14560, -6017	upstream, upstream	CpG_Open_Sea	genes_intergenic	-0.0582315	0.207497	0.0342809	0.572284	0.0717283	0.239189	-0.00200865	0.973575	-0.118441	0.00416509	-0.183187	0.116118	-0.016305	0.873088	0.0301603	0.648072	-0.0155559	0.828696	-0.0190183	0.751734	0.0367538	0.750359	-0.00584276	0.974982	-0.126448	0.0278767	0.0819916	0.070067	0.0142413	0.856726	0.0167456	0.90389	-0.0525563
DMR_374	chr11	73220093	73220677	585	5	-6	-4.72472	0.00764602	0.904301	P2RY2, P2RY6	5029, 5031	+, +	1796, -43827	gene_body, upstream	CpG_Shore	genes_1to5kb, genes_introns	-0.0182057	0.347485	0.0121906	0.633079	-0.0161251	0.527983	0.00322979	0.899274	-0.0682533	4.93713e-05	-0.0838493	0.0807218	-0.00535171	0.898456	-0.0107813	0.691224	-0.035479	0.232211	-0.0263084	0.288742	0.0121896	0.797285	0.0399845	0.604464	0.0174954	0.470037	0.0383627	0.0403188	0.00363152	0.911613	-0.0623743	0.260856	-0.0349348
DMR_375	chr11	84543391	84543528	138	4	-6	-3.7039	0.0442469	0.943197	NA	NA	NA	NA	NA	CpG_Open_Sea	genes_introns	0.020681	0.472072	-0.0232255	0.537805	-0.00713083	0.849776	-0.0437161	0.247789	-0.0623396	0.0158745	0.0171232	0.811396	0.035281	0.578404	0.0286575	0.485609	-0.035886	0.422808	-0.0163264	0.662137	-0.0045038	0.949944	0.0331883	0.772727	-0.018312	0.611612	-0.0180686	0.521912	-0.0165181	0.734224	-0.100808	0.187096	-0.0283196
DMR_376	chr11	86871644	86872465	822	4	-11	-3.92714	0.02986	0.943197	OR7E2P, LOC100506368	8587, 100506368	-, +	-13690, -83155	upstream, upstream	CpG_Open_Sea	genes_introns	-0.0587222	0.188105	-0.0456521	0.417092	-0.0300436	0.592824	-0.158428	0.00602139	-0.158441	4.44902e-05	-0.213416	0.0483513	-0.154323	0.104561	0.00294239	0.961451	-0.105672	0.114336	-0.0586679	0.29177	0.0506378	0.634659	0.213848	0.229401	0.0108109	0.847338	0.0672536	0.122864	-0.00912935	0.904042	-0.170036	0.185621	-0.0727766
DMR_377	chr11	93418118	93418269	152	3	-11	-3.78685	0.0381267	0.943197	CCDC67, SMCO4	159989, 56935	+, -	87402, 125111	gene_body, downstream	CpG_Open_Sea	genes_introns	-0.0164174	0.761156	-0.0146514	0.82755	-0.00539216	0.936089	-0.0285403	0.671465	-0.14902	0.00103552	-0.0402534	0.750685	-0.0504386	0.653121	-0.0620127	0.410646	-0.114327	0.154546	-0.0398177	0.559021	-0.00877193	0.944776	-0.219154	0.273436	0.0659962	0.332346	0.0178241	0.724708	-0.135275	0.109336	0.0313131	0.824928	-0.0882122
DMR_378	chr11	97902057	97902449	393	3	12	4.18966	0.0187228	0.943197	NA	NA	NA	NA	NA	CpG_Open_Sea	genes_introns	-0.0463001	0.400027	-0.0424928	0.552298	0.00991725	0.889549	0.0414428	0.562136	0.153057	0.00151064	0.241029	0.0694768	-0.0606902	0.601051	0.0150118	0.84224	0.131955	0.111049	0.0817868	0.236933	0.116162	0.376908	-0.137399	0.525166	-0.015186	0.823491	-0.0735273	0.169959	0.0707099	0.439886	0.220541	0.153606	0.071613
DMR_379	chr11	98429022	98429254	233	5	-8	-4.06479	0.0232743	0.943197	CNTN5	53942	+	-591721	upstream	CpG_Open_Sea	genes_intergenic	0.0382407	0.392825	0.094151	0.105987	0.0331788	0.565723	0.0819751	0.158357	-0.109073	0.00643373	-0.0239966	0.829525	0.0276701	0.778824	-0.0148299	0.815985	-0.083441	0.231593	0.0243367	0.674937	0.0846145	0.448656	-0.208608	0.243108	0.0313618	0.577725	0.0619199	0.157752	0.0907401	0.230365	0.00125639	0.992582	-0.0520988
DMR_380	chr11	104133740	104135996	2257	8	-8	-4.80048	0.00676677	0.887174	DDI1, PDGFD	414301, 80310	+, -	97161, 28303	downstream, gene_body	CpG_Open_Sea	genes_introns	-0.013086	0.658404	0.0224123	0.566041	0.000705417	0.985572	-0.00247755	0.949357	-0.0871892	0.00083179	-0.0895215	0.214587	0.00136291	0.982843	-0.0603876	0.144076	-0.098526	0.0302088	-0.0657978	0.081407	-0.0367691	0.608463	-0.291487	0.0120889	0.0223516	0.548547	0.0335264	0.248666	-0.00821867	0.870201	-0.0115518	0.889933	-0.039777
DMR_381	chr11	114147878	114148195	318	7	-7	-3.9725	0.0274809	0.943197	ZBTB16, NNMT	7704, 4837	+, +	88170, -147617	gene_body, upstream	CpG_Open_Sea	enhancers_fantom, genes_introns	0.0214619	0.536462	0.100183	0.025929	0.0227155	0.607489	-0.00288695	0.947901	-0.0842569	0.00660677	0.102402	0.243947	0.0226196	0.769807	-0.0158775	0.750855	-0.00493483	0.92775	-0.0160048	0.72513	0.0099153	0.909705	-0.32687	0.0168653	0.00698648	0.873373	0.0329816	0.334908	0.0816039	0.164514	0.114841	0.241093	-0.0469139
DMR_382	chr11	114683483	114683567	85	6	-6	-3.82917	0.0354114	0.943197	NXPE2, LOC105369509	120406, 105369509	+, +	5006, -650009	gene_body, upstream	CpG_Open_Sea	genes_introns	-0.00602869	0.837736	-0.0180806	0.634837	-0.0361361	0.3437	-0.0291917	0.443807	-0.0932407	0.000249609	0.0523148	0.463672	0.00787037	0.900621	-0.00324074	0.936988	-0.075463	0.0939787	-0.0125	0.738201	0.024537	0.730639	0.0780026	0.499159	-0.000772913	0.983037	0.00117713	0.967082	-0.100577	0.0369655	-0.0897669	0.290168	-0.0413141
DMR_383	chr11	118612532	118612734	203	7	5	3.8645	0.0333253	0.943197	PHLDB1, MIR6716	23187, 102466719	+, +	6035, -31265	gene_body, upstream	CpG_Shore	genes_promoters, genes_1to5kb, genes_introns	0.0100431	0.739542	0.00788907	0.84228	-0.0235977	0.552171	0.0224499	0.571625	0.0757142	0.00491017	0.0509843	0.494878	0.0127102	0.847087	0.000106002	0.998016	0.0553841	0.235312	-0.0120748	0.755745	-0.017347	0.816064	-0.00557762	0.962808	0.0243258	0.516592	-0.0353412	0.226937	-0.0285195	0.572933	0.1337	0.125805	0.0426285
DMR_384	chr11	124169848	124170152	305	9	-7	-3.72391	0.0426522	0.943197	VWA5A, OR8G2	4013, 26492	+, +	54445, -54486	downstream, upstream	CpG_Open_Sea	genes_intergenic	0.0355119	0.414893	0.0761935	0.182386	0.0414843	0.465834	0.0460604	0.418307	-0.0705469	0.0742888	0.0287619	0.779131	0.238518	0.010308	0.0796646	0.177203	0.102255	0.112597	0.0462173	0.387744	0.0167752	0.870043	0.168594	0.323915	-0.0211973	0.693733	-0.01845	0.661444	0.0722749	0.317897	-0.164585	0.180824	-0.0294357
DMR_385	chr12	23550938	23552370	1433	11	-5	-3.8852	0.0321788	0.943197	LOC101928441, MIR920	101928441, 100126320	+, +	375303, -660050	downstream, upstream	CpG_Open_Sea	genes_introns	-0.0518842	0.0134513	-0.0108412	0.701055	-0.012457	0.659184	-0.0157354	0.577609	-0.0597669	0.00162688	-0.0433951	0.400492	-0.0924331	0.0454735	0.0135386	0.645783	0.0057668	0.85719	-0.0225878	0.400402	0.0306562	0.55201	-0.0186676	0.826706	-0.00410031	0.878305	0.0148311	0.478485	-0.00844862	0.81498	0.060415	0.331314	-0.0319436
DMR_386	chr12	35497133	35497235	103	4	7	3.98571	0.0269033	0.943197	NA	NA	NA	NA	NA	CpG_Open_Sea	genes_intergenic	0.0487739	0.187091	0.0380431	0.437112	-0.010163	0.835221	0.00575584	0.90621	0.100834	0.00222381	0.117755	0.195536	-0.0537958	0.501457	0.0590347	0.255698	0.0482181	0.392787	-0.0100518	0.830813	0.118891	0.191315	0.133637	0.367374	0.0116665	0.802651	-0.0679081	0.0598787	-0.0646982	0.302278	0.113385	0.293449	0.0447377
DMR_387	chr12	36688107	36688297	191	4	-10	-3.85974	0.0336356	0.943197	NA	NA	NA	NA	NA	CpG_Open_Sea	genes_intergenic	-0.028988	0.532076	-0.00409026	0.947185	0.0857602	0.302569	-0.0209071	0.723048	-0.120715	0.00341813	-0.0845304	0.406515	0.0738691	0.654794	-0.037559	0.570082	-0.0109387	0.876985	-0.0797788	0.218333	0.0738691	0.467812	-0.255261	0.10324	-0.0494491	0.391169	0.0895976	0.0458652	-0.0273427	0.738588	0.0973504	0.562735	-0.0498029
DMR_388	chr12	37020153	37020312	160	4	-12	-3.9336	0.0295928	0.943197	NA	NA	NA	NA	NA	CpG_Open_Sea	genes_intergenic	-0.0103051	0.855909	0.0188906	0.792903	0.0537932	0.47179	0.0472997	0.511562	-0.166651	0.000559234	-0.275627	0.0301714	0.152151	0.171128	0.0380639	0.606932	-0.0399784	0.622421	0.0323595	0.634525	-0.0145155	0.943724	-0.0208081	0.920571	-0.0926914	0.173396	0.0648548	0.231256	-0.355182	0.00048721	-0.0698685	0.645159	-0.0928113
DMR_389	chr12	37351690	37352560	871	5	-10	-3.65218	0.0486432	0.943197	ALG10B	144245	+	-964194	upstream	CpG_Open_Sea	genes_intergenic	-0.0534463	0.134859	0.0332065	0.475495	-0.0634701	0.174666	0.0213943	0.645351	-0.0974535	0.00227506	-0.075599	0.370446	0.121901	0.104733	-0.0264049	0.583569	-0.106075	0.0461514	-0.0657357	0.136679	0.0149565	0.85894	-0.186501	0.189688	0.0152282	0.734569	-0.00917558	0.794142	-0.0685949	0.255348	-0.189682	0.0617134	-0.045776
DMR_390	chr12	37972087	37973896	1810	7	-9	-3.66608	0.0475226	0.943197	ALG10B	144245	+	-342858	upstream	CpG_Open_Sea	genes_intergenic	-0.000588043	0.989611	0.0250875	0.66982	0.0775658	0.189839	-0.0079931	0.891874	-0.123062	0.00210053	-0.117216	0.300739	0.0232089	0.815968	-0.00903339	0.888619	-0.0616726	0.38119	0.0205152	0.726856	0.0408393	0.717451	-0.195189	0.278896	0.0399633	0.481266	0.11272	0.00946538	-0.0276472	0.718205	0.02208	0.869036	-0.0629772
DMR_391	chr12	40379480	40380365	886	4	-9	-4.3257	0.0148524	0.943197	LRRK2, MUC19	120892, 283463	+, +	154470, -13028	downstream, upstream	CpG_Open_Sea	genes_intergenic	0.0413056	0.243446	0.100359	0.0236902	0.0914056	0.0387672	-0.0410514	0.347425	-0.0899455	0.0045172	0.0249433	0.755311	0.0815405	0.251309	0.000599599	0.989542	-0.00922336	0.853098	-0.05742	0.170981	-0.0861678	0.283628	-0.0736419	0.574457	0.0204266	0.620001	0.0181155	0.574178	0.0382035	0.491248	0.102294	0.260169	-0.0454218
DMR_392	chr12	43230179	43231582	1404	7	-8	-3.9562	0.0284291	0.943197	LOC105369739, ADAMTS20	105369739, 80070	+, -	537964, 320339	downstream, downstream	CpG_Open_Sea	genes_intergenic	-0.0766764	0.0174509	-0.0157698	0.696846	-0.112531	0.00677823	-0.0567274	0.163834	-0.0712307	0.0147033	0.0314418	0.691493	0.0390476	0.577699	-0.00435897	0.923787	-0.0540891	0.277071	-0.0495295	0.235849	-0.0111508	0.888019	-0.148099	0.243305	0.0538531	0.192104	-0.028106	0.370431	-0.0445201	0.408894	-0.132819	0.165514	-0.0370717
DMR_393	chr12	69249128	69249541	414	5	-13	-5.2202	0.00355148	0.887174	CPSF6, MIR1279	11052, 100302182	+, -	9592, 23677	gene_body, downstream	CpG_Open_Sea	genes_1to5kb, genes_introns	0.00648922	0.895794	-0.01426	0.822832	0.0387671	0.543185	-0.106537	0.0975936	-0.154743	0.000364908	-0.16317	0.172173	0.0491808	0.639399	-0.0826691	0.225662	-0.155438	0.0384853	-0.0423809	0.49329	-0.0415432	0.726375	0.26747	0.170028	-0.0491606	0.423988	0.0583288	0.224173	-0.032866	0.692312	0.0154878	0.910136	-0.0772133
DMR_394	chr12	72858259	72858528	270	7	-7	-4.32547	0.0148524	0.943197	TRHDE-AS1, LOC101928137	283392, 101928137	-, +	-584750, -300661	upstream, upstream	CpG_Open_Sea	genes_intergenic	0.00682955	0.760341	-0.0177437	0.547785	0.000997705	0.973003	-0.00974678	0.741037	-0.0569584	0.00426681	-0.0202841	0.714233	0.0355549	0.468408	-0.00641266	0.839496	-0.0398552	0.249944	-0.00584854	0.839175	-0.076016	0.172844	-0.0538093	0.548337	0.0137096	0.626404	0.00854546	0.698385	-0.036014	0.341788	-0.122006	0.0586042	-0.0242537
DMR_395	chr12	73998173	73999016	844	4	11	3.9494	0.0287222	0.943197	LOC101928137, LOC100507377	101928137, 100507377	+, -	838984, 293615	downstream, downstream	CpG_Open_Sea	genes_intergenic	-0.00814325	0.841021	0.0243499	0.643355	-0.000154031	0.997661	0.0858083	0.105754	0.127634	0.00033102	0.14059	0.135919	-0.0607993	0.462721	-0.00428223	0.93614	0.149617	0.0121077	0.0453184	0.353136	0.168367	0.0752	0.150458	0.348909	-0.0424735	0.40004	-0.00345829	0.930422	0.0103415	0.879514	0.058979	0.612637	0.0592852
DMR_396	chr12	75112516	75113829	1314	3	-10	-3.89267	0.0318254	0.943197	ATXN7L3B, KCNC2	552889, 3747	+, -	574746, 95919	downstream, gene_body	CpG_Open_Sea	genes_introns	-0.0690705	0.085274	-0.0293929	0.575078	-0.0381562	0.467126	-0.0916284	0.0834981	-0.123874	0.000503501	0.0408352	0.685587	-0.0273195	0.75921	-0.0215274	0.708917	-0.00551398	0.929978	-0.0417486	0.427253	-0.159958	0.116013	-0.562872	0.000283574	-0.0510648	0.315154	0.0353411	0.374884	-0.0196549	0.775054	0.0201843	0.84603	-0.0582933
DMR_397	chr12	75139488	75139854	367	5	9	3.71226	0.0437297	0.943197	ATXN7L3B, KCNC2	552889, 3747	+, -	601718, 69894	downstream, gene_body	CpG_Open_Sea	genes_introns	0.0632775	0.213016	0.0208467	0.752228	0.0464684	0.482239	0.066151	0.318031	0.128527	0.00427632	0.116125	0.327379	-0.274291	0.0104726	0.0160566	0.812121	-0.0210506	0.782544	0.00469892	0.93907	0.0848753	0.473313	0.108568	0.58634	-0.0867975	0.163975	0.0642621	0.189426	-0.0954734	0.256978	0.0343199	0.819216	0.0562782
DMR_398	chr12	77228897	77229481	585	5	-11	-3.68132	0.0460227	0.943197	E2F7, NAV3	144455, 89795	-, +	-163317, -601807	upstream, upstream	CpG_Open_Sea	genes_promoters	-0.00310709	0.967314	0.0542929	0.554915	0.015404	0.866803	-0.0782071	0.395748	-0.168922	0.00813267	0.0047619	0.977328	0.0214286	0.898247	-0.157738	0.112142	-0.161905	0.138049	-0.0995518	0.263536	0.138095	0.492696	-0.803939	0.00244742	-0.0483658	0.590439	0.0588566	0.395807	0.0375269	0.767227	0.000432099	0.998248	-0.0701355
DMR_399	chr12	79014653	79014774	122	3	-8	-4.13735	0.0205934	0.943197	SYT1, MIR1252	6857, 100302136	+, +	150661, -404482	gene_body, upstream	CpG_Open_Sea	genes_introns	0.00517369	0.906792	0.0199544	0.729771	-0.0605019	0.296625	-0.00309285	0.957284	-0.0973503	0.013992	-0.14316	0.165231	-0.00774379	0.931818	-0.0692899	0.239139	-0.125541	0.0522706	-0.126847	0.0197799	-0.29078	0.0058399	-0.401906	0.0203405	0.0678787	0.218452	-0.0435237	0.314304	-0.0204729	0.784198	-0.113654	0.379822	-0.037787
DMR_400	chr12	84046826	84047162	337	4	-7	-4.51447	0.0108699	0.943197	SLC6A15	55117	-	865667	downstream	CpG_Open_Sea	genes_intergenic	0.0236225	0.357114	0.0576527	0.0854796	0.00959378	0.772461	0.032654	0.326551	-0.0783786	0.000522885	-0.0359917	0.576963	0.0055325	0.922627	0.0126906	0.730655	-0.0442889	0.271826	0.010398	0.756619	0.00969916	0.880376	0.0288146	0.780153	0.0218245	0.500224	-0.0118586	0.640113	0.00852276	0.845435	0.0128772	0.868094	-0.0388878
DMR_401	chr12	84558901	84558931	31	3	-17	-3.85095	0.0340839	0.943197	SLC6A15	55117	-	353898	downstream	CpG_Open_Sea	genes_intergenic	0.0740741	0.427114	0.0173611	0.867182	0.166667	0.0998231	0.00694444	0.946657	-0.19966	0.00530252	-0.222222	0.386341	-0.111111	0.552887	-0.00396825	0.972539	0.0555556	0.693054	-0.0405983	0.674183	-0.111111	0.482038	0.253968	0.284889	-0.120811	0.211564	0.108647	0.171431	-0.220528	0.192948	-0.0809524	0.643014	-0.0689089
DMR_402	chr12	85108206	85108423	218	3	-9	-3.92872	0.0297738	0.943197	TSPAN19, ALX1	144448, 8092	-, +	-71929, -171834	upstream, upstream	CpG_Open_Sea	genes_introns	-0.00179126	0.95528	-0.0147023	0.718187	0.0805469	0.0510516	0.0381086	0.350857	-0.104789	0.000168355	-0.118399	0.12519	-0.0356828	0.598156	-0.0820401	0.0642472	-0.065868	0.169802	0.00485219	0.903019	0.0124654	0.870598	-0.385973	0.00167359	-0.0254255	0.523845	0.0229444	0.462221	-0.0778399	0.145339	0.00415209	0.963389	-0.0486612
DMR_403	chr12	85580731	85580999	269	3	-11	-3.87855	0.0325495	0.943197	ALX1, RASSF9	8092, 9182	+, -	300474, 255541	downstream, downstream	CpG_Open_Sea	genes_intergenic	-0.0903319	0.116162	0.0161072	0.833077	0.0373313	0.62546	-0.00811018	0.915478	-0.136454	0.00846977	-0.144655	0.311123	-0.132419	0.294315	-0.0172329	0.832231	0.0592006	0.504514	-0.0533747	0.471801	0.0652219	0.646859	0.170663	0.457852	0.0648078	0.368876	0.136887	0.0134759	0.0541412	0.578398	-0.0245285	0.886582	-0.0668688
DMR_404	chr12	85887987	85888608	622	3	-12	-3.67712	0.0464365	0.943197	NTS, MGAT4C	4922, 25834	+, -	13693, 950296	downstream, downstream	CpG_Open_Sea	genes_intergenic	-0.0484749	0.322619	0.0239198	0.707561	0.0540123	0.397955	0.0401235	0.529569	-0.142372	0.000948683	-0.292593	0.0143503	-0.0125	0.903598	-0.0141026	0.833624	-0.0179012	0.812928	-0.0703704	0.252804	-0.116667	0.319183	0.0925926	0.632076	0.00957854	0.875092	0.0213869	0.658257	0.00868056	0.915734	-0.351852	0.00341444	-0.0838246
DMR_405	chr12	86120536	86120946	411	7	-6	-3.69363	0.0450745	0.943197	NTS, MGAT4C	4922, 25834	+, -	246242, 717958	downstream, gene_body	CpG_Open_Sea	genes_introns	0.00030369	0.990869	-0.0229073	0.508128	-0.0251827	0.467072	-0.0448613	0.196962	-0.0662147	0.00509771	0.0152678	0.796841	0.0612712	0.244817	0.00766268	0.821213	-0.126603	0.00101006	-0.021168	0.493485	0.0590319	0.321278	0.051382	0.628521	0.00290827	0.930566	0.0144446	0.57996	-0.0533834	0.233191	-0.0375025	0.637144	-0.03127
DMR_406	chr12	90487328	90487885	558	6	-6	-4.12878	0.0209037	0.943197	LOC105369893, LINC00615	105369893, 439916	+, +	194011, -430137	downstream, upstream	CpG_Open_Sea	genes_intergenic	0.000632146	0.981838	0.00430889	0.905583	-0.0305034	0.402253	-0.0298295	0.412679	-0.0890534	0.000243149	-0.000797545	0.990296	-0.0567113	0.329654	-0.0368305	0.327764	-0.0774752	0.0611785	-0.0234521	0.492754	-0.187204	0.00559998	-0.258334	0.0178938	0.0400939	0.24911	-0.0298997	0.272434	-0.0302131	0.520894	0.0766136	0.306173	-0.046465
DMR_407	chr12	95546701	95547322	622	7	7	3.80502	0.0368423	0.943197	METAP2, USP44	10988, 84101	+, -	72656, 4168	downstream, gene_body	CpG_Shore	genes_exons, genes_introns, genes_intronexonboundaries	0.0235845	0.511501	0.0155794	0.741507	-0.0337621	0.475346	-0.0183181	0.698175	0.0805393	0.01246	0.104371	0.239451	0.029363	0.706744	-0.00389749	0.938433	0.0239846	0.662634	-0.0349933	0.447112	0.0898721	0.310422	-0.0772422	0.589302	0.0182223	0.685201	-0.0173708	0.621448	0.0638468	0.290525	0.0538708	0.623596	0.0355956
DMR_408	chr12	97723280	97723345	66	3	-20	-4.04492	0.0242311	0.943197	MIR135A2, LOC643711	406926, 643711	+, -	159469, 33172	downstream, downstream	CpG_Open_Sea	genes_intergenic	0.342628	0.00201376	0.261574	0.0648036	0.251852	0.0535833	0.268519	0.0582395	-0.252143	0.00927297	-0.148148	0.537563	-0.240741	0.31811	0.125926	0.430155	0.0291005	0.869191	0.0112434	0.938677	0.0925926	0.699634	0.306645	0.402594	-0.263351	0.0440368	0.152257	0.137976	0.0377069	0.825712	-0.697154	0.063652	-0.129197
DMR_409	chr12	102503986	102504445	460	3	12	3.97875	0.0272654	0.943197	IGF1, LINC00485	3479, 283432	-, -	-23341, 319954	upstream, downstream	CpG_Open_Sea	genes_intergenic	0.0301621	0.470512	-0.0263639	0.626802	0.00868099	0.872703	0.0795634	0.144991	0.124439	0.000733826	0.192938	0.0483224	-0.0811575	0.341756	-0.0117105	0.831508	0.139453	0.0225505	0.0522317	0.299045	0.178223	0.067563	-0.102789	0.539046	-0.0229914	0.661939	0.00382596	0.925993	0.0129673	0.854969	0.101894	0.406293	0.0629625
DMR_410	chr12	106767903	106768331	429	8	-6	-3.75299	0.0404541	0.943197	LOC100505978, RIC8B	100505978, 55188	-, +	-83203, -6289	upstream, upstream	CpG_Open_Sea	genes_introns	-0.00719054	0.765168	0.0194396	0.539622	0.0169587	0.592459	-0.0035055	0.911811	-0.0685812	0.00126014	-0.0138866	0.817747	0.0164348	0.757695	0.0218735	0.526093	-0.00483806	0.897363	-0.00448848	0.886177	0.0630404	0.297433	0.0565524	0.555769	-0.0493725	0.0985431	0.0222848	0.344005	0.0111278	0.784464	-0.0429617	0.53741	-0.0298103
DMR_411	chr12	120884015	120884195	181	7	9	5.42051	0.00268947	0.887174	ACADS, XLOC_009911	35, 105500240	+, +	158278, -20499	downstream, upstream	CpG_Open_Sea	genes_introns	0.0139386	0.710366	-0.0373424	0.447318	-0.00052547	0.991451	0.038328	0.43547	0.102402	0.00208351	0.104855	0.250817	0.133795	0.0991862	0.027751	0.593556	0.0487949	0.389563	0.075992	0.111456	0.0709076	0.436141	-0.0304237	0.837327	0.00147874	0.974652	-0.0635275	0.0778427	-0.0136809	0.827393	0.168611	0.117557	0.0466114
DMR_412	chr12	122524847	122525475	629	29	6	5.17748	0.00374974	0.887174	KNTC1	9735	+	-1786	upstream	CpG_Shore	genes_1to5kb, genes_introns	0.0114128	0.781408	0.0303651	0.570445	-0.0184102	0.730651	-0.0645219	0.229832	0.0710805	0.0559457	0.20659	0.0347913	0.17205	0.0463062	0.0885995	0.110693	0.0345185	0.564792	0.0829555	0.101021	-0.0743509	0.440604	-0.0695057	0.670953	0.0348343	0.497318	-0.119328	0.00216829	-0.0195646	0.7777	-0.0849423	0.47915	0.0261629
DMR_413	chr12	130222673	130222862	190	14	5	3.7604	0.0399541	0.943197	FZD10-AS1, PIWIL1	440119, 9271	-, +	-60995, -115025	upstream, upstream	CpG_Open_Sea	genes_intergenic	0.0379676	0.257736	0.00248198	0.955303	-0.0253331	0.567721	0.0194254	0.661118	0.0685367	0.023727	0.0870412	0.29063	0.0160513	0.82479	0.0526045	0.264245	0.0320185	0.531168	0.0465535	0.277578	-0.044341	0.589158	0.231637	0.0761939	0.0449997	0.276016	-0.0651365	0.0417792	0.0783216	0.158505	-0.11809	0.182396	0.0266325
DMR_414	chr12	132475431	132475635	205	15	8	5.00621	0.00486173	0.887174	GALNT9, FBRSL1	50614, 57666	-, +	-146112, -14935	upstream, upstream	CpG_Island	genes_intergenic	0.0518009	0.178546	0.00930389	0.855331	-0.0207879	0.683883	0.0170067	0.739004	0.0884159	0.0107965	0.14054	0.133916	0.0249273	0.761663	0.0493045	0.355158	-2.15215e-05	0.999703	0.0371024	0.444117	-0.130877	0.162299	0.200262	0.187719	-0.00843285	0.86063	-0.0515027	0.167875	0.0180541	0.780389	-0.00309959	0.97729	0.044274
DMR_415	chr13	18874901	18875310	410	29	5	3.68568	0.0457037	0.943197	ANKRD20A9P	284232	-	-2932	upstream	CpG_Island, CpG_Shore	genes_1to5kb, genes_intergenic	0.0711439	0.0303973	0.0773282	0.0752387	0.0311184	0.469824	0.0468698	0.277461	0.0909077	0.00213006	0.0262682	0.745862	0.0119787	0.867165	0.0477063	0.305048	0.0197172	0.695997	0.0606401	0.153601	0.165764	0.0440084	-0.22764	0.0829228	-0.0123371	0.767123	0.0245902	0.450035	0.0459953	0.411916	0.0180474	0.846951	0.0472115
DMR_416	chr13	21378127	21378229	103	3	-6	-3.67821	0.0463072	0.943197	LINC00539, ZDHHC20	100652865, 253832	-, -	-33268, 81141	upstream, gene_body	CpG_Shore	genes_promoters, genes_introns	0.0301635	0.26543	0.0340143	0.33606	0.0406401	0.251074	0.0459973	0.194518	-0.0863072	0.000287467	-0.0562542	0.397516	-0.025426	0.664628	0.0113164	0.765403	-0.0619177	0.136931	0.0259328	0.453312	-0.0132206	0.841981	0.0102843	0.924524	0.0170771	0.616095	0.0229857	0.387771	-0.00829689	0.856747	0.0325659	0.68726	-0.0449461
DMR_417	chr13	29231367	29232305	939	10	-9	-4.28626	0.015861	0.943197	MTUS2, MTUS2-AS1	23281, 100874107	+, -	206757, 255445	gene_body, downstream	CpG_Open_Sea	genes_introns	-0.0701032	0.20837	-0.0396697	0.588587	0.0116782	0.873369	0.0646426	0.378937	-0.0928508	0.067043	-0.0190974	0.89279	0.00709791	0.954804	-0.0312647	0.699721	-0.0229101	0.795108	-0.00829491	0.910437	-0.0767826	0.588302	0.193716	0.384698	-0.000126329	0.998564	0.145925	0.00636942	0.131047	0.163098	-0.141593	0.376371	-0.0437446
DMR_418	chr13	31865187	31866074	888	7	-7	-4.01038	0.0256793	0.943197	EEF1DP3, FRY	196549, 10129	+, +	18405, -165225	gene_body, upstream	CpG_Open_Sea	genes_intergenic	-0.0219153	0.532122	-0.00445472	0.922668	0.0167952	0.714498	-0.0482394	0.295059	-0.098569	0.00150346	-0.271458	0.00112387	-0.0803535	0.257772	-0.0640957	0.163953	-0.119198	0.019041	-0.105522	0.0132618	-0.043063	0.59049	0.0683682	0.626657	0.00960985	0.827752	0.0373752	0.277715	-0.0207422	0.727546	-0.0127762	0.894476	-0.0371402
DMR_419	chr13	38222411	38223345	935	3	8	3.68834	0.0454624	0.943197	LINC00571, UFM1	100874188, 51569	-, +	-79179, -126425	upstream, upstream	CpG_Open_Sea	genes_intergenic	-0.00900491	0.764576	0.0281322	0.47325	-0.0387596	0.323886	0.00851439	0.827873	0.0757358	0.00468727	0.0460184	0.540754	0.0496609	0.4555	0.0179988	0.675406	0.0187873	0.688059	-0.0166984	0.669517	0.0163667	0.827569	0.0399716	0.738304	-0.07122	0.0548411	-0.0189579	0.518713	0.0701741	0.163204	0.083059	0.333431	0.0336378
DMR_420	chr13	46437983	46438267	285	28	-7	-8.72501	0.000103441	0.535219	KIAA0226L, LINC01198	80183, 101929344	-, -	-47941, 28509	upstream, downstream	CpG_Island	genes_promoters, genes_5UTRs, genes_exons, genes_intronexonboundaries	0.00822562	0.741605	0.0194475	0.554278	-0.00375149	0.909068	-0.00417174	0.898935	-0.0865729	6.23393e-05	-0.0496696	0.422778	-0.0116765	0.830785	0.0136554	0.699366	-0.0394589	0.307053	-0.0305778	0.343474	-0.0546109	0.378371	0.0830671	0.403448	0.00563222	0.857182	0.0269824	0.268682	0.0294349	0.484771	0.00328036	0.964314	-0.0388168
DMR_421	chr13	56521794	56522162	369	3	-9	-4.26879	0.0163006	0.943197	PRR20A	122183	+	-618755	upstream	CpG_Open_Sea	genes_intergenic	-0.00376138	0.901293	-0.0664039	0.0873987	0.0362268	0.347529	-0.0424685	0.271356	-0.0944415	0.000381129	-0.0664419	0.360411	-0.104398	0.106378	-0.0226128	0.585388	-0.118662	0.0102967	-0.0476729	0.208637	-0.0923441	0.205035	-0.0359647	0.767345	-0.000933203	0.980503	0.0081056	0.78621	-0.0671724	0.189294	-0.0883963	0.299458	-0.0439356
DMR_422	chr13	56676827	56676931	105	3	7	3.64498	0.0492121	0.943197	PRR20A	122183	+	-463986	upstream	CpG_Open_Sea	genes_intergenic	0.0257003	0.38584	-0.0221177	0.518256	0.0465752	0.189874	0.00010454	0.99756	0.054689	0.0252457	0.0947368	0.115328	0.0114035	0.848047	0.0507554	0.15437	0.0709273	0.0979973	0.053537	0.0981094	0.0391813	0.511049	0.0573255	0.554512	0.0244106	0.460885	-0.0667483	0.00671217	-0.0171308	0.702564	0.0563645	0.578819	0.0238365
DMR_423	chr13	57709675	57710307	633	4	-10	-4.22348	0.0176367	0.943197	PCDH17, LOC101926897	27253, 101926897	+, +	78021, -455519	gene_body, upstream	CpG_Open_Sea	genes_exons, genes_introns, genes_intronexonboundaries	0.0160396	0.699698	0.0151276	0.777899	-0.00859922	0.872593	0.0624656	0.246326	-0.133756	0.000200903	-0.236177	0.0163871	0.0777116	0.362218	0.0219424	0.690074	-0.076455	0.204473	0.0277116	0.580281	-0.026455	0.818584	-0.0629365	0.700559	0.0118232	0.818341	0.0209143	0.604315	0.0384188	0.579283	-0.113314	0.327586	-0.0563633
DMR_424	chr13	59340403	59340651	249	4	-9	-4.2917	0.0157058	0.943197	DIAPH3-AS1	100874195	+	-672066	upstream	CpG_Open_Sea	genes_intergenic	-0.0523584	0.181468	0.0248174	0.619561	0.0290923	0.560702	-0.101769	0.0446169	-0.11035	0.00155104	-0.117451	0.196467	0.00321712	0.967863	-0.0242179	0.639468	-0.0058305	0.917429	-0.0338585	0.472315	-0.0726757	0.422294	-0.175147	0.223623	-0.0252835	0.577472	0.0341764	0.33499	0.067301	0.26989	0.0721164	0.357778	-0.0395908
DMR_425	chr13	63755747	63756586	840	4	-8	-3.65431	0.0484622	0.943197	LINC00395, LOC102723968	100874157, 102723968	-, -	-17729, 87539	upstream, downstream	CpG_Open_Sea	genes_intergenic	-0.0355517	0.274914	0.000828895	0.984372	0.00442513	0.916717	-0.0670916	0.116078	-0.0977933	0.00067387	-0.061193	0.417192	0.0315732	0.635223	0.00148507	0.97246	0.0118163	0.80085	-0.0195263	0.618313	-0.230637	0.00305531	-0.24755	0.0504928	0.0335477	0.403932	-0.0523824	0.0934457	-0.0291822	0.590829	-0.27909	0.0017292	-0.0420288
DMR_426	chr13	65892155	65892173	19	3	6	3.70097	0.0445056	0.943197	LINC01052, MIR548X2	105370242, 100616302	+, -	26109, 74256	downstream, downstream	CpG_Open_Sea	genes_intergenic	0.0295674	0.198487	-0.000574933	0.984663	0.0136557	0.648218	0.0497227	0.0996966	0.0615628	0.00270215	0.0576909	0.31393	-0.00847978	0.866502	0.0322228	0.325172	-0.0270711	0.447028	0.0174939	0.556342	-0.000510204	0.992866	0.0178497	0.846515	0.00298721	0.917845	-0.0539634	0.0150513	0.0332712	0.392983	0.0241951	0.710474	0.0239969
DMR_427	chr13	68927244	68928646	1403	8	-7	-3.91155	0.0308513	0.943197	LINC00550, LINC00383	338862, 103689913	-, +	-41919, -293699	upstream, upstream	CpG_Open_Sea	genes_intergenic	0.0619133	0.0761118	0.0373482	0.41023	0.0860663	0.0603471	0.0538148	0.23662	-0.0673389	0.0342562	-0.0420813	0.609429	0.0073937	0.919031	0.0528491	0.263626	-0.131623	0.0121634	0.021101	0.622515	0.0382894	0.641978	0.0401214	0.776771	0.0398205	0.368938	0.0301314	0.385216	-0.0615145	0.302885	0.0177131	0.864433	-0.0291531
DMR_428	chr13	69350046	69350923	878	3	-9	-3.65454	0.0484536	0.943197	LINC00383, ATXN8OS	103689913, 6315	+, +	127701, -756289	downstream, upstream	CpG_Open_Sea	genes_intergenic	0.0103229	0.85168	-0.0268814	0.711712	0.0290214	0.689933	-0.00917303	0.899603	-0.0825604	0.0991823	-0.0611472	0.653165	0.221922	0.0683194	0.0284387	0.714649	0.0275036	0.745317	0.0447611	0.527645	0.122848	0.367761	0.0627483	0.776466	-0.0678113	0.326982	0.0203103	0.708447	-0.203205	0.0271661	-0.0874915	0.589562	-0.0207497
DMR_429	chr13	74073868	74074225	358	4	-8	-3.84687	0.0342821	0.943197	LINC00392, KLF12	100874155, 11278	+, -	509625, 59704	downstream, gene_body	CpG_Open_Sea	genes_introns	0.0453616	0.185645	0.0112808	0.803011	0.0311717	0.491278	0.0391743	0.387517	-0.105733	0.000476797	0.0148148	0.862439	-0.105903	0.164224	0.00781441	0.873001	-0.0634722	0.235546	-0.0240631	0.589032	-0.0138889	0.870957	0.0308043	0.823545	-0.0310284	0.473707	0.0255875	0.450297	0.00651455	0.911334	-0.00903282	0.931436	-0.0423999
DMR_430	chr13	80469188	80470059	872	6	-9	-4.05493	0.0238087	0.943197	SPRY2, LINC00377	10253, 103724386	-, +	-128073, -548331	upstream, upstream	CpG_Open_Sea	genes_intergenic	-0.0624102	0.145893	0.00764961	0.893372	0.00671166	0.906381	0.0141856	0.803728	-0.131581	0.000530226	-0.187148	0.0743206	-0.0766754	0.403564	-0.0605953	0.308164	-0.0851106	0.189767	-0.0527065	0.329948	-0.0907251	0.382476	-0.140363	0.403774	-0.0553332	0.29389	0.0918025	0.0240342	0.104308	0.140743	-0.063997	0.610741	-0.0661749
DMR_431	chr13	81136012	81136229	218	3	-12	-4.08394	0.0225157	0.943197	LINC00377, LINC00564	103724386, 100861546	+, -	117622, 90754	downstream, downstream	CpG_Open_Sea	genes_intergenic	-0.0164955	0.69553	0.0626399	0.259477	0.0387763	0.469308	-0.0515015	0.337228	-0.121264	0.00105823	-0.0978836	0.319789	0.0410053	0.636228	-0.0835317	0.149364	0.00582011	0.926695	-0.117019	0.024554	0.0410053	0.675845	-0.364895	0.0242903	-0.00729327	0.892195	0.0525542	0.204862	0.0769231	0.309945	-0.0898635	0.407205	-0.0695738
DMR_432	chr13	86381215	86381763	549	4	-13	-4.15006	0.0201107	0.943197	SLITRK6, LINC00430	84189, 106144533	-, +	-581867, -527837	upstream, upstream	CpG_Open_Sea	genes_intergenic	0.109236	0.0686593	-0.0114902	0.88277	0.145612	0.0648894	-0.00544674	0.944269	-0.170531	0.0014822	-0.166665	0.261139	-0.0141693	0.913512	-0.153386	0.072657	-0.0114375	0.900935	-0.011046	0.88566	-0.110911	0.453358	-0.108295	0.652782	0.0561565	0.456959	0.123959	0.0333658	0.0741738	0.466245	0.195714	0.270497	-0.0615273
DMR_433	chr13	89371255	89371594	340	4	-9	-3.66072	0.0478846	0.943197	LINC01047, LINC01040	105616982, 105370308	-, -	-134365, 128915	upstream, downstream	CpG_Open_Sea	genes_intergenic	0.0128379	0.778827	-0.0824779	0.166995	0.00177836	0.976065	0.0259712	0.661495	-0.120689	0.00295022	0.124027	0.271008	-0.0141676	0.886357	-0.023287	0.716622	-0.0676398	0.334342	0.0446928	0.444844	-0.0112906	0.91981	-0.0503796	0.781643	0.0458009	0.421344	-0.0859981	0.0510945	-0.000913354	0.990534	-0.153799	0.234096	-0.0480899
DMR_434	chr13	95516232	95516690	459	3	-11	-3.8237	0.0356613	0.943197	CLDN10, CLDN10-AS1	9071, 100874194	+, -	82634, 17220	gene_body, gene_body	CpG_Open_Sea	genes_introns	-0.0401253	0.440095	-0.0210291	0.753213	-0.103899	0.123386	-0.105288	0.118534	-0.131021	0.00472713	-0.048433	0.707993	-0.0678775	0.552915	-0.0492877	0.505506	-0.0665283	0.409502	-0.123124	0.0706801	-0.137322	0.290081	-0.0216358	0.917576	0.0943976	0.147428	0.0599179	0.241347	0.0676342	0.443916	-0.173776	0.243828	-0.0564768
DMR_435	chr13	110094763	110095151	389	9	-5	-3.94569	0.0288946	0.943197	LINC00396, COL4A2	104355146, 1284	+, +	41479, -212132	downstream, upstream	CpG_Open_Sea	enhancers_fantom, genes_intergenic	-0.0182513	0.563071	-0.0170561	0.674323	0.0385328	0.343688	-0.0593238	0.146649	-0.077196	0.00616248	0.00139282	0.985309	-0.0556846	0.40617	-0.113345	0.0106253	-0.0271233	0.565092	-0.0672166	0.0912757	-0.0202083	0.789404	0.0596814	0.636208	0.0195752	0.621245	0.0131698	0.671165	-0.0227439	0.670368	-0.248966	0.00503209	-0.028669
DMR_436	chr14	24310967	24311351	385	48	-6	-6.57924	0.000603407	0.70011	LTB4R2, LTB4R, CIDEB	56413, 1241, 27141	+, +, -	817, -147, 26	gene_body, upstream, gene_body	CpG_Island	genes_promoters, genes_1to5kb, genes_5UTRs, genes_exons, genes_introns, genes_intronexonboundaries	0.0268631	0.0913653	0.0309416	0.137324	0.031873	0.126061	0.00556465	0.787714	-0.0557956	6.13793e-05	-0.0650561	0.0981932	-0.0234457	0.496349	0.00868507	0.696533	-0.0312227	0.200401	0.00537651	0.790746	-0.0100804	0.795709	0.0357814	0.575531	-0.000328377	0.986959	-0.00118155	0.940109	-0.0356599	0.185269	-0.00563055	0.895965	-0.0284661
DMR_437	chr14	26080336	26080904	569	4	7	3.84864	0.0341787	0.943197	NOVA1	4857	-	516850	downstream	CpG_Open_Sea	genes_introns	0.0187051	0.468812	0.0193687	0.565983	-0.024497	0.468184	0.0271812	0.421065	0.0706597	0.00204557	0.0539305	0.397744	-0.0268731	0.632905	-0.00444866	0.902635	0.035359	0.373242	-0.0206231	0.533824	0.0817082	0.201714	-0.0631525	0.541758	0.0418171	0.196145	-0.0380705	0.131922	0.00948022	0.828939	0.0928286	0.204456	0.0393758
DMR_438	chr14	27843372	27843873	502	3	-7	-3.70125	0.0444883	0.943197	MIR3171, FOXG1	100422830, 2290	-, +	-210094, -923198	upstream, upstream	CpG_Open_Sea	genes_intergenic	-0.0112209	0.653808	-0.00198109	0.952177	0.00271367	0.934528	-0.0106912	0.746289	-0.07599	0.000550962	-0.131815	0.0289646	0.0203017	0.698411	-0.00203797	0.952027	-0.0684417	0.0669864	-0.0453596	0.144543	0.00839689	0.8873	-0.0705291	0.480169	-0.0103642	0.741455	0.00486643	0.843162	-0.0416731	0.323693	-0.0703115	0.350709	-0.0333235
DMR_439	chr14	31853827	31854603	777	4	-10	-4.96114	0.0053186	0.887174	NUBPL, ARHGAP5	80224, 394	+, +	292443, -222685	gene_body, upstream	CpG_Open_Sea	genes_introns	-0.0441424	0.150527	0.00402663	0.920761	0.0268322	0.508065	-0.028722	0.478755	-0.0922392	0.000699487	-0.106387	0.141555	-0.0387944	0.541401	-0.000986808	0.980814	0.00294666	0.947411	-0.0243114	0.515775	0.0514834	0.474022	0.0306821	0.791439	0.00898876	0.80514	0.0576784	0.0401152	-0.0237097	0.629175	0.0217661	0.736734	-0.0340018
DMR_440	chr14	32927328	32927530	203	3	18	4.78201	0.00699952	0.887174	AKAP6, NPAS3	9472, 64067	+, +	598056, -11722	downstream, upstream	CpG_Open_Sea	genes_intergenic	0.0104862	0.899842	0.157151	0.129244	-0.0661298	0.520207	0.0769258	0.454709	0.23256	0.0011254	0.317746	0.101722	0.240497	0.160615	0.00637009	0.955426	0.150219	0.216369	-0.00133299	0.989693	0.268275	0.165713	-0.158043	0.617794	-0.0819349	0.446011	-0.0630325	0.438652	0.0830944	0.536252	-0.040202	0.86386	0.122777
DMR_441	chr14	34910927	34911444	518	8	7	4.11419	0.0212658	0.943197	BAZ1A, IGBP1P1	11177, 280655	-, +	-35280, -28477	upstream, upstream	CpG_Open_Sea	genes_intergenic	0.0141518	0.541515	-0.0305329	0.316712	-0.0207528	0.495336	-0.00928954	0.759893	0.0694366	0.000671279	0.0536943	0.359628	-0.00945059	0.854807	0.00306086	0.926995	-0.00667281	0.85444	-0.000922881	0.975785	-0.0081113	0.889587	0.058298	0.528382	0.00737555	0.799724	-0.0402314	0.0738014	-0.0433461	0.266817	-0.00370359	0.953076	0.0318119
DMR_442	chr14	42030817	42031462	646	6	-9	-3.67513	0.0465744	0.943197	LRFN5	145581	+	423257	downstream	CpG_Open_Sea	genes_intergenic	0.130501	0.00791616	0.0595593	0.360134	0.116944	0.0747971	0.0373834	0.565	-0.0479763	0.296199	-0.113114	0.352417	-0.114768	0.286277	-0.108385	0.121358	-0.19441	0.0119581	-0.0897036	0.158286	0.0137377	0.909784	-0.0979237	0.627788	-0.00345966	0.956534	0.0108062	0.827809	-0.111403	0.190333	0.0685768	0.638353	-0.0149508
DMR_443	chr14	43732933	43734152	1220	7	-7	-3.86688	0.0331787	0.943197	LOC105370473	105370473	+	-773256	upstream	CpG_Open_Sea	genes_intergenic	-0.00101449	0.978083	-0.0337315	0.4873	-0.0154411	0.750178	0.0164752	0.734075	-0.0881683	0.0075042	-0.237052	0.00498577	0.0721249	0.320691	-0.0876809	0.0645127	0.002067	0.967644	-0.00676409	0.873855	-0.0706401	0.389524	-0.395665	0.00424162	0.0223022	0.617788	0.043355	0.213137	-0.0459446	0.445301	0.0142065	0.884723	-0.0331732
DMR_444	chr14	47864474	47865256	783	15	-9	-4.19605	0.0185332	0.943197	LINC00648	100506433	-	-69460	upstream	CpG_Open_Sea	genes_intergenic	0.0550801	0.306425	0.0450529	0.526092	-0.00320633	0.96396	-0.0334458	0.637675	-0.0659799	0.179665	-0.034292	0.798686	-0.0873093	0.463356	-0.0269206	0.726262	-0.0272539	0.744744	-0.0871704	0.21545	-0.00372623	0.977885	0.24386	0.253036	-0.0147836	0.826133	0.0288745	0.583291	0.0659993	0.466281	-0.0790466	0.617685	-0.0359226
DMR_445	chr14	48125327	48125875	549	6	-6	-3.69368	0.0450745	0.943197	LINC00648	100506433	-	-330313	upstream	CpG_Open_Sea	genes_intergenic	0.0180472	0.544944	0.0720292	0.064161	0.0285566	0.458373	0.0164899	0.6681	-0.052292	0.0525319	-0.0255825	0.725406	0.0679729	0.292871	0.0600415	0.15242	0.0348506	0.442912	0.0285748	0.451702	-0.00073442	0.991951	-0.0480439	0.682193	0.0131739	0.720717	0.0232444	0.419477	0.00981366	0.843483	0.00818098	0.919583	-0.0301848
DMR_446	chr14	48444094	48444514	421	4	9	3.86839	0.0330839	0.943197	LINC00648	100506433	-	-649080	upstream	CpG_Open_Sea	genes_introns	0.0446253	0.360321	0.00830204	0.89582	-0.0426818	0.501493	0.0817065	0.200126	0.123853	0.00445889	0.121389	0.304991	-0.177844	0.0913292	-0.0325066	0.629838	0.043793	0.551108	0.0494323	0.421435	0.0405754	0.730755	-0.0153739	0.93706	-0.00176392	0.976983	-0.00193553	0.96774	-0.188887	0.0194707	0.130982	0.360886	0.0457814
DMR_447	chr14	59385167	59385544	378	4	9	3.98367	0.0269637	0.943197	DAAM1, GPR135	23002, 64582	+, -	196505, 79797	downstream, downstream	CpG_Open_Sea	genes_intergenic	0.0218499	0.58353	0.013897	0.789273	-0.0329118	0.527268	0.0527281	0.312229	0.0898888	0.0118771	0.0585317	0.55518	-0.0813357	0.354567	-0.0519994	0.360188	0.0237103	0.700795	-0.0460979	0.372739	-0.0235119	0.812444	0.0127214	0.936517	-0.0865535	0.0810534	0.0405361	0.299999	0.0944932	0.159382	0.0338352	0.736198	0.043496
DMR_448	chr14	62238787	62240788	2002	9	-8	-4.82712	0.00652541	0.887174	LINC00644, KCNH5	101954204, 27133	-, -	-98814, 804450	upstream, downstream	CpG_Open_Sea	genes_intergenic	-0.0091206	0.775231	-0.0271142	0.509564	0.0606528	0.142591	-0.0251544	0.54055	-0.110063	7.11343e-05	-0.0834934	0.281711	0.0314376	0.645329	-0.0298624	0.49954	-0.060439	0.211356	-0.0216734	0.590054	0.0408154	0.597476	-0.166377	0.180031	0.0195663	0.617574	0.0282539	0.355988	-0.100619	0.0538567	-0.105093	0.199498	-0.0512238
DMR_449	chr14	68083131	68083578	448	4	-11	-3.71334	0.0436522	0.943197	ZFYVE26, LOC100996664	23503, 100996664	-, -	-266542, 545209	upstream, downstream	CpG_Open_Sea	genes_introns	-0.0637767	0.179289	-0.0644676	0.289679	-0.0646991	0.287965	-0.022338	0.712706	-0.135773	0.000986594	-0.124269	0.28784	-0.0131579	0.898418	-0.0732006	0.27993	-0.0576023	0.432418	-0.0639295	0.301588	-0.0770468	0.508733	-0.28909	0.114682	0.100287	0.0815904	0.0716667	0.114312	-0.0534288	0.49482	-0.0981481	0.415171	-0.0615971
DMR_450	chr14	73461714	73462049	336	5	-12	-5.67142	0.0018447	0.828846	NUMB	8650	-	-3134	upstream	CpG_Shelf	genes_promoters, genes_1to5kb, genes_introns	0.0883206	0.0557473	0.146451	0.0138511	0.122104	0.0388896	0.053375	0.360671	-0.12323	0.00299939	-0.0348176	0.766246	0.0425481	0.68115	0.0191102	0.775348	0.0220713	0.76209	-0.0321588	0.598025	-0.132701	0.259373	-0.0255403	0.891657	-0.0640105	0.274973	0.0119319	0.795705	0.0174796	0.825733	0.14232	0.305005	-0.0614358
DMR_451	chr14	82760569	82760669	101	3	-8	-4.09407	0.0220674	0.943197	NA	NA	NA	NA	NA	CpG_Open_Sea	genes_intergenic	-0.0247981	0.471976	0.0280207	0.537343	0.0277299	0.541563	0.0275147	0.544697	-0.0808551	0.00882614	-0.0886154	0.290298	0.00510955	0.944765	-0.0911049	0.0596308	0.0118854	0.819035	-0.0170839	0.694169	-0.127592	0.129613	-0.915288	8.70495e-17	0.0196436	0.650718	0.00368862	0.913572	0.0175861	0.763808	0.0358508	0.514575	-0.0390113
DMR_452	chr14	83791796	83792360	565	3	-12	-3.66736	0.0473674	0.943197	NA	NA	NA	NA	NA	CpG_Open_Sea	genes_intergenic	0.0581253	0.302879	0.0397487	0.577397	0.0580357	0.416524	-0.000992063	0.988892	-0.164372	0.000629962	-0.0942982	0.473447	0.0862573	0.459027	-0.0406658	0.593271	-0.176243	0.0359867	-0.0460956	0.514172	0.00292398	0.982228	-0.206536	0.335855	0.0102055	0.884579	0.0803056	0.13035	0.142152	0.116241	0.1312	0.398802	-0.0759259
DMR_453	chr14	90402281	90402558	278	6	-7	-3.68181	0.0459796	0.943197	CALM1, LINC00642	801, 400238	+, +	5299, -52671	gene_body, upstream	CpG_Shelf	genes_1to5kb, genes_exons, genes_introns	0.012519	0.752513	0.0255562	0.62105	0.0252899	0.624686	-0.0556012	0.283694	-0.0764707	0.0326013	-0.0760045	0.426941	0.0377025	0.655161	-0.064405	0.240406	-0.0439239	0.460644	-0.016532	0.739351	-0.211763	0.0293877	-0.0704901	0.654727	-0.0368976	0.455426	0.0233978	0.545691	0.0153674	0.817993	0.00248232	0.982775	-0.0355622
DMR_454	chr14	90631397	90632081	685	10	6	4.42337	0.0126371	0.943197	LOC105370619, LOC101928909	105370619, 101928909	-, +	-114188, -10547	upstream, upstream	CpG_Open_Sea	enhancers_fantom, genes_introns	-0.0248407	0.338855	-0.0357063	0.297084	-0.00952373	0.780147	0.00260667	0.939087	0.0535282	0.0223001	0.0574702	0.36728	-0.0110576	0.843946	0.0498351	0.173257	0.00758126	0.848029	0.00594598	0.857323	-0.00462575	0.941969	-0.000232328	0.998185	0.0565741	0.0744511	-0.05946	0.0156111	-0.0336694	0.435336	0.0515048	0.475964	0.0233208
DMR_455	chr14	99244464	99244594	131	6	-10	-4.26014	0.0165247	0.943197	C14orf177, BCL11B	283598, 64919	+, -	532852, 27119	downstream, gene_body	CpG_Shore	enhancers_fantom, genes_introns	-0.000718494	0.991192	0.102349	0.223034	-0.0286252	0.731976	0.0503761	0.547036	-0.136772	0.0180149	-0.0791372	0.618707	-0.0587999	0.675859	0.0119291	0.896175	-0.061452	0.536918	0.0151529	0.855776	-0.258767	0.106893	0.021008	0.934614	0.0196855	0.813355	0.0194479	0.758132	0.0941924	0.383952	0.228851	0.212327	-0.0679824
DMR_456	chr14	103395806	103396013	208	3	12	3.96811	0.0277136	0.943197	MARK3, CKB	4140, 1152	+, -	10443, 126846	gene_body, downstream	CpG_Open_Sea	genes_introns	-0.00215849	0.969533	-0.0761891	0.285198	0.0818686	0.251109	0.136829	0.0571419	0.131205	0.00942967	0.15359	0.257885	0.103987	0.38517	0.0296384	0.701331	0.180424	0.0349565	0.147087	0.039578	0.0310595	0.81818	0.149082	0.506598	-0.0207024	0.769279	0.0636773	0.246967	0.0507082	0.593897	0.154025	0.347562	0.0492004
DMR_457	chr14	103696123	103697072	950	28	5	5.16285	0.00382732	0.887174	KLC1, ZFYVE21	3831, 79038	+, +	66936, -18671	gene_body, upstream	CpG_Shore, CpG_Shelf	genes_promoters, genes_1to5kb, genes_exons, genes_introns	-0.0336774	0.325693	-0.0127841	0.778065	-0.000320958	0.994353	0.010536	0.816304	0.0571617	0.0661266	-0.0165078	0.84896	0.0470924	0.539314	0.0252719	0.610422	0.03931	0.46714	0.0109024	0.80904	0.033309	0.700898	0.0719331	0.599998	-0.00632292	0.883405	0.026638	0.428944	0.0540741	0.350828	0.0477799	0.638131	0.0313692
DMR_458	chr15	19233872	19233979	108	5	-9	-4.23271	0.0173436	0.943197	NA	NA	NA	NA	NA	CpG_Open_Sea	genes_intergenic	0.00570519	0.88496	0.00855859	0.861814	0.0501062	0.310018	-0.0394573	0.423351	-0.129374	9.75673e-05	-0.0777945	0.391605	-0.0298778	0.709525	-0.139626	0.00963164	-0.0336278	0.584473	-0.0391437	0.415392	-0.0655723	0.469837	-0.401269	0.00578746	-0.0360473	0.460297	0.0535092	0.152559	-0.0058871	0.926148	-0.0847056	0.372822	-0.0654203
DMR_459	chr15	21541906	21543582	1677	7	9	3.70187	0.0444107	0.943197	MIR5701-2, LOC727924	100847005, 727924	+, +	27948, -9212	downstream, upstream	CpG_Open_Sea	genes_introns	-0.0207823	0.632194	0.0129244	0.820604	-0.0497618	0.383815	-0.00031111	0.995644	0.114898	0.00289773	-0.0150045	0.878329	0.25105	0.00495327	0.158839	0.00592444	0.168096	0.00738026	0.124327	0.0171156	0.0629056	0.52162	0.11908	0.49283	-0.00265987	0.961158	-0.00871507	0.838454	-0.0128077	0.861923	0.0912295	0.465919	0.0498047
DMR_460	chr15	22417457	22418010	554	13	13	5.39149	0.00279291	0.887174	REREP3, GOLGA8EP	646396, 390535	+, -	158844, 20016	downstream, downstream	CpG_Island, CpG_Shore	genes_intergenic	0.0619106	0.28328	-0.0580146	0.419827	-0.0613007	0.394115	0.114709	0.113166	0.15108	0.00268985	0.171953	0.203369	-0.0282752	0.811783	-0.065826	0.417584	0.128933	0.126568	-0.0301485	0.666462	0.124074	0.357223	0.0134054	0.952137	-0.0151529	0.83514	-0.0408396	0.468333	-0.0723969	0.44345	-0.090699	0.587929	0.0718313
DMR_461	chr15	29931065	29931111	47	3	13	4.04985	0.0240156	0.943197	LOC100130111, TJP1	100130111, 7082	+, -	256131, 37688	downstream, gene_body	CpG_Open_Sea	genes_introns	0.0497778	0.3516	0.0669974	0.319177	-0.00846561	0.899462	0.11443	0.101841	0.142466	0.00235482	0.134503	0.29582	0.0233918	0.836618	-0.045839	0.537381	0.115984	0.16776	0.0266598	0.698671	0.0233918	0.855101	-0.223715	0.277018	0.0382952	0.57046	-0.0510732	0.3249	-0.0437276	0.617863	0.176768	0.239116	0.0573453
DMR_462	chr15	30142996	30143483	488	6	-8	-4.11274	0.0213175	0.943197	GOLGA8T, DKFZP434L187	653075, 26082	+, +	7210, -52552	gene_body, upstream	CpG_Open_Sea	genes_promoters, genes_1to5kb, genes_introns, genes_intronexonboundaries	-0.0293471	0.458189	-0.0652333	0.178755	0.058911	0.224037	-0.0807047	0.121367	-0.0824291	0.0200761	0.128093	0.147728	-0.0120305	0.876778	0.00186534	0.972014	0.0393632	0.474004	0.0825519	0.0918587	-0.172201	0.0533097	-0.270463	0.0667432	-0.0114495	0.822082	-0.0735131	0.0541452	-0.0809592	0.199528	0.0106254	0.920357	-0.0361243
DMR_463	chr15	48020283	48020650	368	9	-7	-4.28489	0.0158955	0.943197	LINC01491, SLC24A5	101928442, 283652	-, +	-174047, -100321	upstream, upstream	CpG_Open_Sea	genes_introns	-0.036158	0.239837	-0.0230397	0.569656	-0.0210274	0.603761	-0.0409718	0.31319	-0.0820926	0.00276854	-0.0853273	0.244134	-0.0806551	0.213264	-0.031221	0.45467	-0.119117	0.0104834	-0.0677598	0.0775407	-0.160926	0.030146	-0.14834	0.229001	0.0227778	0.557955	0.0699802	0.0191734	0.00510642	0.922495	-0.0824414	0.34617	-0.0420635
DMR_464	chr15	52792245	52792482	238	5	11	4.28377	0.0159127	0.943197	ONECUT1	3175	-	-2233	upstream	CpG_Shore	genes_1to5kb	-0.0510197	0.327024	-0.0208891	0.751991	-0.120854	0.0707246	0.0302837	0.646985	0.0971051	0.0372117	0.0856425	0.483629	0.130107	0.230348	-0.0639317	0.361088	0.00712396	0.927938	0.0159971	0.801165	0.00484883	0.968304	-0.16876	0.391064	0.0359444	0.561825	-0.04553	0.348039	-0.0553891	0.506854	-0.0480921	0.748264	0.0376942
DMR_465	chr15	60010990	60011956	967	6	-10	-4.36639	0.0138956	0.943197	FOXB1, ANXA2	27023, 302	+, -	6769, 386030	downstream, downstream	CpG_Open_Sea	genes_introns	0.0190937	0.630292	0.0263936	0.614292	0.00847704	0.871312	0.0138835	0.790805	-0.125199	0.000315522	-0.112784	0.228426	-0.100375	0.225269	-0.163692	0.00297642	-0.0958322	0.101799	-0.0862685	0.0785853	-0.162149	0.0851732	-0.352169	0.023634	-0.0149793	0.763372	0.0603105	0.118387	-0.0279227	0.677178	0.143866	0.192217	-0.0647205
DMR_466	chr15	61618650	61618803	154	3	-9	-3.67971	0.0461261	0.943197	RORA, LOC101928907	6095, 101928907	-, +	-389347, -441699	upstream, upstream	CpG_Open_Sea	genes_introns	-0.0731529	0.0264924	-0.00482087	0.911751	-0.0247303	0.570103	-0.0321026	0.461362	-0.0770279	0.00946128	-0.0691655	0.393251	0.0572234	0.424456	0.0797856	0.0896929	0.0323822	0.522317	0.045495	0.285333	0.0747499	0.356411	-0.050334	0.702351	0.0897106	0.0275604	-0.00439255	0.892525	-0.119585	0.0293183	-0.0910936	0.329146	-0.0284943
DMR_467	chr15	67137124	67137355	232	3	-12	-3.92128	0.0302048	0.943197	LOC102723493, IQCH	102723493, 64799	-, +	-72942, -117444	upstream, upstream	CpG_Open_Sea	genes_promoters, genes_1to5kb, genes_introns	-0.0175804	0.732728	-0.0697751	0.261355	0.131448	0.0365082	0.0078373	0.899137	-0.1445	0.000984399	-0.0979034	0.42348	-0.0936706	0.386894	0.019623	0.785128	-0.0775331	0.328821	0.0168893	0.79198	0.034504	0.777386	-0.137564	0.481428	0.104287	0.0992594	0.0637962	0.187074	-0.0246158	0.766803	-0.0765377	0.58466	-0.0673071
DMR_468	chr15	81118336	81118584	249	24	10	7.87485	0.000206882	0.535219	MIR4514, CFAP161	100616181, 161502	-, +	-120863, -15718	upstream, upstream	CpG_Island, CpG_Shore	genes_introns	-0.0322226	0.426203	-0.0155006	0.76866	-0.0649988	0.219791	0.0321462	0.542288	0.119716	0.000809909	0.0672416	0.495617	0.0918997	0.293255	0.0615389	0.276758	0.135043	0.030573	0.0732618	0.156183	0.0502705	0.610173	0.134174	0.404213	0.0214743	0.67132	-0.0401621	0.309183	0.0772885	0.255467	0.0793485	0.488541	0.0570381
DMR_469	chr15	85944956	85945123	168	3	-9	-4.22984	0.0173954	0.943197	MIR548AP, LINC01584	100847084, 101929701	+, -	119322, 171594	downstream, downstream	CpG_Open_Sea	genes_intergenic	-0.0446973	0.216458	-0.0391249	0.411514	-0.0329906	0.488336	-0.0454906	0.340064	-0.0747926	0.0221105	0.0212362	0.812083	-0.0174107	0.825461	0.0214175	0.675105	0.00904762	0.870729	-0.00996473	0.830261	0.0246032	0.782999	0.0776622	0.581339	0.0307891	0.486038	-0.00284365	0.934606	-0.0497876	0.403121	-0.266196	0.00912878	-0.0272866
DMR_470	chr15	100370373	100370728	356	4	-12	-3.741	0.0413334	0.943197	CERS3-AS1	102723320	+	-2210	upstream	CpG_Shelf	genes_1to5kb	0.0175451	0.741364	-0.0626047	0.362259	-0.0484843	0.479912	0.0809138	0.23995	-0.148509	0.00172358	-0.0931287	0.472448	-0.0692695	0.545909	-0.125821	0.096813	-0.140351	0.0881083	-0.0434373	0.526553	0.0689084	0.594633	-0.174934	0.405443	0.062882	0.341845	0.0228245	0.661758	-0.106569	0.230561	-0.131523	0.400325	-0.066012
DMR_471	chr16	400901	401034	134	12	-12	-4.81778	0.00659437	0.887174	DECR2	26063	+	-823	upstream	CpG_Island	genes_promoters, genes_1to5kb, genes_introns	0.00751305	0.891868	-0.0111883	0.87256	0.0414109	0.553192	-0.00647794	0.925999	-0.144701	0.00224675	-0.0618118	0.631171	0.022216	0.845383	-0.0755758	0.312543	-0.0813591	0.333356	-0.0760793	0.266342	0.16967	0.190247	-0.147451	0.480301	0.0363031	0.581813	0.00218654	0.966484	0.0901046	0.348765	-0.151543	0.33095	-0.0732683
DMR_472	chr16	1512251	1512625	375	14	7	4.23849	0.0172057	0.943197	TELO2, TMEM204	9894, 79652	+, +	18901, -16115	downstream, upstream	CpG_Shelf	genes_promoters, genes_introns	0.061574	0.111559	0.059412	0.242138	-0.00193606	0.969446	0.066285	0.192433	0.0818965	0.0195248	0.0784058	0.421546	0.104739	0.225944	0.0329221	0.55457	0.0709084	0.244228	0.0405667	0.424234	0.0844109	0.387062	0.0377322	0.80918	-0.0574314	0.239568	-0.0149174	0.697638	0.0529269	0.422755	0.093821	0.436495	0.0387651
DMR_473	chr16	2091263	2091667	405	60	-8	-5.81391	0.001543	0.828846	LOC105371049, MIR1225	105371049, 100188847	+, -	0, -979	TSS, upstream	CpG_Island	genes_promoters, genes_1to5kb, genes_exons, genes_introns, genes_intronexonboundaries, genes_3UTRs	-0.00939478	0.84342	0.00998744	0.872921	0.0467109	0.455277	0.0433333	0.488404	-0.115012	0.00674657	-0.20377	0.0870524	-0.0212815	0.837987	-0.0146308	0.827976	-0.0484093	0.509636	-0.0158871	0.795464	-0.0779683	0.508542	-0.109823	0.562672	-0.0457718	0.441891	-0.000120535	0.99794	-0.0671844	0.402347	0.0376582	0.783546	-0.0618204
DMR_474	chr16	3077076	3077416	341	11	7	4.47554	0.0116457	0.943197	IL32, ZSCAN10	9235, 84891	+, -	11765, 21901	downstream, downstream	CpG_Open_Sea	genes_exons, genes_introns, genes_intronexonboundaries	0.0544344	0.130057	0.0411864	0.38647	0.0105874	0.823392	-0.0228239	0.630645	0.0995832	0.00191705	0.146177	0.0960879	0.0770069	0.317941	0.0693884	0.165707	0.0484198	0.372216	0.00404499	0.928732	0.0168048	0.846684	-0.0652258	0.645857	0.0314469	0.480038	-0.0972346	0.00413738	0.0672905	0.261082	0.133599	0.193935	0.0507581
DMR_475	chr16	6353131	6353273	143	4	-9	-3.90356	0.0312478	0.943197	RBFOX1	54715	+	334001	gene_body	CpG_Open_Sea	genes_introns	0.033087	0.442712	-0.0775046	0.168642	0.0185986	0.739539	-0.0458425	0.413456	-0.10941	0.00443031	-0.0520455	0.607453	-0.156956	0.0828899	-0.00557509	0.923253	-0.134665	0.0356372	-0.0227918	0.665444	-0.220101	0.032646	0.132766	0.439311	-0.069769	0.193857	-0.00541194	0.898168	-0.112119	0.120557	-0.0655874	0.600846	-0.0505948
DMR_476	chr16	7185678	7185990	313	4	-10	-4.94918	0.00539618	0.887174	NA	NA	NA	NA	NA	CpG_Open_Sea	genes_introns	-9.13398e-05	0.998212	-0.0548336	0.303506	0.0257829	0.627501	0.0224328	0.672818	-0.100779	0.00554022	0.0762553	0.446159	-0.0102496	0.907568	-0.00666433	0.907096	-0.0664433	0.287291	0.0448874	0.389141	0.0293247	0.769116	-0.0608538	0.706261	-0.037372	0.460437	-0.00446984	0.910376	-0.064035	0.347681	-0.0921661	0.443475	-0.0374905
DMR_477	chr16	11428274	11428581	308	13	-6	-3.86411	0.0333425	0.943197	LOC105371083, LOC101927131	105371083, 101927131	-, +	-83062, -36678	upstream, upstream	CpG_Open_Sea	genes_introns	-0.0858768	0.0109061	-0.10649	0.016911	-0.0374827	0.391979	-0.0425569	0.331458	-0.0874439	0.00440818	-0.128406	0.132394	-0.0917696	0.222331	-0.0549084	0.25861	-0.0807227	0.128675	-0.0277157	0.529587	-0.0659468	0.436689	0.00537497	0.968909	-0.0578127	0.179041	0.0621613	0.0633748	-0.0462752	0.427025	-0.143397	0.161404	-0.0420742
DMR_478	chr16	13916176	13916776	601	4	-6	-3.8829	0.0323426	0.943197	ERCC4	2072	+	-3380	upstream	CpG_Shelf	genes_1to5kb	-0.0215352	0.257507	-0.0417034	0.0876177	-0.0315844	0.193778	0.00173091	0.942877	-0.0664659	4.76671e-05	-0.0812698	0.0745211	0.00404762	0.919021	-0.0213298	0.411344	-0.0574206	0.0446915	0.00453163	0.847842	-0.0357672	0.427873	-0.191421	0.009016	-0.00583109	0.805006	0.0076196	0.680851	-0.075928	0.0147985	-0.149912	0.00365816	-0.0289715
DMR_479	chr16	32084044	32084959	916	45	5	5.36883	0.00293945	0.887174	ZNF267, HERC2P4	10308, 100289574	+, -	210287, 103154	downstream, downstream	CpG_Island, CpG_Shore	genes_intergenic	0.0136804	0.634311	-0.00293947	0.936936	0.0216585	0.560375	0.0634922	0.0907371	0.0638726	0.0132793	0.0146267	0.824865	-0.0739665	0.20819	0.0350031	0.355842	0.0574214	0.165902	0.103526	0.00359138	0.0195235	0.767739	-0.0342464	0.765451	-0.00764873	0.831991	-0.00978538	0.72873	0.0654693	0.175291	0.108057	0.196167	0.0324665
DMR_480	chr16	38120695	38120888	194	5	-10	-3.65813	0.0481691	0.943197	NA	NA	NA	NA	NA	CpG_Open_Sea	genes_intergenic	-0.0243136	0.655385	0.0280979	0.690515	0.0509312	0.47118	0.0367342	0.589936	-0.122093	0.0107735	-0.0424722	0.758442	-0.292472	0.0136593	-0.0896584	0.20286	-0.0539306	0.489543	-0.0461389	0.469122	0.0825278	0.550622	-0.056455	0.769253	0.0131785	0.841788	0.118873	0.0194817	-0.0509952	0.566632	0.0887188	0.546115	-0.06473
DMR_481	chr16	50439406	50440920	1515	10	-8	-6.52564	0.000637887	0.70011	BRD7, NKD1	29117, 85407	-, +	-70472, -107409	upstream, upstream	CpG_Open_Sea	genes_intergenic	0.00462752	0.842877	0.00908876	0.768063	0.00327415	0.91537	-0.00220333	0.942989	-0.0887939	8.82093e-06	-0.161899	0.00323524	0.0612157	0.195452	-0.0404321	0.186342	-0.0354512	0.286069	-0.017871	0.518893	-0.080267	0.134362	0.00961125	0.917594	-0.0163348	0.575082	0.000330328	0.988459	-0.0281867	0.472818	-0.120157	0.0781443	-0.0433522
DMR_482	chr16	50447958	50448409	452	13	-6	-4.77889	0.00704262	0.887174	BRD7, NKD1	29117, 85407	-, +	-79024, -99920	upstream, upstream	CpG_Open_Sea	genes_intergenic	0.0235716	0.480497	-0.009287	0.833259	0.0182906	0.678556	-0.00344507	0.937744	-0.0864356	0.00367622	-0.103449	0.201425	0.0357862	0.615197	-0.0432601	0.348721	-0.0704505	0.162749	0.0126032	0.763521	-0.140038	0.0853552	0.0909807	0.496755	-0.0310657	0.459791	-0.0135821	0.680123	-0.101475	0.0705693	-0.193552	0.0447081	-0.045597
DMR_483	chr16	55038632	55038713	82	3	9	3.71193	0.0437642	0.943197	CRNDE, IRX6	643911, 79190	-, +	-109443, -285845	upstream, upstream	CpG_Open_Sea	genes_intergenic	0.0261068	0.453326	0.0395268	0.385316	0.00392174	0.931175	-0.0400577	0.379	0.100519	0.00109131	0.0941432	0.278637	0.0580732	0.448539	-0.0182521	0.712251	0.0497297	0.357311	0.0204586	0.649758	-0.0490666	0.571039	0.147619	0.288615	-0.0853503	0.0484649	-0.00835576	0.807682	-0.0391779	0.507021	0.0282862	0.778179	0.0413201
DMR_484	chr16	63328368	63329413	1046	6	-7	-3.9093	0.0309634	0.943197	NA	NA	NA	NA	NA	CpG_Open_Sea	genes_introns	-0.046923	0.135964	0.0098538	0.811682	0.0265084	0.522083	-0.0393547	0.342784	-0.0822601	0.00352363	0.0288347	0.708473	0.0449823	0.509783	-0.047801	0.28024	-0.0273524	0.569102	-0.0289823	0.470852	0.10407	0.17997	-0.0944715	0.45318	-0.0203496	0.607256	0.0158864	0.60823	-0.0069764	0.896119	0.0167642	0.854558	-0.0351453
DMR_485	chr16	69482118	69482394	277	14	6	3.90091	0.0313513	0.943197	CYB5B, NFAT5	80777, 10725	+, +	57524, -83571	downstream, upstream	CpG_Open_Sea	genes_intergenic	-0.00979174	0.799815	-0.0360332	0.47105	-0.0776618	0.122812	-0.0574461	0.251872	0.090382	0.00884956	0.137181	0.148427	0.0905802	0.278629	0.0163753	0.761093	0.0176863	0.762933	-0.0335491	0.494357	0.0396189	0.674143	-0.0482903	0.753044	0.0611003	0.202425	-0.0233762	0.535112	0.106202	0.0990262	-0.101895	0.327897	0.0392551
DMR_486	chr16	85050535	85050693	159	7	7	4.07993	0.0226364	0.943197	KIAA0513, FAM92B	9764, 339145	+, -	22785, 61815	gene_body, downstream	CpG_Open_Sea	genes_introns	-0.0449203	0.213345	-0.00428622	0.927665	-0.0344197	0.466825	-0.0640646	0.177628	0.091996	0.00440235	0.0939579	0.276248	-0.095908	0.209304	-0.02695	0.583644	0.0462992	0.387943	-0.0735882	0.103262	-0.100376	0.245067	-0.0238351	0.86915	0.0374772	0.408344	-0.0186488	0.599713	0.0818047	0.178999	-0.00748234	0.94012	0.0445734
DMR_487	chr17	3301878	3302647	770	6	-10	-4.00666	0.025912	0.943197	OR3A1, OR3A4P	4994, 390756	-, +	-9296, -7597	upstream, upstream	CpG_Open_Sea	genes_introns	0.0280241	0.5475	-0.0235955	0.696759	0.0335435	0.579793	0.0162912	0.787822	-0.0957948	0.020927	-0.226244	0.032909	-0.215728	0.0218597	-0.13265	0.0298451	-0.167351	0.0122394	-0.0408382	0.455984	-0.174855	0.0968262	-0.174255	0.335561	-0.0777786	0.170151	0.0729497	0.100053	-0.0452912	0.555505	-0.0135206	0.916607	-0.0531138
DMR_488	chr17	13882293	13883770	1478	6	-10	-4.5044	0.0110337	0.943197	HS3ST3A1, CDRT15P1	9955, 94158	-, +	-280351, -140727	upstream, upstream	CpG_Open_Sea	genes_introns	0.0393035	0.359745	0.0776165	0.165381	0.061572	0.269917	0.0691087	0.216124	-0.098968	0.0101702	-0.183549	0.0776228	0.098668	0.279531	-0.0330275	0.574513	-0.0455924	0.476883	-0.0268483	0.615991	0.0748296	0.467417	0.0384193	0.820665	-0.0585727	0.26907	0.139477	0.000472962	0.0564178	0.430823	0.011945	0.920829	-0.0554481
DMR_489	chr17	29809024	29809185	162	5	7	3.76947	0.0393421	0.943197	CORO6, EFCAB5	84940, 374786	-, +	-187601, -120670	upstream, upstream	CpG_Open_Sea	genes_introns	0.0135439	0.706294	0.00997936	0.828432	-0.089012	0.0563789	0.00442771	0.923389	0.0883369	0.00586876	0.0252831	0.772062	0.102291	0.187677	0.0645871	0.198316	-0.0301613	0.579128	0.0360372	0.428522	0.0343307	0.694147	0.13006	0.357775	0.0364044	0.412684	-0.0690461	0.0445517	-0.0451663	0.451173	0.0394009	0.705782	0.0403105
DMR_490	chr17	33481264	33481946	683	7	-7	-4.34485	0.0144214	0.943197	SPACA3, AA06	124912, 100506677	+, -	489401, 51814	downstream, downstream	CpG_Open_Sea	genes_introns	-0.000927781	0.978213	-0.0610386	0.165819	0.0352282	0.421702	0.0169666	0.69827	-0.0837124	0.00571168	-0.00352992	0.964898	-0.0548615	0.440087	-0.0655933	0.155867	-0.0998614	0.0488321	-0.0532475	0.204907	-0.0521415	0.516335	-0.0884127	0.4987	0.0768099	0.0583905	-0.0025307	0.937311	-0.0315303	0.568998	-0.0735638	0.448895	-0.0390501
DMR_491	chr17	42686698	42687043	346	29	-5	-3.8103	0.0364199	0.943197	CCR10, MIR6780A	2826, 102466195	-, -	-4871, 21108	upstream, downstream	CpG_Island, CpG_Shore	genes_promoters, genes_1to5kb, genes_exons, genes_introns, genes_intronexonboundaries	0.0181449	0.65036	-0.0212863	0.684652	0.0311115	0.553061	0.0440856	0.401199	-0.0624968	0.0851041	-0.0572152	0.552418	-0.129881	0.129913	-0.0491743	0.372631	-0.055469	0.355732	-0.0414163	0.409165	-0.00497719	0.958724	-0.121462	0.431188	-0.0176329	0.716408	0.0211694	0.577191	-0.0139887	0.830813	0.00361335	0.973865	-0.0209682
DMR_492	chr17	49892023	49892287	265	8	-9	-3.89683	0.0315409	0.943197	TAC4, DLX4	255061, 1748	-, +	-44006, -76910	upstream, upstream	CpG_Shore	genes_introns	0.00166119	0.969082	0.0694438	0.204186	-0.0218012	0.688638	-0.089522	0.102964	-0.111506	0.00341627	0.0210861	0.837068	-0.0732964	0.419759	-0.0461758	0.431946	0.00296107	0.962993	-0.131254	0.016162	-0.0539139	0.599354	-0.0944633	0.579428	-0.00143436	0.978644	0.0315996	0.450296	-0.00124083	0.986298	0.0743106	0.54852	-0.057416
DMR_493	chr17	55270721	55270937	217	22	6	5.66745	0.0018447	0.828846	HLF, MMD	3131, 23531	+, -	5762, 151043	gene_body, downstream	CpG_Open_Sea	genes_introns	-0.0274249	0.382761	0.0183815	0.646304	-0.085642	0.0352292	-0.0167666	0.675481	0.0763806	0.00658824	0.0549011	0.47511	0.00557699	0.934456	0.0483342	0.272763	0.0875816	0.070196	0.0103694	0.795138	0.0572571	0.456447	-0.0266031	0.831078	0.0191895	0.623887	-0.0277255	0.364435	0.0393676	0.455129	-0.0679639	0.457872	0.0347604
DMR_494	chr17	77108925	77109383	459	5	-7	-4.02638	0.0250155	0.943197	MIR6516, SEPT9	102466864, 10801	+, +	19509, -172026	downstream, upstream	CpG_Open_Sea	genes_introns	-0.0304236	0.165264	0.00602175	0.833188	-0.0275557	0.336684	-0.0388992	0.176434	-0.068563	0.000395568	-0.0356103	0.502104	0.00847523	0.856352	-0.00206937	0.945521	-0.0581063	0.0815483	-0.0307001	0.267638	0.00327862	0.95064	-0.0949335	0.268562	-0.0230921	0.392277	0.000679947	0.974396	-0.0280706	0.440794	-0.0648655	0.286167	-0.0302909
DMR_495	chr18	6064244	6065495	1252	6	-7	-3.81865	0.0359544	0.943197	TMEM200C, L3MBTL4-AS1	645369, 101927150	-, +	-172140, -191248	upstream, upstream	CpG_Open_Sea	genes_introns	-0.0354762	0.252117	-0.0566829	0.157622	-0.0166366	0.676294	0.0139189	0.726799	-0.0913746	0.00076174	-0.0430556	0.567619	0.0202083	0.76129	-0.0349359	0.417903	-0.0143519	0.767665	-0.0328704	0.402461	-0.00694444	0.926458	-0.225937	0.0555784	-0.0424247	0.25707	0.0631435	0.0294854	-0.0278889	0.581647	0.0519109	0.483185	-0.0342806
DMR_496	chr18	15395098	15395491	394	3	-12	-3.77387	0.0389973	0.943197	LOC644669	644669	-	-69179	upstream	CpG_Open_Sea	genes_intergenic	-0.0626906	0.190166	-0.036219	0.560289	-0.0422375	0.497204	-0.111594	0.0756796	-0.148233	0.000448914	-0.0650794	0.560969	-0.211905	0.0350452	0.0359585	0.574192	0.00142857	0.983621	-0.0695179	0.234668	-0.169577	0.132663	-0.125859	0.50261	-4.40917e-05	0.999404	0.00722143	0.875844	0.0767276	0.333606	-0.115676	0.417515	-0.0610536
DMR_497	chr18	16265910	16266142	233	4	-11	-4.82611	0.00654265	0.887174	LOC644669	644669	-	-939991	upstream	CpG_Open_Sea	genes_intergenic	-0.0470217	0.292117	-0.0233775	0.682469	0.0795757	0.180563	0.0162008	0.783773	-0.125611	0.0016304	-0.348463	0.00573735	0.0634262	0.48306	-0.0442367	0.45214	0.0790512	0.253978	0.0247196	0.64453	0.00425251	0.966749	-0.254165	0.144281	-0.0253232	0.647432	0.0476626	0.283677	-0.0482847	0.516129	-0.105722	0.367235	-0.0460622
DMR_498	chr18	16811705	16811789	85	3	-13	-4.07804	0.0227484	0.943197	NA	NA	NA	NA	NA	CpG_Open_Sea	genes_intergenic	0.0439101	0.570907	-0.111809	0.284552	-0.052898	0.596479	0.0558869	0.591308	-0.198739	0.00361313	0.0584656	0.726897	0.0769841	0.645746	-0.021627	0.832848	-0.305231	0.0106846	-0.0415344	0.667476	0.13254	0.429629	0.17828	0.523517	-0.0321797	0.738192	0.0577194	0.443256	-0.169344	0.152962	-0.192485	0.339537	-0.0758893
DMR_499	chr18	27571524	27571569	46	3	-7	-3.90513	0.031153	0.943197	LOC105372038, CDH2	105372038, 1000	-, -	-228868, 605877	upstream, downstream	CpG_Open_Sea	genes_introns	-0.00967318	0.695431	0.00953734	0.768052	0.0101415	0.753829	-0.0302756	0.350522	-0.0675918	0.00202388	-0.0662911	0.26395	0.00935427	0.857793	-0.0680202	0.0472741	-0.0701599	0.0597831	-0.000740728	0.980772	-0.00310364	0.958087	-0.162256	0.097439	0.0318296	0.303423	0.0573505	0.0159843	-0.0706125	0.088306	0.0202255	0.770441	-0.0322342
DMR_500	chr18	28419284	28420703	1420	11	-7	-3.94323	0.0289894	0.943197	CDH2	1000	-	-241838	upstream	CpG_Open_Sea	genes_intergenic	0.0111147	0.760097	0.0373171	0.432931	0.0169315	0.721522	-0.037455	0.431241	-0.0560458	0.0894393	-0.133491	0.122757	-0.0294382	0.697721	-0.0909049	0.0670818	-0.0251074	0.638192	-0.0597309	0.183488	-0.192696	0.0273672	0.130305	0.362096	-0.0310816	0.489315	0.041728	0.234131	0.115043	0.0548822	-0.0678213	0.516871	-0.0296455
DMR_501	chr18	32399385	32399903	519	6	-8	-4.24063	0.0171454	0.943197	MEP1B, GAREM1	4225, 64762	+, -	209362, 70581	downstream, gene_body	CpG_Open_Sea	genes_introns	-0.00634007	0.845288	-0.0140177	0.743572	-0.0109864	0.797623	-0.0184654	0.666613	-0.0663252	0.0232166	-0.0201373	0.80498	0.0658415	0.362487	0.0157652	0.735361	0.0408018	0.422635	0.0287861	0.498299	-0.048841	0.549732	-0.00790484	0.951687	-0.0106437	0.794977	-0.0104659	0.744078	-0.0399611	0.468625	-0.245069	0.00734496	-0.0292584
DMR_502	chr18	34048641	34049401	761	8	-7	-4.30844	0.0152748	0.943197	ASXL3, NOL4	80816, 8715	+, -	470065, 174150	downstream, gene_body	CpG_Open_Sea	genes_promoters, genes_introns, genes_intronexonboundaries	0.015826	0.642313	0.00724302	0.869077	0.0190361	0.665045	-0.0710099	0.109316	-0.0775278	0.0110914	-0.0248319	0.769309	0.0100376	0.893277	0.00373494	0.938486	-0.085515	0.108095	-0.0223686	0.61194	-0.0631977	0.456246	-0.164467	0.226542	0.00764316	0.858686	0.0508846	0.126805	-0.0485226	0.400731	-0.0866552	0.363787	-0.0375073
DMR_503	chr18	38870301	38870685	385	3	-8	-3.8475	0.0342563	0.943197	MIR924	100126323	-	751490	downstream	CpG_Open_Sea	genes_intergenic	0.0591206	0.0812273	0.0447371	0.314385	0.0055984	0.899454	0.0689983	0.122589	-0.0604041	0.0510414	-0.209558	0.0095282	-0.129185	0.06693	-0.0250073	0.579032	-0.12059	0.0161548	-0.0162548	0.691781	0.0166764	0.832297	-0.166077	0.223434	-0.0108057	0.80184	-0.0207682	0.537304	-0.0275205	0.635286	-0.14138	0.151406	-0.0232006
DMR_504	chr18	40365640	40365820	181	5	11	5.44814	0.00261189	0.887174	LINC01477	101927900	+	299355	downstream	CpG_Open_Sea	genes_intergenic	0.0326421	0.498689	0.0748182	0.238405	0.0283348	0.653855	0.0342379	0.588058	0.153121	0.000293303	0.24925	0.0305078	-0.0548282	0.58391	0.0168201	0.79489	0.0415515	0.555701	-0.0221362	0.707078	-0.201464	0.0784873	-0.132186	0.489554	0.020326	0.735417	-0.00777945	0.868808	0.0852025	0.291744	0.100906	0.449317	0.0602713
DMR_505	chr18	41505452	41505995	544	7	-7	-3.74784	0.0408334	0.943197	KC6	641516	-	14602	gene_body	CpG_Open_Sea	genes_introns	-0.0235467	0.470647	-0.0207245	0.629939	0.0188517	0.661142	-0.0132439	0.758043	-0.0998387	0.000506431	-0.0867131	0.261897	-0.123099	0.0737175	-0.0126797	0.773169	-0.0861046	0.0756543	-0.0420041	0.296043	-0.148089	0.057619	-0.159729	0.212034	-0.0436161	0.278492	0.00519134	0.869653	-0.0387852	0.47586	-0.283542	0.00167253	-0.0502317
DMR_506	chr18	59969794	59969940	147	16	-7	-4.41202	0.0128784	0.943197	PMAIP1, MC4R	5366, 4160	+, -	69835, 402828	downstream, downstream	CpG_Island, CpG_Shore	genes_1to5kb	0.00390446	0.927469	-9.77196e-05	0.998605	0.0638294	0.255543	0.0510735	0.362145	-0.0777445	0.0446573	-0.124489	0.211772	-0.179031	0.0442108	-0.0325519	0.566108	0.0818959	0.187263	0.00407673	0.936992	-0.167863	0.0938134	-0.0631589	0.710441	-0.0516749	0.331993	0.0674087	0.103837	0.0834432	0.244639	0.0953562	0.44481	-0.0380526
DMR_507	chr18	60189603	60189931	329	3	-7	-3.95924	0.0281963	0.943197	PMAIP1, MC4R	5366, 4160	+, -	289644, 182837	downstream, downstream	CpG_Open_Sea	genes_intergenic	0.0183933	0.404549	0.0361233	0.199842	0.0150254	0.592058	-0.0458572	0.104874	-0.0765507	6.5264e-05	-0.0249559	0.644004	-0.00304233	0.94914	0.0262312	0.396526	-0.00998677	0.766303	-0.0283199	0.315114	-0.0873016	0.109187	0.0647678	0.463424	-0.012571	0.650799	0.019892	0.35909	0.0343209	0.358299	-0.0236968	0.68177	-0.0349026
DMR_508	chr18	72205338	72205966	629	7	-6	-3.96227	0.0280412	0.943197	LOC102724913, CBLN2	102724913, 147381	-, -	-423112, 338522	upstream, downstream	CpG_Open_Sea	enhancers_fantom, genes_intergenic	-0.00265247	0.924901	0.0232644	0.529468	0.0288457	0.43593	0.0102901	0.780667	-0.0591015	0.0193768	-0.0480173	0.484521	-0.0781224	0.200194	-0.0392562	0.318489	-0.0589331	0.170423	-0.020474	0.566577	-0.0899988	0.192207	-0.204626	0.0623394	0.0303728	0.382946	0.0408532	0.131729	-0.00739459	0.875155	-0.0917027	0.245782	-0.0315032
DMR_509	chr18	72340306	72340775	470	5	16	6.67773	0.000560306	0.70011	LOC102724913, CBLN2	102724913, 147381	-, -	-558080, 203713	upstream, downstream	CpG_Open_Sea	genes_intergenic	0.0174296	0.713743	-0.0108918	0.859876	0.0338378	0.583759	0.0887386	0.153325	0.173137	2.33566e-05	0.0166502	0.879689	0.230272	0.0203725	-0.00134849	0.982893	0.153056	0.0282444	0.0705463	0.220471	0.214394	0.0546816	0.105369	0.577251	-0.0408326	0.491287	0.0449096	0.332721	0.0743618	0.351916	0.104051	0.463801	0.0861092
DMR_510	chr18	72838295	72839064	770	4	-10	-3.69312	0.0450917	0.943197	CBLN2, MIR548AV	147381, 100847083	-, -	-293807, 14318	upstream, downstream	CpG_Open_Sea	genes_introns	-0.0237892	0.50445	-0.0218211	0.641869	-0.0305347	0.515484	0.0114185	0.807613	-0.0938171	0.00308189	-0.229552	0.0034632	0.119918	0.0775594	-0.136232	0.00247106	-0.0616292	0.195245	-0.102787	0.011203	0.0379078	0.617999	-0.00891744	0.950339	-0.0183102	0.683661	0.105165	0.00199275	-0.0584386	0.333476	-0.151012	0.123994	-0.0382132
DMR_511	chr19	878637	878749	113	4	9	3.97059	0.0275929	0.943197	CFD, RNU6-9	1675, 101954271	+, +	18979, -14734	downstream, upstream	CpG_Shelf	genes_introns	0.00650327	0.876056	-0.0175926	0.74156	-0.0206545	0.707972	-0.0280093	0.599771	0.101734	0.00532499	0.115205	0.246693	-0.11049	0.210019	0.0184098	0.748112	0.043538	0.484805	0.021904	0.680466	-0.0931287	0.348141	0.0224673	0.888999	0.0584857	0.26355	-0.0724457	0.0668203	0.048082	0.480498	0.0821181	0.43026	0.0463172
DMR_512	chr19	1691314	1691675	362	13	6	4.96001	0.00532722	0.887174	TCF3, ONECUT3	6929, 390874	-, +	-38985, -61987	upstream, upstream	CpG_Open_Sea	genes_intergenic	0.0110933	0.672182	0.0440141	0.200427	0.00521525	0.878719	-0.00592243	0.862431	0.076024	0.00101585	0.0492022	0.423036	0.00324036	0.952281	0.0984438	0.00633665	0.0575239	0.134808	-0.000356472	0.991079	0.0211722	0.729758	0.106405	0.305138	-0.0364803	0.262536	-0.00738571	0.772918	0.0660917	0.130802	0.135305	0.0654388	0.0311482
DMR_513	chr19	2888494	2888834	341	12	6	3.67799	0.046333	0.943197	ZNF556, ZNF57	80032, 126295	+, +	21160, -12063	downstream, upstream	CpG_Shore	enhancers_fantom, genes_intergenic	0.0154289	0.69194	-0.036786	0.473019	0.015587	0.760737	0.000213153	0.996676	0.0909624	0.00901814	0.0672814	0.472658	-0.0382963	0.643353	0.0850204	0.115231	0.105137	0.0743937	0.0421761	0.387436	0.184525	0.0518064	0.158553	0.307426	0.053644	0.271192	-0.0250288	0.513119	-0.0285243	0.665515	0.0732736	0.528494	0.0397003
DMR_514	chr19	14861812	14862299	488	4	-14	-5.15026	0.00396524	0.887174	OR7A10, OR7A17	390892, 26333	-, -	-19935, 19056	upstream, downstream	CpG_Open_Sea	genes_intergenic	-0.00216034	0.962414	-0.0124504	0.834543	-0.00816799	0.890995	-0.0875165	0.145035	-0.114521	0.00504472	-0.0530093	0.635747	0.0327877	0.74019	-0.000633394	0.992096	-0.133889	0.0578561	-0.00421076	0.942317	0.0798611	0.475971	0.110721	0.545755	-0.0171048	0.766535	0.0483025	0.282277	0.0405739	0.601207	-0.308306	0.0188016	-0.0422365
DMR_515	chr19	20620476	20620908	433	8	-8	-4.57481	0.00993897	0.943197	ZNF737, ZNF626	100129842, 199777	-, -	-54656, 40688	upstream, gene_body	CpG_Open_Sea	genes_exons, genes_introns, genes_3UTRs	0.0133669	0.675678	-0.0355476	0.383402	0.00214253	0.957988	0.0761717	0.0643278	-0.0879705	0.00188406	-0.0732497	0.352621	-0.0284084	0.682572	-0.0380124	0.398597	-0.0136011	0.780929	0.0398073	0.331867	-0.0593608	0.450768	0.151072	0.235128	0.0172112	0.66804	0.0216782	0.489727	0.00434607	0.936033	-0.0734903	0.394361	-0.0466104
DMR_516	chr19	21569244	21569329	86	5	6	3.90272	0.0312737	0.943197	ZNF429, LOC641367	353088, 641367	+, +	63610, -181415	downstream, upstream	CpG_Open_Sea	genes_promoters, genes_intronexonboundaries	-0.0337489	0.492228	0.100702	0.110246	0.00496964	0.936601	0.1241	0.0501099	0.0871339	0.0500325	0.108343	0.368336	-0.0534936	0.614542	0.0323833	0.637401	0.144651	0.0563553	0.0142007	0.82024	0.108535	0.367492	-0.0724711	0.712741	-0.0021453	0.972327	0.0384635	0.425823	0.119509	0.148753	0.0309219	0.827339	0.028935
DMR_517	chr19	26616412	26616502	91	3	-14	-4.02447	0.0251103	0.943197	NA	NA	NA	NA	NA	CpG_Open_Sea	genes_intergenic	-0.0589864	0.434315	-0.0480556	0.646594	-0.0111772	0.908882	-0.0214646	0.831617	-0.137103	0.045725	-0.313548	0.0621746	-0.072807	0.620043	-0.201847	0.049349	-0.309315	0.00552993	-0.159535	0.0727585	-0.15614	0.347735	-0.746579	0.00626294	-0.0224561	0.807116	0.0648096	0.365034	0.141814	0.271921	0.0906888	0.643619	-0.0653508
DMR_518	chr19	26782031	26782371	341	8	12	4.06823	0.0231881	0.943197	NA	NA	NA	NA	NA	CpG_Open_Sea	genes_intergenic	0.158235	0.00748665	0.0836445	0.266135	0.191154	0.020774	0.0793155	0.308598	0.165531	0.00241005	0.206391	0.205221	-0.0644424	0.590665	-0.089767	0.278658	0.111484	0.208664	0.0353745	0.651669	0.185558	0.254038	0.0446025	0.842608	-0.11448	0.198104	-0.0418698	0.50388	-0.109258	0.341455	0.181013	0.261773	0.0781458
DMR_519	chr20	709495	709614	120	10	7	3.63839	0.0497724	0.943197	SCRT2, SLC52A3	85508, 113278	-, -	-33316, 58970	upstream, downstream	CpG_Shore	genes_intergenic	0.0172091	0.683548	0.0148671	0.787655	0.0664135	0.231162	0.0304965	0.580906	0.0920733	0.0150873	0.0932355	0.354163	0.000912156	0.99179	0.0968143	0.0949004	0.146692	0.0213564	0.0257485	0.622112	0.103011	0.306333	0.051472	0.757837	-0.0156354	0.765518	-0.0330504	0.41967	0.0942808	0.179611	0.0591555	0.638632	0.0355622
DMR_520	chr20	3751965	3752644	680	65	-5	-4.79535	0.00682712	0.887174	HSPA12B, C20orf27	116835, 54976	+, -	19296, 15744	gene_body, downstream	CpG_Island, CpG_Shore	genes_exons, genes_3UTRs	-0.0580254	0.0897143	-0.0308299	0.496273	-0.0309532	0.494559	0.0153529	0.734431	-0.0773144	0.0124653	-0.114086	0.178671	0.0120228	0.871734	-0.01939	0.687447	-0.0705513	0.181504	0.00444661	0.919212	0.070728	0.402401	-0.106504	0.438057	-0.0355774	0.409279	0.0142503	0.673419	-0.021294	0.7147	-0.155056	0.112269	-0.0327028
DMR_521	chr20	4571909	4572287	379	6	-7	-3.93725	0.0293773	0.943197	ADRA1D, PRNP	146, 5621	-, +	-322897, -113863	upstream, upstream	CpG_Open_Sea	enhancers_fantom, genes_intergenic	0.00812212	0.789691	0.0133085	0.740632	0.00060066	0.988075	-0.00108125	0.978536	-0.0557882	0.0424056	-0.0825166	0.280564	-0.00370465	0.956093	-0.00259303	0.952497	-0.0509328	0.284606	-0.0105155	0.790739	0.0385442	0.612987	0.0224739	0.854068	-0.0323609	0.397849	0.0290263	0.332267	-0.0228085	0.659137	-0.103343	0.225667	-0.0275407
DMR_522	chr20	7290955	7291903	949	3	-7	-3.90933	0.0309634	0.943197	LINC01428, LOC101929288	101929265, 101929288	-, -	-36753, 15529	upstream, downstream	CpG_Open_Sea	genes_intergenic	-0.0549932	0.168986	-0.0488174	0.346168	-0.0377384	0.465889	0.0672109	0.195897	-0.0550416	0.13213	-0.118055	0.228959	-0.0166838	0.846639	-0.0875727	0.119968	-0.0568696	0.350782	-0.0120108	0.813074	0.0316327	0.74591	-0.326851	0.0362276	-0.0536049	0.279565	0.00130836	0.973217	-0.0679909	0.309332	-0.160793	0.151666	-0.0216321
DMR_523	chr20	7623848	7624536	689	5	7	4.32258	0.0148955	0.943197	MIR8062, HAO1	102465865, 54363	+, -	252241, 315910	downstream, downstream	CpG_Open_Sea	genes_intergenic	0.0031164	0.902438	0.00578704	0.862868	-0.00775794	0.816904	-0.0145238	0.664838	0.0869899	8.06324e-05	0.0165703	0.786554	0.0630385	0.246146	0.00328885	0.925092	0.0868481	0.025314	0.0146126	0.646512	0.0316497	0.605279	-0.048624	0.629774	-0.0128717	0.684551	-0.0132118	0.594082	0.0708959	0.093879	0.048519	0.500251	0.0402928
DMR_524	chr20	11396419	11396850	432	5	-7	-3.966	0.0278429	0.943197	LOC339593, LINC00687	339593, 728450	-, -	-123036, 473865	upstream, downstream	CpG_Open_Sea	genes_intergenic	0.0361246	0.213822	0.0324295	0.396565	0.0254878	0.504799	0.0398303	0.298393	-0.0559028	0.0337458	-0.0999773	0.134321	0.072602	0.217355	-0.0387014	0.308466	-0.0922161	0.0280702	-0.0135554	0.694127	0.0980187	0.141986	-0.118421	0.300347	0.0222015	0.537372	0.0238376	0.39698	0.0420014	0.386204	-0.0427094	0.609425	-0.0236383
DMR_525	chr20	12189628	12190249	622	5	-10	-3.85996	0.0336098	0.943197	BTBD3, LOC102606466	22903, 102606466	+, -	298906, 746714	downstream, downstream	CpG_Open_Sea	genes_intergenic	0.0423457	0.390888	-0.0821042	0.205314	0.0150872	0.814954	-0.00968916	0.880512	-0.111077	0.0122025	-0.0749603	0.524501	-0.184067	0.0801382	-0.0219826	0.743825	-0.103594	0.160219	-0.00450778	0.941286	-0.143532	0.224914	0.18427	0.338896	0.0674577	0.264331	0.0473901	0.316893	-0.0222499	0.785706	0.0445209	0.755847	-0.0559459
DMR_526	chr20	13372249	13372389	141	3	8	3.74056	0.0413678	0.943197	ISM1-AS1, TASP1	100505536, 55617	-, -	-132562, 266547	upstream, downstream	CpG_Open_Sea	genes_1to5kb	-0.00106838	0.975991	0.0165123	0.713311	0.0225309	0.616291	-0.0501543	0.266382	0.0980266	0.0013968	0.0597222	0.490416	0.00416667	0.961552	-0.0214744	0.66614	-0.00694444	0.897808	-0.0276235	0.543097	0.0597222	0.490416	0.0674718	0.623127	0.0267762	0.549594	-0.0758025	0.0232077	0.0476923	0.450374	0.0610136	0.520697	0.0443293
DMR_527	chr20	17861134	17861378	245	5	8	3.979	0.0272567	0.943197	BANF2, SNORD17	140836, 692086	+, -	167460, 101568	downstream, downstream	CpG_Open_Sea	genes_intergenic	0.0351711	0.244549	0.0323203	0.404175	-0.00596671	0.877302	0.0226612	0.570911	0.0699631	0.00872504	0.000568783	0.993716	-0.0395238	0.536786	0.0673352	0.10883	0.0484524	0.30281	0.0264043	0.486819	0.0913095	0.293346	0.0913591	0.435765	-0.0304729	0.409544	0.00184174	0.949728	0.0365464	0.462415	0.0686692	0.420922	0.0358244
DMR_528	chr20	29301005	29301804	800	65	-5	-8.08508	0.000155162	0.535219	FRG1DP, FRG2EP	102723316, 647476	+, -	220616, 115157	downstream, downstream	CpG_Island	genes_intergenic	-0.0144972	0.591725	0.0237131	0.503779	-0.00584776	0.868851	-0.0246676	0.486821	-0.0681549	0.00467071	-0.0748672	0.260279	-0.000106654	0.998545	0.0121635	0.747967	0.0190763	0.643598	-0.00452804	0.895408	-0.116657	0.0814954	0.171398	0.110216	-0.0549782	0.102647	0.00782096	0.768852	-0.0408005	0.372234	0.0264979	0.730774	-0.0330808
DMR_529	chr20	29318993	29320653	1661	90	-6	-7.15433	0.000310323	0.535219	FRG1DP, FRG2EP	102723316, 647476	+, -	238604, 96308	downstream, downstream	CpG_Island, CpG_Shore	genes_intergenic	0.0418387	0.28635	0.0978779	0.0557044	-0.00301331	0.952405	-0.00640758	0.899008	-0.0857848	0.0151981	-0.16213	0.096394	-0.0132145	0.876857	-0.0162849	0.7679	-0.0490021	0.415724	-0.0113857	0.820634	-0.141747	0.14506	0.38433	0.0125042	-0.124936	0.00960369	0.0366112	0.34231	-0.0868383	0.18971	0.0279671	0.803	-0.0410007
DMR_530	chr20	29324849	29325868	1020	39	-4	-4.90283	0.00577546	0.887174	FRG1DP, FRG2EP	102723316, 647476	+, -	244460, 91093	downstream, downstream	CpG_Shore	genes_intergenic	-0.0123432	0.750738	0.0263453	0.601298	-0.0694403	0.170887	-0.0111188	0.825319	-0.0712876	0.0421148	-0.152536	0.099489	-0.0744522	0.359489	-0.00789518	0.880219	0.0043054	0.93983	-0.0290222	0.543335	-0.1237	0.180023	0.226545	0.126878	-0.106436	0.0209736	0.00379	0.91794	-0.0584019	0.355237	0.0592208	0.588382	-0.036082
DMR_531	chr20	29326688	29327056	369	15	-5	-4.28505	0.0158955	0.943197	FRG1DP, FRG2EP	102723316, 647476	+, -	246299, 89905	downstream, downstream	CpG_Shore	genes_intergenic	-0.0449155	0.228457	0.00178302	0.970974	-0.0353133	0.471943	-0.0496902	0.312331	-0.0729451	0.0307318	-0.139259	0.120491	-0.0892757	0.257995	0.0211837	0.676899	0.0246785	0.65571	-0.0726338	0.119684	0.00728769	0.934632	0.163636	0.266712	-0.0968542	0.0341808	-0.00617517	0.86519	-0.0709234	0.255488	0.00706626	0.94848	-0.0292961
DMR_532	chr20	29711707	29712086	380	7	-8	-3.89714	0.0315237	0.943197	LINC01598, FRG1BP	105379478, 284802	+, +	162989, -665116	downstream, upstream	CpG_Open_Sea	genes_intergenic	0.0123462	0.703009	0.0271999	0.520791	0.0214857	0.611798	-0.0322313	0.446986	-0.105358	0.000194496	0.0959605	0.212097	-0.000401954	0.995253	0.0173135	0.692182	-0.0690448	0.150034	-0.0637208	0.112685	-0.0987485	0.199274	-0.0727291	0.571403	0.0519078	0.196139	0.000328808	0.991704	-0.013044	0.810713	-0.0449464	0.628882	-0.0545107
DMR_533	chr20	55985306	55985661	356	3	-9	-4.03787	0.0245328	0.943197	LINC01441, CBLN4	101927796, 140689	-, -	-558109, 19811	upstream, downstream	CpG_Open_Sea	genes_intergenic	0.00213885	0.957672	0.0580103	0.271668	0.00201438	0.96942	-0.024401	0.642629	-0.0877831	0.0151528	-0.0864833	0.391457	0.0185433	0.834881	-0.0325437	0.572133	-0.0793345	0.20813	-0.0142823	0.785127	-0.0723585	0.472989	-0.159633	0.320952	0.0312395	0.537122	-0.0288431	0.46641	0.0112246	0.869536	-0.132467	0.242227	-0.0334638
DMR_534	chr21	6127541	6127563	23	3	-11	-3.74868	0.0407644	0.943197	LOC102724428, CBSL	102724428, 102724560	+, -	16408, 340507	downstream, downstream	CpG_Shore	genes_intergenic	0.0693494	0.280203	-0.0580482	0.463347	0.0849821	0.301332	-0.00501792	0.955152	-0.121296	0.0334772	0.187037	0.181301	-0.111111	0.368535	-0.0347222	0.677787	-0.0833333	0.363306	0.103889	0.24234	0.17037	0.222671	-0.121832	0.596706	-0.119803	0.144457	-0.0221507	0.722625	-0.131027	0.217235	-0.0479167	0.776168	-0.0553395
DMR_535	chr21	6842406	6842529	124	3	-16	-4.48742	0.0113699	0.943197	LOC102724652, MIR8069-1	102724652, 102466252	+, +	281683, -16641	downstream, upstream	CpG_Shore, CpG_Shelf	genes_intergenic	-0.0831244	0.260435	0.033521	0.745058	-0.031889	0.739993	-0.109282	0.273265	-0.191496	0.00424695	-0.130869	0.473998	-0.119361	0.46089	0.0155928	0.885481	-0.029599	0.796417	-0.0500332	0.610105	-0.280472	0.127751	0.0399491	0.891228	0.0298871	0.745853	0.166059	0.0243224	-0.0987861	0.42447	0.274802	0.189281	-0.101942
DMR_536	chr21	8035041	8035681	641	5	10	3.69693	0.0447555	0.943197	SMIM11B, MIR6724-1	102723553, 102465433	+, +	290091, -169633	downstream, upstream	CpG_Open_Sea	genes_intergenic	-0.0732977	0.163895	-0.0224138	0.75041	-0.0421108	0.550468	0.0482451	0.479826	0.0880384	0.0685093	-0.127924	0.399558	0.084576	0.451407	0.0363984	0.619898	0.00540936	0.94767	0.113809	0.0931306	-0.0445906	0.724675	0.187792	0.360059	-0.0500846	0.455709	0.0510858	0.327564	0.0378105	0.690234	0.143033	0.328347	0.037249
DMR_537	chr21	9106149	9106232	84	3	-18	-4.41028	0.0128784	0.943197	MIR3687-2, TEKT4P2	103504728, 100132288	+, -	118780, 23529	downstream, gene_body	CpG_Open_Sea	genes_intergenic	0.0295649	0.720077	0.124653	0.15377	-0.109033	0.257327	-0.159924	0.0870291	-0.219568	0.00109944	0.00870536	0.964916	-0.167221	0.316495	-0.0535169	0.615382	-0.0946897	0.39104	-0.181699	0.0837641	-0.324628	0.105917	NA	NA	-0.0708862	0.484887	-0.00170815	0.981862	-0.033552	0.807681	-0.0829365	0.670857	-0.134952
DMR_538	chr21	17402923	17403144	222	4	-8	-3.9902	0.0266792	0.943197	MIR125B2, LINC01549	406912, 100505929	+, +	812687, -35745	downstream, upstream	CpG_Open_Sea	genes_intergenic	0.0105306	0.740824	0.0320648	0.437612	0.0571374	0.168584	0.0508471	0.219851	-0.0872846	0.00197187	-0.161018	0.0335356	-0.0747283	0.258357	-0.0862519	0.0459816	-0.023978	0.605169	-0.0484985	0.213293	-0.117467	0.117982	-0.201171	0.103544	-0.0467772	0.230062	0.0642129	0.0333299	0.0236697	0.65387	-0.00139161	0.987797	-0.0398163
DMR_539	chr21	18812286	18812506	221	6	-8	-4.93054	0.0055341	0.887174	MIR548XHG	101927797	-	-52474	upstream	CpG_Open_Sea	genes_intergenic	-0.0355508	0.304907	-0.018482	0.677584	0.0224127	0.614235	-0.0861408	0.0556801	-0.10541	0.000561627	-0.254047	0.0018889	0.0126059	0.85626	-0.076813	0.091474	0.0437928	0.373	-0.00251603	0.951032	-0.101445	0.200398	0.161822	0.243781	0.000913754	0.98336	0.0775172	0.0212407	0.0271835	0.645148	0.0795586	0.400259	-0.0442705
DMR_540	chr21	27590213	27590702	490	8	-9	-5.45044	0.00261189	0.887174	ADAMTS5, LINC00113	11096, 54088	-, +	-623093, -131676	upstream, upstream	CpG_Open_Sea	enhancers_fantom, genes_intergenic	-0.0779148	0.0464242	0.0260733	0.616553	0.0241555	0.642671	-0.0284001	0.585523	-0.130607	0.000158366	-0.280164	0.00200356	-0.134412	0.0852427	-0.0495436	0.323027	0.00803545	0.882524	-0.0452686	0.321168	-0.102138	0.244743	-0.169992	0.259189	0.0517743	0.273938	0.0396554	0.284498	0.0774665	0.224287	0.0209139	0.85148	-0.0601726
DMR_541	chr21	29099552	29100077	526	23	-7	-3.71116	0.0437901	0.943197	CCT8, LINC00189	10694, 193629	-, +	-25755, -93416	upstream, upstream	CpG_Open_Sea	genes_introns	0.0764996	0.105666	0.0726041	0.243249	0.079669	0.200832	0.0187875	0.761632	-0.100525	0.018987	-0.178214	0.113805	-0.0674483	0.494939	-0.105899	0.100556	-0.141467	0.0450084	-0.0212509	0.714608	0.160405	0.153902	0.144964	0.445434	-0.0745431	0.20986	0.060094	0.196414	0.0382153	0.63518	0.021404	0.878229	-0.0411989
DMR_542	chr21	29858648	29859267	620	7	-8	-4.20661	0.0182143	0.943197	GRIK1-AS1, GRIK1	642976, 2897	+, -	110474, 80785	downstream, gene_body	CpG_Open_Sea	genes_introns	-0.0355893	0.334756	-0.0561463	0.218777	0.0639123	0.162214	-0.108197	0.0194795	-0.0949595	0.0039245	0.13699	0.127242	-0.0164394	0.834526	-0.00693521	0.891626	0.060403	0.277886	0.0313686	0.499089	0.0766162	0.390767	-0.240507	0.0929786	-0.0144806	0.749755	0.00472908	0.89417	0.0430768	0.481009	-0.0155063	0.876428	-0.0448688
DMR_543	chr21	34304121	34304397	277	3	9	4.5245	0.0107234	0.943197	LINC00310, KCNE2	114036, 9992	+, +	123445, -59626	downstream, upstream	CpG_Open_Sea	genes_introns	0.0642329	0.156863	0.0227221	0.701479	-0.0242677	0.682268	0.0828651	0.164831	0.112393	0.00579967	0.0809933	0.476186	0.0621441	0.536077	0.0968696	0.138722	0.0101071	0.886218	0.0682582	0.250103	0.0835246	0.462568	0.0254914	0.889045	-0.00297008	0.958719	-0.0473855	0.289508	0.0156381	0.839806	0.0379759	0.767956	0.0490106
DMR_544	chr22	11431453	11432755	1303	10	-9	-3.66986	0.0471519	0.943197	LOC102723780, LOC102723769	102723780, 102723769	-, +	-469924, -464650	upstream, upstream	CpG_Open_Sea	genes_intergenic	-0.00765826	0.891249	-0.10837	0.13259	0.0121785	0.845274	-0.1725	0.0188733	-0.135313	0.00619232	-0.0969243	0.482765	0.0329711	0.776482	0.00238248	0.976659	-0.0382969	0.688299	-0.0261563	0.724813	-0.210362	0.0759751	0.0805651	0.65687	0.0445036	0.504853	0.0439273	0.430384	0.137378	0.196004	-0.253179	0.173826	-0.0763458
DMR_545	chr22	12182682	12183321	640	10	7	4.23764	0.0172316	0.943197	LOC102723769	102723769	+	285277	downstream	CpG_Open_Sea	genes_intergenic	-0.0109762	0.786083	0.0304959	0.565634	-0.0224473	0.672223	-0.0299615	0.572449	0.106425	0.0030523	0.166176	0.0901901	0.16244	0.0615748	0.049197	0.376434	0.113114	0.0644807	0.0676901	0.182887	0.15274	0.118747	-0.0146469	0.927975	0.00257887	0.95958	-0.078211	0.0464123	-0.00290926	0.966179	0.0096311	0.931787	0.0536183
DMR_546	chr22	16037117	16037562	446	7	-10	-3.89407	0.0316961	0.943197	BMS1P22, CCT8L2	106480334, 150160	-, -	-216233, 555248	upstream, downstream	CpG_Open_Sea	genes_intergenic	-0.00508426	0.930215	-0.104343	0.163536	-0.0317901	0.669185	-0.0800705	0.283577	-0.152168	0.00293625	-0.126304	0.359816	-0.0265023	0.827371	-0.188497	0.0258185	-0.15924	0.066375	-0.05234	0.465354	-0.0763039	0.579313	-0.0807971	0.722889	-0.0139448	0.845934	0.123913	0.0268341	-0.0823351	0.392906	-0.184264	0.27195	-0.0809203
DMR_547	chr22	16062031	16062359	329	7	-11	-5.66057	0.00185332	0.828846	BMS1P22, CCT8L2	106480334, 150160	-, -	-241147, 530451	upstream, downstream	CpG_Open_Sea	genes_intergenic	-0.013685	0.691864	-0.0703118	0.114872	-0.00496791	0.910497	-0.00862485	0.845282	-0.13232	5.64078e-06	-0.199916	0.0173163	-0.0642375	0.37772	-0.0695919	0.141764	-0.0319615	0.547197	-0.0239813	0.575256	-0.0551317	0.502841	-0.079642	0.558414	-0.0137699	0.747832	0.0601832	0.0700361	-0.0182421	0.751921	-0.155526	0.0904826	-0.0627561
DMR_548	chr22	21128009	21128139	131	14	7	4.06919	0.023145	0.943197	BCRP2, FAM230B	400892, 642633	+, +	24994, -38763	downstream, upstream	CpG_Island	genes_promoters, genes_1to5kb, genes_5UTRs, genes_exons, genes_intronexonboundaries	-0.0178507	0.627093	-0.0959037	0.0570356	-0.0548997	0.271016	0.0104308	0.826594	0.0727184	0.0304039	0.090921	0.302258	0.0896643	0.252757	0.0508635	0.353462	-0.00311488	0.955793	0.00457675	0.928513	0.0724024	0.41052	0.0601431	0.664316	0.0476568	0.279701	-0.0481218	0.190992	-0.0570125	0.333121	-0.0374293	0.795599	0.0350038
DMR_549	chr22	23223783	23224140	358	9	-6	-4.83295	0.00648231	0.887174	BCR, FBXW4P1	613, 26226	+, +	43419, -38626	gene_body, upstream	CpG_Open_Sea	genes_introns	-0.0175473	0.468539	0.00845961	0.77615	0.0952047	0.0019906	-0.00166989	0.955228	-0.0753942	0.000390709	-0.0443193	0.459997	0.019686	0.709976	-0.0434754	0.206783	0.000734705	0.984268	0.00170124	0.956447	0.0446499	0.456672	-0.205336	0.0309775	-0.00791065	0.794586	0.0490176	0.0363456	0.00508701	0.901201	-0.0479217	0.480942	-0.0347267
DMR_550	chr22	25305961	25306061	101	4	-8	-4.77026	0.00715468	0.887174	CRYBB2, IGLL3P	1415, 91353	+, +	86317, -12195	downstream, upstream	CpG_Open_Sea	genes_intergenic	-0.00699113	0.787966	-0.0027157	0.936883	0.0118803	0.729129	0.006666	0.845897	-0.0916797	4.54496e-05	-0.188155	0.00195258	-0.0483597	0.351324	-0.0458368	0.173696	-0.10534	0.0050349	-0.0558128	0.0703116	-0.0116278	0.842486	0.00258181	0.979972	0.0270144	0.40169	0.0440009	0.0784131	0.0310783	0.474614	0.0677691	0.369176	-0.0421651
DMR_551	chr22	32373186	32373930	745	9	-6	-4.02484	0.0251103	0.943197	RFPL3S, LOC339666	10737, 339666	-, +	-1922, -2733	upstream, upstream	CpG_Open_Sea	genes_1to5kb, genes_introns	0.00912998	0.712247	-0.0183361	0.569563	-0.0144211	0.654536	0.0341593	0.290769	-0.056309	0.0110867	-0.0305902	0.61784	-0.0550198	0.311448	-0.0385979	0.272674	0.0162716	0.669793	0.000101612	0.997457	-0.0236954	0.699044	-0.0621924	0.527733	0.037186	0.227458	0.0287284	0.233657	-0.000477827	0.990871	-0.0237309	0.750866	-0.0228046
DMR_552	chr22	32757358	32757660	303	13	-8	-4.8843	0.00596511	0.887174	FBXO7, TIMP3	25793, 7078	+, +	282639, -43155	downstream, upstream	CpG_Open_Sea	genes_introns	0.014452	0.721768	-0.0207012	0.682524	0.0780553	0.125965	-0.1026	0.0455682	-0.109535	0.00234367	-0.064425	0.496001	0.0488385	0.55911	0.0569862	0.29345	0.0828864	0.161839	-0.00613177	0.900742	-0.233648	0.0156186	0.109844	0.497208	-0.0474381	0.349763	0.0619036	0.116969	0.0705887	0.301801	0.112715	0.339628	-0.0557001
DMR_553	chr22	40966842	40967189	348	6	-6	-3.98413	0.0269637	0.943197	RBX1, SNORD140	9978, 106635682	+, -	15496, 106532	gene_body, downstream	CpG_Open_Sea	genes_exons, genes_introns	-0.0753291	0.0562043	-0.0395937	0.45012	-0.0122199	0.815361	-0.0489102	0.351379	-0.0883835	0.0135873	-0.121117	0.225818	-0.0186852	0.83166	-0.0582607	0.307415	-0.0449075	0.469019	-0.0360203	0.487173	-0.0865335	0.385525	-0.0620985	0.696489	-0.0299547	0.548755	0.0730323	0.0588636	0.0732657	0.275305	-0.140259	0.233148	-0.0452399
DMR_554	chr22	43104346	43104682	337	9	-5	-3.68729	0.0455744	0.943197	TTLL1, BIK	25809, 638	-, +	-14918, -6065	upstream, upstream	CpG_Open_Sea	genes_intergenic	0.00797127	0.819528	-0.0204701	0.652953	-0.0521358	0.253979	-0.0496671	0.276953	-0.0666352	0.034375	-0.0250232	0.768356	-0.0293776	0.695722	-0.0294416	0.544908	0.0417815	0.430481	-0.0128297	0.771688	-0.184025	0.0332685	0.0933856	0.504759	-0.0209256	0.634367	0.0281258	0.41341	-0.0177871	0.764437	-0.0336586	0.741237	-0.0326456
DMR_555	chr22	50061512	50062045	534	27	-5	-3.97273	0.0274722	0.943197	IL17REL, MLC1	400935, 23209	-, -	-48886, 23884	upstream, gene_body	CpG_Shelf	genes_1to5kb, genes_exons, genes_introns, genes_intronexonboundaries, genes_3UTRs	0.0360087	0.363946	0.102397	0.0478973	0.0339611	0.506435	0.0138003	0.786898	-0.059376	0.0997593	-0.0464382	0.630314	0.162202	0.0604237	0.0571579	0.301743	0.102873	0.0900289	0.0298313	0.552641	0.00695925	0.942452	-0.022324	0.888496	-0.0833967	0.0920021	0.022879	0.558387	-0.0348489	0.604901	0.0399685	0.697878	-0.0178877
DMR_556	chrX	3227099	3227480	382	3	9	4.14424	0.0203003	0.943197	ARSF, LINC01546	416, 100129464	+, +	186866, -44339	downstream, upstream	CpG_Open_Sea	genes_intergenic	-0.0082672	0.797387	-0.00488026	0.908011	-0.0348185	0.410839	0.0145642	0.730321	0.0997026	0.000415969	0.154119	0.0442731	0.102036	0.129274	0.0318972	0.460457	0.108193	0.0238793	0.0471088	0.232643	-0.0681028	0.368056	-0.0551289	0.668065	0.03028	0.452625	-0.10089	0.000908109	0.0694825	0.199462	0.112042	0.213252	0.0519109
DMR_557	chrX	3927501	3927575	75	3	-11	-3.91794	0.0304634	0.943197	LOC389906, LOC101928201	389906, 101928201	-, -	-83607, 705997	upstream, downstream	CpG_Open_Sea	genes_intergenic	0.051655	0.315233	0.0257496	0.702993	0.0848966	0.179206	0.0273148	0.674025	-0.114608	0.0114392	-0.0206194	0.880385	0.00715842	0.958331	-0.00784158	0.914509	-0.0789527	0.317505	0.0156152	0.809988	0.0904918	0.509885	0.097987	0.585255	-0.0366766	0.539864	0.0205753	0.690928	0.0812042	0.378065	-0.0768237	0.68376	-0.0482872
DMR_558	chrX	4152600	4154178	1579	5	-9	-3.82362	0.03567	0.943197	LOC389906, LOC101928201	389906, 101928201	-, -	-308706, 479394	upstream, downstream	CpG_Open_Sea	genes_intergenic	-0.0572684	0.113383	0.0200339	0.677368	0.00217836	0.963894	0.0104026	0.828882	-0.102343	0.00151363	-0.0665212	0.429932	-0.149299	0.0478491	-0.0344592	0.474355	-0.130271	0.0150013	-0.0799802	0.0710818	-0.064418	0.444589	-0.359566	0.00915184	0.00551356	0.901138	-0.00661548	0.848977	-0.0327149	0.584241	-0.240205	0.0141971	-0.0551635
DMR_559	chrX	4228090	4229338	1249	10	12	4.35676	0.0141111	0.943197	LOC389906, LOC101928201	389906, 101928201	-, -	-384196, 404234	upstream, downstream	CpG_Open_Sea	genes_intergenic	0.0495633	0.330322	0.103772	0.0980623	-0.12411	0.0487987	0.108006	0.0853566	0.101667	0.0270155	0.121566	0.33188	0.134466	0.225582	0.0491905	0.491486	0.0693697	0.373462	0.0673714	0.301692	0.130409	0.298179	-0.150486	0.4526	-0.0496767	0.429686	-0.103439	0.0331441	-0.00836459	0.921615	0.138522	0.339686	0.0532325
DMR_560	chrX	6854411	6854770	360	4	9	3.64654	0.0491087	0.943197	VCX3A, STS	51481, 412	-, +	-319293, -292481	upstream, upstream	CpG_Open_Sea	genes_intergenic	0.0224508	0.653953	0.0405911	0.535356	-0.0431226	0.510287	0.0480811	0.463058	0.119892	0.00738452	0.0449735	0.719297	-0.00890377	0.935809	0.103266	0.151983	0.0269643	0.729216	0.0558532	0.392185	0.0996032	0.426953	0.0937444	0.640168	0.0393337	0.531977	-0.0685926	0.161456	0.0356406	0.674732	0.0703205	0.62182	0.063639
DMR_561	chrX	9788099	9788492	394	7	-8	-3.86317	0.0334115	0.943197	SHROOM2, CLDN34	357, 100288814	+, +	1644, -178865	gene_body, upstream	CpG_Shore	genes_1to5kb, genes_introns	-5.18133e-05	0.998799	0.0434225	0.321342	-0.0840245	0.0573218	-0.00854174	0.84481	-0.0821844	0.00751694	-0.0791308	0.34094	0.0704724	0.33732	0.0770004	0.107373	-0.0151228	0.769293	-0.00882653	0.837729	-0.0767498	0.355566	-0.149332	0.27515	0.0512611	0.23251	-0.0126107	0.708789	0.0495283	0.393459	-0.162788	0.0830139	-0.0358364
DMR_562	chrX	10111041	10112055	1015	35	5	4.04126	0.024369	0.943197	WWC3, CLCN4	55841, 1183	+, +	95287, -44889	gene_body, upstream	CpG_Open_Sea	enhancers_fantom, genes_introns	0.0307134	0.428898	0.0222067	0.661144	-0.0436752	0.389569	0.0417303	0.41092	0.0850516	0.0147888	0.147022	0.114956	0.107215	0.192066	0.0740685	0.163966	0.140087	0.0171794	0.0525201	0.276814	0.167243	0.0737555	-0.117232	0.449318	0.0125021	0.797595	-0.0810992	0.0307306	-0.000800773	0.990282	0.183839	0.0847993	0.0413856
DMR_563	chrX	14834010	14834616	607	3	-16	-3.76311	0.0397559	0.943197	GLRA2, MOSPD2	2742, 158747	+, +	304713, -38788	downstream, upstream	CpG_Open_Sea	genes_intergenic	-0.038169	0.532754	-0.0936562	0.23491	0.0105105	0.893418	-0.0867117	0.271099	-0.112939	0.0389144	-0.159028	0.286978	-0.159028	0.229313	0.0418269	0.625255	0.0243056	0.7939	-0.0479167	0.539732	-0.103472	0.487318	0.198214	0.408882	-0.087963	0.242613	-0.051244	0.386705	-0.0191595	0.850891	-0.247366	0.119476	-0.0505131
DMR_564	chrX	22828304	22828771	468	9	-6	-3.70027	0.0445487	0.943197	ZNF645, DDX53	158506, 168400	+, +	555392, -171189	downstream, upstream	CpG_Open_Sea	genes_introns	0.00327597	0.886546	0.0185272	0.537549	0.0216947	0.470565	-0.0165918	0.580764	-0.0655266	0.00123044	-0.0511417	0.37722	-8.34593e-05	0.998695	-0.0223362	0.49945	-0.00259007	0.942556	-0.0165436	0.582388	-0.00768928	0.894068	-0.355008	3.90537e-05	0.0108359	0.706313	0.03418	0.125908	0.0458747	0.234637	0.0327985	0.539209	-0.0264888
DMR_565	chrX	23252095	23254641	2547	11	-11	-6.26006	0.000827529	0.713626	DDX53, PTCHD1-AS	168400, 100873065	+, -	252135, 38505	downstream, gene_body	CpG_Open_Sea	genes_introns	-0.0309931	0.315237	-0.0346032	0.368167	0.0241884	0.528699	-0.105325	0.00743453	-0.119998	5.58812e-06	-0.00304327	0.968026	-0.033597	0.616957	-0.0728697	0.0967657	-0.0806187	0.0915939	-0.0578273	0.146601	-0.0873867	0.252142	0.0501542	0.685919	0.0178551	0.646566	0.0460908	0.127607	-0.0251227	0.632287	-0.0732182	0.371791	-0.0592215
DMR_566	chrX	27590246	27590757	512	8	-8	-3.82774	0.0354803	0.943197	PPP4R3CP, DCAF8L2	139420, 347442	-, +	-126905, -156051	upstream, upstream	CpG_Open_Sea	genes_promoters, genes_5UTRs, genes_exons, genes_introns	-0.045362	0.312738	-0.00160585	0.978071	-0.0476955	0.415405	-0.0315	0.590157	-0.041489	0.308187	-0.08813	0.427392	0.00403274	0.967173	-0.0537435	0.400426	-0.00916171	0.894815	-0.0585169	0.315975	-0.132178	0.23535	-0.109787	0.535012	0.112392	0.0405681	0.0907146	0.0349833	0.07852	0.293705	0.0267806	0.826546	-0.026414
DMR_567	chrX	34162271	34162491	221	3	11	3.80881	0.0365492	0.943197	FAM47A, TMEM47	158724, 83604	-, -	-29941, 494797	upstream, downstream	CpG_Open_Sea	genes_intergenic	0.0969365	0.0664037	0.0661336	0.35224	0.00910494	0.89436	0.0808642	0.240661	0.150556	0.00136785	0.0920635	0.481527	-0.0153439	0.906434	0.0250601	0.750313	0.101323	0.215289	0.0571869	0.401245	0.151323	0.248918	0.109395	0.601626	-0.0611598	0.353544	-0.0269324	0.612192	0.0268078	0.76309	0.111782	0.473455	0.0635863
DMR_568	chrX	34918734	34919533	800	7	-9	-4.31108	0.0152145	0.943197	TMEM47, FAM47B	83604, 170062	-, +	-261446, -23262	upstream, upstream	CpG_Open_Sea	genes_intergenic	-0.0105769	0.813339	0.0022995	0.968796	0.0358974	0.541948	-0.0331434	0.573304	-0.122858	0.00195863	-0.0511905	0.6448	-0.0664616	0.498718	-0.0365792	0.564707	0.0536931	0.437985	-0.0380014	0.511158	-0.00806878	0.942027	-0.15896	0.369903	-0.00919747	0.869139	0.111051	0.00923595	0.00990706	0.895297	0.108284	0.289593	-0.0548073
DMR_569	chrX	34950017	34951242	1226	9	9	4.41284	0.0128267	0.943197	FAM47B, MAGEB16	170062, 139604	+, +	7222, -847099	downstream, upstream	CpG_Open_Sea	genes_intergenic	-0.000745435	0.986485	-0.0504284	0.383523	0.00421221	0.941817	-0.0285948	0.620569	0.070026	0.0789265	0.151545	0.163437	0.12531	0.19191	0.0525894	0.39542	0.0175324	0.794175	0.00587863	0.916646	0.00824672	0.939094	0.156013	0.370401	0.035819	0.513111	-0.0162404	0.705121	-0.0497244	0.500709	0.054119	0.676432	0.0392063
DMR_570	chrX	35194854	35195152	299	4	-15	-4.47153	0.0117061	0.943197	FAM47B, MAGEB16	170062, 139604	+, +	252059, -603189	downstream, upstream	CpG_Open_Sea	genes_intergenic	0.0337276	0.559951	0.0814002	0.25409	0.0565159	0.42733	-0.155405	0.0314832	-0.134913	0.00844516	0.0677778	0.631145	0.0382639	0.759182	0.020235	0.803153	-0.0325694	0.712162	-0.0214198	0.77234	-0.154444	0.27575	-0.0641964	0.774931	0.0191031	0.786708	-0.0238587	0.666551	0.00672009	0.943693	0.201976	0.174229	-0.0555127
DMR_571	chrX	38105287	38105449	163	6	9	4.77608	0.0070771	0.887174	MIR548AJ2, SRPX	100616252, 8406	-, -	-81301, 115475	upstream, downstream	CpG_Open_Sea	genes_introns	0.0227293	0.40968	0.0597794	0.0977426	0.00209754	0.953208	0.0161584	0.651482	0.0850204	0.000454436	0.0156461	0.822379	0.023533	0.702564	0.0233385	0.55856	-0.00877052	0.839794	-0.00844998	0.815792	0.0383975	0.58206	0.0753454	0.494712	-0.00223741	0.948601	-0.00831974	0.759361	0.0212049	0.650243	0.044623	0.534795	0.0480598
DMR_572	chrX	43481732	43481959	228	5	-7	-3.63684	0.0499448	0.943197	LOC101927501, MAOA	101927501, 4128	+, +	304739, -172947	downstream, upstream	CpG_Open_Sea	genes_intergenic	0.0594805	0.0583926	0.0341125	0.411102	0.0321167	0.438885	0.0534942	0.198985	-0.0832858	0.0032158	-0.0886565	0.253205	-0.059589	0.383909	-0.09619	0.0323043	0.00425624	0.929428	-0.0300245	0.455842	-0.0746882	0.335054	0.0104111	0.934947	-0.00968019	0.808997	0.0228039	0.466206	0.0589055	0.273369	0.0150817	0.874125	-0.0394908
DMR_573	chrX	44528727	44528990	264	16	-5	-4.54368	0.0104045	0.943197	EFHC2, FUNDC1	80258, 139341	-, -	-185050, 13985	upstream, gene_body	CpG_Open_Sea	genes_introns	-0.0354257	0.137291	-0.0035111	0.911754	-0.00333797	0.916088	-0.0143561	0.650671	-0.0552113	0.0102152	0.00594175	0.921529	0.0425489	0.425939	-0.0124179	0.718922	0.0165511	0.659582	-0.00267016	0.93221	0.0546521	0.366394	-0.0418738	0.663533	-0.0423731	0.158246	0.00562885	0.812046	-0.037859	0.351761	0.0395982	0.575551	-0.0316539
DMR_574	chrX	46610329	46611152	824	7	-13	-4.72011	0.00771499	0.904301	CHST7, SLC9A7	56548, 84679	+, -	36643, 148020	downstream, gene_body	CpG_Open_Sea	genes_introns	-0.00141098	0.976539	0.0226691	0.713282	-0.035823	0.561747	-0.108702	0.0812234	-0.122862	0.00399343	-0.121779	0.26999	0.0822235	0.398512	-0.0903773	0.153518	-0.0325781	0.634162	-0.0726531	0.206694	-0.300237	0.00785919	0.0476857	0.798941	-0.00776468	0.89494	0.0990975	0.0285103	-0.0255272	0.747398	0.0403277	0.745664	-0.0520833
DMR_575	chrX	53784449	53785094	646	13	-8	-4.97621	0.00516344	0.887174	HUWE1, PHF8	10075, 23133	-, -	-97720, 260042	upstream, downstream	CpG_Open_Sea	genes_intergenic	0.00218167	0.947154	0.0161107	0.709324	-0.00339752	0.937312	-0.0320335	0.459243	-0.103858	0.000312874	-0.11413	0.159751	0.039139	0.582984	-0.00918356	0.841991	0.00867682	0.862646	0.0148628	0.72308	-0.0606698	0.452371	0.0382473	0.768758	-0.0208307	0.609896	0.0330667	0.299408	0.0171061	0.756143	-0.0694552	0.472351	-0.0517072
DMR_576	chrX	55999957	56000337	381	3	-7	-3.72308	0.042704	0.943197	KLF8, UBQLN2	11279, 29978	+, +	91835, -563255	gene_body, upstream	CpG_Open_Sea	genes_introns	-0.0119956	0.687186	0.00526664	0.893314	0.00526664	0.893314	-0.0185429	0.637044	-0.0761073	0.00410604	-0.00315571	0.963795	-0.0730631	0.236975	-0.057999	0.147821	-0.0355631	0.412429	-0.0351222	0.333419	0.00610355	0.930042	-0.218807	0.0477859	0.0244114	0.487313	0.0141375	0.60762	-0.0560907	0.235007	-0.209268	0.008426	-0.0332376
DMR_577	chrX	57842126	57842540	415	6	-8	-4.33528	0.0146369	0.943197	NLRP2P, ZXDA	286430, 7789	-, -	-161866, 68093	upstream, downstream	CpG_Open_Sea	genes_intergenic	-0.0437912	0.185114	-0.0153923	0.720148	0.042833	0.320283	-0.0492525	0.253647	-0.11645	5.18725e-05	0.0382842	0.637546	0.025685	0.720538	-0.0187722	0.686122	-0.068688	0.177175	-0.0593128	0.16355	-0.0672714	0.40859	-0.0182268	0.890306	0.0136301	0.742508	-0.00797152	0.806135	-0.0529409	0.34259	-0.0376623	0.690645	-0.0588923
DMR_578	chrX	62824471	62824920	450	5	-12	-3.75167	0.0405231	0.943197	SPIN4	139886	-	526419	downstream	CpG_Open_Sea	genes_intergenic	-0.160292	0.00206523	-0.150979	0.0217014	-0.0703214	0.277534	-0.134637	0.0398576	-0.136739	0.0031514	-0.188417	0.121682	-0.0400833	0.707191	0.0177158	0.798477	0.00857738	0.916139	-0.0411944	0.515647	-0.185917	0.126611	-0.125218	0.524135	0.0370482	0.563859	0.0304193	0.537477	-0.0880001	0.289927	-0.264238	0.0655906	-0.048955
DMR_579	chrX	62872081	62873092	1012	5	-12	-3.94037	0.0291618	0.943197	SPIN4	139886	-	478247	downstream	CpG_Open_Sea	genes_intergenic	-0.00162428	0.977695	0.0666284	0.383758	0.0197071	0.796206	0.0267904	0.725576	-0.166885	0.00113423	-0.487825	0.00044914	-0.0774084	0.509143	-0.0873977	0.250845	-0.163158	0.051169	-0.0602633	0.383313	-0.0200472	0.879691	-0.0258825	0.911187	0.00278902	0.969469	-0.00287535	0.959798	-0.014207	0.885028	-0.202404	0.244082	-0.0727656
DMR_580	chrX	63604085	63604543	459	3	-9	-4.01921	0.0253086	0.943197	LINC01278, ARHGEF9-IT1	92249, 100874355	-, -	-43092, 66959	upstream, downstream	CpG_Open_Sea	genes_intergenic	-0.0279915	0.511734	0.0223765	0.680754	-0.0503086	0.356172	0.0131173	0.809334	-0.116491	0.00162265	0.0219298	0.814814	-0.0266813	0.747636	-0.0037112	0.945444	-0.162515	0.00732178	-0.0382554	0.441254	0.0219298	0.814814	0.0561192	0.720404	-0.00327855	0.948891	0.0496779	0.202526	-0.167361	0.00990241	0.0620858	0.599296	-0.0507386
DMR_581	chrX	64549562	64549838	277	7	-9	-4.14965	0.0201107	0.943197	MTMR8, ZC4H2	55613, 55906	-, -	-154109, 484906	upstream, downstream	CpG_Open_Sea	genes_intergenic	-0.0270705	0.431189	-0.0201935	0.653228	0.0198073	0.659429	-0.0497016	0.270556	-0.0983769	0.00122634	0.0239825	0.777591	-0.00806111	0.914438	-0.0752023	0.124679	0.0278647	0.598331	-0.0257203	0.560902	-0.0247136	0.771002	-0.334362	0.0129618	-0.0481841	0.262521	0.048909	0.145001	-0.0945494	0.101231	-0.0102267	0.91374	-0.0503501
DMR_582	chrX	66030786	66031126	341	5	-8	-3.6621	0.0477467	0.943197	MIR223, VSIG4	407008, 11326	+, -	11917, 8999	downstream, gene_body	CpG_Open_Sea	genes_introns	-0.0259425	0.448755	0.0655109	0.134001	0.0151174	0.727499	-0.0681895	0.119057	-0.0796626	0.00943806	-0.13487	0.0997347	-0.0634014	0.377722	0.0895701	0.0567577	-0.00571882	0.909784	-0.0200063	0.635668	0.040924	0.614062	0.0384168	0.780212	0.00343819	0.93663	0.0471512	0.160691	0.0657663	0.257188	0.103566	0.270205	-0.038917
DMR_583	chrX	69414854	69415080	227	4	-8	-3.80408	0.0369112	0.943197	LINC00269, FAM155B	100996279, 27112	+, +	235298, -90154	downstream, upstream	CpG_Open_Sea	genes_intergenic	0.0135632	0.678136	0.0631918	0.140047	0.0197643	0.642078	0.00552814	0.896489	-0.111865	8.09454e-05	-0.112235	0.139747	-0.0705688	0.291492	-0.0876933	0.0451141	-0.161263	0.000986999	-0.0699901	0.0778769	-0.101124	0.182651	-0.276706	0.0305522	0.0767312	0.0570739	0.00596023	0.852133	0.0118552	0.829577	-0.0671543	0.476834	-0.0582966
DMR_584	chrX	70248893	70249126	234	8	6	4.51799	0.0108441	0.943197	AWAT1, P2RY4	158833, 5030	+, -	14239, 10678	downstream, downstream	CpG_Open_Sea	genes_1to5kb	0.0722382	0.0121971	0.0343372	0.369403	0.0337825	0.361448	0.0626268	0.0931162	0.0707572	0.00617461	0.0904135	0.207865	0.0122885	0.845755	0.035148	0.396399	0.02335	0.615598	0.0171496	0.649998	0.0904135	0.207865	0.0203738	0.858079	-0.0648126	0.0677516	-0.0308631	0.278278	0.0422898	0.419625	0.068616	0.57098	0.0283676
DMR_585	chrX	70756230	70756954	725	6	-8	-3.74114	0.0413247	0.943197	DLG3-AS1, TEX11	100873930, 56159	-, -	-300236, 151763	upstream, gene_body	CpG_Open_Sea	genes_introns	0.0255548	0.481757	0.122547	0.00840375	0.0227378	0.616379	-0.0197255	0.663769	-0.0928595	0.00412975	-0.190752	0.0342101	-0.0107694	0.890532	-0.0418424	0.409642	-0.0661668	0.232422	-0.0619571	0.181668	-0.0203263	0.818423	-0.0663937	0.647642	0.0404619	0.374094	-0.0266164	0.455489	0.0643629	0.293843	0.0825291	0.442673	-0.043553
DMR_586	chrX	78867290	78867632	343	3	-8	-3.89023	0.0319978	0.943197	LPAR4, MIR4328	2846, 100422932	+, -	119582, 33617	downstream, downstream	CpG_Open_Sea	genes_intergenic	-0.00427998	0.865841	0.0481603	0.14475	-0.016423	0.616602	0.008577	0.793591	-0.100364	3.16687e-06	-0.0138007	0.822938	-0.02306	0.672435	0.00792294	0.82223	-0.0563933	0.145085	-0.0147266	0.646562	-0.0786155	0.205146	0.0765519	0.442834	0.0033642	0.914651	0.0174641	0.47646	-0.0186588	0.659123	0.021924	0.768029	-0.0509369
DMR_587	chrX	79843982	79844607	626	5	-18	-4.19265	0.0186366	0.943197	ITM2A, TBX22	9452, 50945	-, +	-476430, -170148	upstream, upstream	CpG_Open_Sea	genes_intergenic	-0.237868	0.0216884	0.0552705	0.689065	-0.11216	0.417641	-0.0808406	0.558646	-0.166654	0.0812575	-0.322421	0.202029	0.219246	0.325103	0.2404	0.0976281	0.137579	0.380244	0.234231	0.0766406	0.160913	0.522344	0.0517762	0.901663	-0.0500648	0.703466	0.0991466	0.334186	0.36782	0.0351957	-0.022912	0.938883	-0.0773726
DMR_588	chrX	80464919	80465989	1071	6	-9	-3.67105	0.0469709	0.943197	CHMP1B2P, BRWD3	101060146, 254065	-, -	-129601, 343745	upstream, downstream	CpG_Open_Sea	genes_intergenic	0.0551193	0.200811	0.0378244	0.485057	0.0969514	0.0763448	-0.0619276	0.254402	-0.095156	0.013283	-0.0486772	0.647371	0.0374339	0.69059	-0.0369251	0.544198	-0.0454586	0.508498	-0.071616	0.198512	-0.0181217	0.864688	-0.10769	0.526369	-0.0567343	0.287172	-0.0107943	0.797114	0.0217928	0.762435	0.00792967	0.943782	-0.0418853
DMR_589	chrX	81012794	81013006	213	3	-10	-3.70707	0.0440832	0.943197	BRWD3, SH3BGRL	254065, 6451	-, +	-203060, -188797	upstream, upstream	CpG_Open_Sea	genes_intergenic	-0.0192157	0.627856	0.0264731	0.608393	0.0782407	0.120552	0.0125	0.802411	-0.111731	0.00118153	-0.181349	0.0475565	0.114947	0.204868	0.0353175	0.504428	0.0871693	0.137332	0.0563051	0.232405	-0.0239418	0.790454	-0.193913	0.202394	-0.0831544	0.106061	-0.00157005	0.967723	-0.10703	0.168447	-0.0417659	0.68656	-0.0612406
DMR_590	chrX	81347625	81348500	876	5	-13	-4.21052	0.0180936	0.943197	HMGN5	79366	-	-145683	upstream	CpG_Open_Sea	genes_intergenic	0.0055865	0.923604	0.014465	0.848629	0.108771	0.154163	0.00665414	0.930026	-0.195355	0.000115762	-0.211111	0.146024	-0.0222222	0.861448	-0.100855	0.223372	-0.0865278	0.336249	-0.0160714	0.830261	-0.127778	0.376456	0.0193131	0.934037	-0.0921462	0.205961	0.129889	0.0210002	-0.0347793	0.724726	0.146311	0.378567	-0.10041
DMR_591	chrX	81385730	81385838	109	3	-14	-3.71242	0.0437297	0.943197	HMGN5	79366	-	-183788	upstream	CpG_Open_Sea	genes_intergenic	0.0214286	0.752	-0.00285714	0.974916	-0.0139683	0.882763	0.0450595	0.650313	-0.160243	0.00939982	-0.206597	0.191973	-0.209375	0.137639	-0.0449811	0.645821	-0.167708	0.0999396	-0.0741186	0.42791	-0.0399306	0.799373	-0.24322	0.332093	0.0482639	0.548607	0.0235646	0.724484	-0.188182	0.102624	-0.224679	0.363391	-0.0679118
DMR_592	chrX	82065048	82066036	989	4	-11	-3.99604	0.0263603	0.943197	HMGN5	79366	-	-863106	upstream	CpG_Open_Sea	genes_intergenic	-0.0145999	0.775113	0.0477638	0.467837	0.0150423	0.818841	0.0888518	0.178874	-0.125098	0.00552083	-0.158095	0.215359	-0.013998	0.900723	-0.0522192	0.475181	-0.0650397	0.413581	-0.0485825	0.466351	-0.00346561	0.978201	-0.402894	0.0428854	-0.00552809	0.93063	-0.0210985	0.671784	-0.154741	0.0671519	0.00119048	0.992925	-0.0624061
DMR_593	chrX	86106433	86107137	705	3	16	3.85313	0.0339632	0.943197	CHM, DACH2	1121, 117154	-, +	-58868, -41313	upstream, upstream	CpG_Open_Sea	genes_intergenic	0.0417689	0.559321	-0.0765333	0.402927	-0.150685	0.102029	0.0851069	0.352603	0.149593	0.02009	0.0701877	0.69268	-0.101572	0.518006	0.0902935	0.375048	0.114401	0.302445	0.0691515	0.455029	0.0498173	0.779016	0.254515	0.369652	0.0166523	0.85213	-0.00795739	0.909413	0.00106922	0.992919	0.195708	0.341288	0.0835019
DMR_594	chrX	86386698	86388218	1521	4	-10	-3.69852	0.0446866	0.943197	DACH2	117154	+	238248	gene_body	CpG_Open_Sea	genes_introns	-0.0713879	0.138779	-0.0739632	0.228196	-0.127204	0.0402123	-0.0753191	0.219872	-0.16153	0.000111484	0.0213889	0.859389	0.0213889	0.84129	-0.0127991	0.853835	-0.0702778	0.353679	-0.0344974	0.586492	0.0630556	0.601837	-0.384478	0.041817	0.057304	0.357366	0.044001	0.350837	-0.0499512	0.538107	-0.263082	0.0480245	-0.0648951
DMR_595	chrX	89674640	89674796	157	4	7	3.89197	0.0318685	0.943197	CPXCR1, TGIF2LX	53336, 90316	+, +	927416, -247144	downstream, upstream	CpG_Open_Sea	genes_intergenic	0.00323603	0.903493	0.0362241	0.288739	0.0179288	0.59838	0.00652006	0.847958	0.070874	0.00218506	0.118613	0.0598969	0.0245158	0.655653	0.0595852	0.105635	0.0581633	0.150478	0.0204814	0.527243	0.0733749	0.240354	0.0872714	0.393836	-0.0150509	0.6411	-0.0169581	0.50392	0.0107923	0.804025	0.0478227	0.510502	0.0307245
DMR_596	chrX	89852695	89853186	492	4	-10	-4.00988	0.0257051	0.943197	TGIF2LX	90316	+	-68754	upstream	CpG_Open_Sea	genes_intergenic	0.00966667	0.82997	0.0738551	0.207154	-0.0268393	0.644971	0.0442465	0.463006	-0.129747	0.00118642	-0.333333	0.00183928	0.0416667	0.647106	-0.0104167	0.86292	-0.120833	0.0628021	-0.00490196	0.928184	-0.0416667	0.685695	-0.0923913	0.606868	-0.00918079	0.875505	-0.00466389	0.918191	-0.0920139	0.224625	0.0779661	0.535111	-0.055082
DMR_597	chrX	92813069	92815189	2121	5	-9	-3.72288	0.0427298	0.943197	PCDH11X, FAM133A	27328, 286499	+, +	977609, -858823	downstream, upstream	CpG_Open_Sea	genes_intergenic	-0.0150342	0.697809	0.039022	0.443235	-0.0126876	0.802765	-0.0183721	0.71766	-0.108495	0.00153947	-0.183333	0.0481647	0.00898148	0.911468	0.0491173	0.34885	-0.0939074	0.102313	0.000886243	0.985132	-0.0837963	0.360722	0.0136159	0.929869	0.0341915	0.480794	0.0188684	0.619489	-0.0359659	0.582586	-0.109083	0.26267	-0.0562596
DMR_598	chrX	95076505	95077428	924	4	-8	-3.66688	0.0474105	0.943197	MIR548M	100313772	-	-13279	upstream	CpG_Open_Sea	genes_intergenic	-0.0292163	0.385268	-0.0205192	0.632426	0.00830026	0.846472	-0.0486111	0.258992	-0.0817027	0.00553706	0.0707639	0.372472	-0.0497718	0.477765	0.000785256	0.986234	-0.0321528	0.516485	-0.000127801	0.99758	0.0235417	0.766054	0.103298	0.411104	0.0273293	0.505183	0.062597	0.0416362	-0.05953	0.262778	0.111522	0.228443	-0.0428073
DMR_599	chrX	98861244	98862167	924	7	-9	-4.57247	0.00998207	0.943197	NA	NA	NA	NA	NA	CpG_Open_Sea	genes_introns	-0.00998016	0.804449	0.0102772	0.840735	0.0307468	0.548174	-0.0827056	0.109092	-0.100749	0.00461959	-0.0845654	0.373	-0.0972638	0.247369	0.000263678	0.996112	0.0377891	0.536754	-0.0103811	0.833073	0.0828949	0.382458	-0.0228129	0.88167	-0.0204125	0.671691	0.0794357	0.0344677	0.059956	0.354328	-0.0373645	0.718891	-0.0300189
DMR_600	chrX	99611654	99612854	1201	6	10	3.64245	0.0494104	0.943197	XRCC6P5	442459	-	326989	gene_body	CpG_Open_Sea	genes_intergenic	0.0454445	0.383687	0.0702572	0.306762	0.00752576	0.9125	0.0385443	0.573994	0.114256	0.0148603	0.0938209	0.45857	0.133173	0.235485	0.0357368	0.621051	0.139562	0.0794507	-0.0217656	0.740663	0.156784	0.217221	0.0469791	0.821923	0.0148181	0.821145	0.0483143	0.34492	0.161649	0.0641316	0.160136	0.310655	0.0520189
DMR_601	chrX	106406826	106407196	371	9	-6	-3.68329	0.0458761	0.943197	MUM1L1, CXorf57	139221, 55086	+, +	238522, -204733	downstream, upstream	CpG_Open_Sea	genes_intergenic	0.0459678	0.119996	0.0139351	0.717328	0.0678335	0.0811748	0.000318069	0.993404	-0.0757932	0.00428444	-0.0937962	0.201374	-0.0751674	0.246171	-0.0541001	0.197501	-0.0612554	0.18039	-0.0321413	0.398511	-0.098051	0.181932	0.099148	0.402564	0.00645209	0.862617	0.0606306	0.034816	-0.00889517	0.859565	-0.129814	0.120422	-0.0376387
DMR_602	chrX	110475848	110476166	319	7	-5	-3.7773	0.0387301	0.943197	AMMECR1, TDGF1P3	9949, 6998	-, +	-35615, -44145	upstream, upstream	CpG_Open_Sea	genes_intergenic	0.0149509	0.474903	0.00878237	0.74818	0.034902	0.204462	0.0161176	0.556085	-0.0581919	0.00170406	-0.0655321	0.192748	-0.0194721	0.659631	-0.0670148	0.0216083	-0.049387	0.115921	-0.0254685	0.329309	0.0278352	0.578055	-0.0262972	0.752714	-0.00512068	0.845139	0.0168372	0.410887	-0.060757	0.0823526	-0.0501799	0.412765	-0.0283348
DMR_603	chrX	111207983	111208073	91	7	-6	-3.69922	0.0446176	0.943197	PAK3, CAPN6	5063, 827	+, -	263743, 62473	gene_body, downstream	CpG_Open_Sea	genes_introns	-0.0493308	0.139552	-0.0121803	0.773883	-0.0851962	0.047587	-0.0559965	0.189255	-0.0809646	0.00660323	-0.0498214	0.530279	-0.0914881	0.194971	-0.0377335	0.409322	-0.065496	0.189552	-0.103089	0.0170432	-0.152996	0.057115	-0.115194	0.382306	0.0501653	0.261012	-0.0119118	0.715907	0.00601438	0.914545	-0.40416	2.15518e-06	-0.0299201
DMR_604	chrX	112901293	112902247	955	3	-11	-3.93656	0.0294031	0.943197	AMOT, LOC101928437	154796, 101928437	-, +	-60478, -140479	upstream, upstream	CpG_Open_Sea	genes_intergenic	-0.0398046	0.429058	0.0143501	0.828608	0.046526	0.483443	-0.0178258	0.788009	-0.133229	0.00293229	-0.125794	0.312779	0.106746	0.332351	0.0118742	0.867145	0.094246	0.225224	0.0669312	0.302152	0.0419312	0.735626	-0.461849	0.0196644	-0.0637434	0.312892	0.0119237	0.810081	0.0440717	0.605815	-0.0551486	0.700324	-0.0691476
DMR_605	chrX	113215027	113215942	916	9	8	4.21609	0.0179126	0.943197	LOC101928437, XACT	101928437, 105463123	+, -	172301, 402211	gene_body, downstream	CpG_Open_Sea	genes_intergenic	-0.0278297	0.467985	-0.0398883	0.418002	-0.10292	0.0391431	-0.0129217	0.792616	0.0701529	0.0430334	0.107197	0.254127	0.0377525	0.648169	0.0464114	0.386838	-0.00482138	0.934003	-0.0371969	0.445766	0.115233	0.220607	0.147083	0.335227	0.00374676	0.937898	-0.0438684	0.241568	0.0160895	0.803998	0.00521018	0.962904	0.0342231
DMR_606	chrX	113217954	113218656	703	4	-8	-3.64002	0.0496086	0.943197	LOC101928437, XACT	101928437, 105463123	+, -	175228, 399497	gene_body, downstream	CpG_Open_Sea	genes_intergenic	0.000137016	0.997087	-0.0509633	0.301877	-0.0175143	0.721836	-0.0110328	0.822508	-0.0745126	0.0273909	-0.0102513	0.911024	-0.0171958	0.832071	-0.0461335	0.380511	-0.049795	0.384589	-0.00886243	0.852744	0.0945106	0.304848	-0.212986	0.145649	-0.0386607	0.402695	0.0458668	0.203209	-0.0781115	0.208442	-0.166273	0.127439	-0.0449035
DMR_607	chrX	117562241	117563312	1072	6	-7	-3.78941	0.0379457	0.943197	LOC100126447, KLHL13	100126447, 90293	-, -	-744381, 554028	upstream, downstream	CpG_Open_Sea	genes_intergenic	0.0491647	0.176836	0.0762671	0.108075	0.07048	0.137023	0.0447856	0.342444	-0.0944526	0.00373816	-0.233333	0.00897024	0.00694444	0.927997	0.00790598	0.873649	-0.0438889	0.418576	-0.00123457	0.978232	-0.0416667	0.632063	-0.0259781	0.858241	-0.0365741	0.422232	0.00656265	0.854358	0.0538721	0.38044	0.00800377	0.940906	-0.0399605
DMR_608	chrX	120242748	120243177	430	6	-8	-4.97048	0.0052324	0.887174	RHOXF2, NKAPP1	84528, 158801	+, -	84188, 2090	downstream, gene_body	CpG_Shore, CpG_Shelf	genes_intergenic	-0.0233127	0.376266	0.0116332	0.733169	0.0196273	0.565468	-0.0487171	0.156203	-0.088321	0.000122166	-0.106852	0.0761163	-0.00546296	0.917286	-0.110903	0.00171249	-0.00986772	0.790011	-0.087367	0.00615438	-0.102288	0.0892002	-0.107198	0.309128	-0.0388269	0.24018	0.0441638	0.0861098	0.0107418	0.810452	0.0516544	0.477446	-0.046752
DMR_609	chrX	122270940	122271172	233	4	10	3.93497	0.0295152	0.943197	MIR3672, GRIA3	100500869, 2892	+, +	899969, -913070	downstream, upstream	CpG_Open_Sea	genes_intergenic	0.0866285	0.0348677	0.0756559	0.148788	0.0553065	0.305258	0.082716	0.114984	0.115586	0.00140249	0.0104167	0.917879	0.0520833	0.606556	-0.0120192	0.836225	0.0256944	0.684511	0.0128676	0.811105	0.121528	0.231706	-0.0924428	0.564407	0.0120292	0.825356	-0.0581867	0.145567	0.117405	0.109352	0.104663	0.375535	0.048064
DMR_610	chrX	125522237	125522313	77	3	12	3.86235	0.0334718	0.943197	TEX13C, LOC101928495	100129520, 101928495	+, +	202118, -587448	downstream, upstream	CpG_Open_Sea	genes_intergenic	0.0161035	0.780763	0.0587366	0.404124	0.040681	0.588435	0.0123982	0.864163	0.141319	0.00428308	-0.0662963	0.605589	0.0587037	0.607321	0.0747293	0.332792	0.168272	0.0530207	-0.0148148	0.841424	0.0262963	0.837547	0.0630237	0.760707	-0.0597407	0.36378	0.0471465	0.385538	0.181415	0.0361919	0.0524444	0.744455	0.0654417
DMR_611	chrX	131278785	131279287	503	8	8	4.75374	0.00731846	0.887174	LINC01201, IGSF1	104266960, 3547	-, -	-220639, 10142	upstream, gene_body	CpG_Open_Sea	genes_1to5kb, genes_exons, genes_introns, genes_intronexonboundaries	-0.0244472	0.5063	0.0436273	0.367875	-0.00255404	0.957837	-0.00627413	0.896671	0.10078	0.00201241	0.139189	0.118202	0.083373	0.287244	-0.00806879	0.872963	0.00828752	0.880094	0.000360808	0.993732	-0.0870015	0.326005	0.0407033	0.777714	0.0770664	0.085477	-0.0345326	0.328378	0.0508068	0.404263	0.114109	0.277278	0.037186
DMR_612	chrX	136652791	136653781	991	9	8	4.00055	0.0261103	0.943197	CD40LG, ARHGEF6	959, 9459	+, -	4615, 127563	gene_body, downstream	CpG_Open_Sea	genes_introns	0.0449286	0.306019	0.0652397	0.259812	0.0132087	0.818755	0.00533837	0.926201	0.0972703	0.0137673	0.155221	0.153146	-0.0472025	0.620662	-0.0681338	0.271244	0.0304264	0.650517	-0.0326063	0.56162	-0.0283588	0.792557	0.0813975	0.643777	-0.0128	0.816977	0.0232924	0.59026	0.076561	0.30285	0.190629	0.123468	0.0369893
DMR_613	chrX	137133246	137133552	307	4	7	3.88318	0.0323426	0.943197	GPR101, ZIC3	83550, 7547	-, +	-101572, -432634	upstream, upstream	CpG_Open_Sea	genes_intergenic	-0.0557388	0.132465	-0.0233046	0.616447	-0.13048	0.00631298	0.00875563	0.850614	0.0991678	0.00290192	0.0525	0.567705	0.0177778	0.826672	0.0249893	0.636296	-0.03375	0.557064	-0.0630093	0.19362	0.0525	0.567705	0.0605952	0.683656	0.0355403	0.446526	0.00704408	0.847817	0.0245477	0.696819	0.0331418	0.764865	0.0460896
DMR_614	chrX	138155705	138156555	851	6	9	4.2982	0.015542	0.943197	ZIC3, LINC00889	7547, 158696	+, -	589519, 461083	downstream, downstream	CpG_Open_Sea	genes_intergenic	-0.0266793	0.423941	-0.0421368	0.322771	-0.0408546	0.337611	0.0428659	0.314529	0.085768	0.00354186	0.0893504	0.259721	-0.0397501	0.569426	-0.0609634	0.182297	0.00373665	0.939638	-0.0682348	0.102842	0.0490574	0.534624	-0.146321	0.261724	0.0226962	0.581138	-0.0252305	0.433889	0.0216349	0.696449	-0.0611155	0.520795	0.0458724
DMR_615	chrX	139476234	139476922	689	7	-12	-5.20181	0.00363768	0.887174	SRD5A1P1, F9	6719, 2158	+, +	29416, -53813	downstream, upstream	CpG_Open_Sea	genes_intergenic	0.0273704	0.497079	0.0654906	0.215977	0.0256183	0.626783	0.0399229	0.449134	-0.122548	0.000549399	-0.155412	0.117055	0.00773619	0.928996	-0.0739248	0.191	-0.0413457	0.499655	-0.0471979	0.3574	-0.187051	0.060321	0.178602	0.267689	0.0242878	0.632457	0.0953986	0.0142909	0.0952348	0.161674	-0.0859697	0.453694	-0.0693284
DMR_616	chrX	141455572	141457018	1447	7	-6	-3.72559	0.0424884	0.943197	SPANXC, SPANXA2-OT1	64663, 619455	-, +	-213022, -45830	upstream, upstream	CpG_Open_Sea	genes_intergenic	0.0344381	0.250951	0.0148041	0.703343	0.0714547	0.0691803	0.0111297	0.774604	-0.043205	0.114164	-0.0809373	0.253522	-0.0314994	0.61369	-0.0835435	0.0414967	0.0407506	0.354892	0.0117377	0.749214	0.0871844	0.219078	-0.193771	0.10428	-0.0461358	0.219946	0.0469628	0.109332	0.00586035	0.908493	0.117683	0.140422	-0.0225028
DMR_617	chrX	141695233	141695494	262	5	-9	-4.53279	0.0105769	0.943197	LOC645188, SPANXD	645188, 64648	+, -	69370, 3245	downstream, downstream	CpG_Open_Sea	genes_introns	-0.0465471	0.157489	-0.045978	0.287334	-0.0529323	0.221212	-0.0417022	0.334177	-0.0949545	0.00117923	-0.0317234	0.691194	-0.00551304	0.93771	-0.0430909	0.346687	-0.119311	0.0187579	-0.0205814	0.620568	-0.126723	0.115811	-0.106239	0.422615	0.00945106	0.820667	0.0245075	0.451859	-0.186408	0.000542093	0.0305051	0.74499	-0.0556498
DMR_618	chrX	142377248	142377715	468	6	-13	-4.26047	0.0165247	0.943197	MAGEC2, SPANXN4	51438, 441525	-, +	-171958, -648202	upstream, upstream	CpG_Open_Sea	genes_intergenic	-0.0769695	0.178422	-0.0197662	0.792745	-0.0924117	0.221694	-0.0381524	0.612291	-0.132307	0.0105671	-0.325675	0.0185656	-0.020119	0.866566	-0.138831	0.0782331	-0.0490079	0.563183	-0.0865388	0.2257	-0.297897	0.0307071	-0.0783685	0.732566	-0.0592735	0.410142	0.07648	0.173756	0.0642784	0.507754	-0.0771497	0.609477	-0.0456288
DMR_619	chrX	144735081	144735609	529	8	-8	-3.66332	0.0476864	0.943197	UBE2NL, SPANXN1	389898, 494118	+, +	851011, -511977	downstream, upstream	CpG_Open_Sea	genes_intergenic	-0.0434316	0.16554	0.00197745	0.961209	0.00796853	0.844637	-0.0450344	0.270135	-0.0778994	0.00506964	-0.0671104	0.353536	-0.0975685	0.129505	-0.0434764	0.296683	0.0413597	0.360651	-0.0610155	0.110324	-0.173063	0.0188383	0.0427827	0.729231	-0.0251556	0.531591	0.0505176	0.0943446	0.0446543	0.392723	0.00776674	0.932511	-0.045614
DMR_620	chrX	146402913	146404522	1610	11	-7	-3.92984	0.0297221	0.943197	MIR891A, CXorf51B	100126341, 100133053	-, +	-375041, -405261	upstream, upstream	CpG_Open_Sea	genes_intergenic	0.00560254	0.887201	-0.00316324	0.951395	0.0379541	0.465408	-0.0107234	0.836317	-0.0953369	0.00684665	0.00225793	0.980161	-0.0569725	0.478637	-0.136539	0.0103671	-0.137309	0.0174845	-0.0700894	0.141334	-0.15091	0.100046	-0.429053	0.00426855	-0.0647497	0.179415	0.0360343	0.341399	-0.0348942	0.593579	-0.111581	0.316562	-0.0502242
DMR_621	chrX	148497042	148497659	618	6	-10	-3.88881	0.0320495	0.943197	AFF2	2334	+	-2959	upstream	CpG_Shelf	genes_1to5kb	-0.0705556	0.1924	0.0109628	0.876747	-0.0848705	0.232228	-0.0737759	0.298448	-0.167684	0.000448054	-0.259533	0.053552	-0.0962396	0.41246	-0.00765597	0.919514	-0.0536126	0.516399	-0.0801682	0.247464	-0.030565	0.817611	0.215358	0.31762	-0.112402	0.0945749	0.0737119	0.162631	-0.121358	0.182297	-0.441301	0.00406017	-0.0735219
DMR_622	chrX	152991770	152992079	310	5	-10	-3.6379	0.0498242	0.943197	ZNF185, PNMA5	7739, 114824	+, -	77329, 2048	downstream, gene_body	CpG_Shore, CpG_Shelf	genes_5UTRs, genes_exons, genes_introns, genes_intronexonboundaries	0.0587467	0.341112	-0.0424781	0.602246	0.0317391	0.696845	0.00321517	0.968503	-0.126626	0.0229129	-0.117702	0.43714	0.0668818	0.616917	0.109936	0.206075	-0.0380586	0.685984	0.0370147	0.63818	-0.128813	0.395329	0.493559	0.0417977	-0.127544	0.0955261	0.056313	0.35041	-0.152644	0.139852	-0.182265	0.295042	-0.0616204
DMR_623	chrY	3220641	3221260	620	4	12	4.89195	0.00589615	0.887174	LINC00278, TGIF2LY	100873962, 90655	+, +	217646, -357824	downstream, upstream	CpG_Open_Sea	genes_intergenic	0.026698	0.532952	0.0148977	0.791066	-0.00886495	0.874716	0.0513472	0.362498	0.146444	8.33195e-05	0.246411	0.0176852	0.096001	0.287283	0.0435934	0.454085	0.0899991	0.15803	0.113514	0.0348998	0.0130149	0.898099	0.139444	0.413507	0.0245428	0.647262	-0.0508256	0.223968	0.0504051	0.485412	0.0656534	0.589523	0.0742874
DMR_624	chrY	7103567	7103941	375	16	-8	-4.66226	0.00840459	0.939525	TBL1Y, PRKY	90665, 5616	+, +	192882, -170030	downstream, upstream	CpG_Open_Sea	genes_intergenic	-0.0293839	0.458118	0.075305	0.141761	-0.04433	0.384682	-0.0279896	0.582479	-0.102914	0.00352384	-0.122106	0.202781	0.0278327	0.741105	0.00245495	0.964053	-0.0632648	0.288176	-0.066258	0.184409	-0.104322	0.275714	0.138054	0.373524	0.00382695	0.937562	0.0101198	0.791255	0.108788	0.0953216	-0.0328187	0.760523	-0.0481792
DMR_625	chrY	8162722	8163984	1263	6	-10	-3.6775	0.0464192	0.943197	TTTY12, TTTY18	83867, 252950	+, -	357799, 519894	downstream, downstream	CpG_Open_Sea	genes_intergenic	0.00346154	0.951612	0.0373414	0.613521	0.0438692	0.553092	-0.0295567	0.689229	-0.138448	0.0059461	-0.0540317	0.691951	-0.308893	0.0124425	-0.05916	0.451632	-0.0259762	0.760685	-0.0922725	0.199881	-0.0299577	0.82605	-0.0035805	0.987323	-0.0568964	0.420907	0.0680109	0.218692	-0.0817334	0.390675	-0.0432102	0.781417	-0.0810743
DMR_626	chrY	11993455	11993826	372	7	7	3.67932	0.0461951	0.943197	GYG2P1	352887	-	427764	downstream	CpG_Open_Sea	genes_intergenic	-0.0218302	0.538282	-0.0717535	0.116722	-0.0180498	0.690708	-0.0840854	0.0669026	0.0817443	0.0101019	0.0573696	0.510052	-0.0172071	0.822856	-0.00627304	0.899587	0.085531	0.117487	-0.0174458	0.699973	0.0350151	0.687323	0.152055	0.279705	-0.0596559	0.175811	-0.0601261	0.0799903	-0.00753711	0.899716	0.0762115	0.467169	0.0421162
DMR_627	chrY	13339023	13339482	460	6	9	4.85453	0.00628405	0.887174	DDX3Y, UTY	8653, 7404	+, -	435025, 141188	downstream, gene_body	CpG_Open_Sea	genes_introns	-0.03175	0.436107	-0.0306898	0.563118	-0.0828025	0.121503	-0.0230153	0.664396	0.125495	0.000464928	0.0360398	0.716184	0.140396	0.112387	0.0018664	0.973718	0.0136711	0.824611	-0.0325208	0.528863	0.0865268	0.383889	0.0913387	0.570937	0.0261714	0.605184	0.00109661	0.977945	0.0320823	0.638428	0.00779166	0.945698	0.055141
DMR_628	chrY	13959952	13960642	691	5	-8	-4.35385	0.0141801	0.943197	TMSB4Y, VCY	9087, 9084	+, -	256386, 25870	downstream, downstream	CpG_Open_Sea	genes_intergenic	-0.0305003	0.323967	-0.0213494	0.600139	0.0279793	0.492396	0.00457655	0.910446	-0.101363	0.000180401	-0.183929	0.0137269	-0.0617063	0.33987	-0.0957875	0.0242356	-0.0295952	0.51492	-0.0150794	0.691155	-0.0950397	0.19517	-0.230233	0.0606973	0.0554749	0.152234	0.0398831	0.189058	0.0439923	0.402069	0.0467635	0.587537	-0.0516967
DMR_629	chrY	15222893	15223523	631	4	-11	-3.70097	0.0445056	0.943197	NLGN4Y-AS1	100874056	-	-418860	upstream	CpG_Open_Sea	genes_intergenic	0.09054	0.124207	0.00630482	0.935208	0.0951937	0.222128	0.0173002	0.823509	-0.144479	0.00638748	-0.215278	0.145312	0.0121528	0.925287	0.0443376	0.597271	0.0609722	0.504824	0.0265432	0.728054	-0.0277778	0.849751	-0.253286	0.282816	-0.0351389	0.636283	0.0336879	0.562313	0.136616	0.170163	0.0383004	0.827586	-0.0559988
DMR_630	chrY	16021041	16021971	931	3	-17	-5.14528	0.00400834	0.887174	NA	NA	NA	NA	NA	CpG_Open_Sea	genes_intergenic	-0.02945	0.551636	0.0441277	0.483408	0.0823612	0.207662	-0.0887427	0.160966	-0.212925	3.01901e-07	-0.225397	0.0499919	0.0718254	0.473989	0.0481074	0.458548	-0.0365079	0.60498	-0.0626543	0.289936	-0.0448413	0.741353	0.0160091	0.932377	0.0384932	0.515785	0.065676	0.159282	0.113323	0.153197	-0.0573071	0.68331	-0.0855761
DMR_631	chrY	16579443	16579718	276	3	-15	-4.04382	0.0242569	0.943197	FAM41AY1	340618	+	-921239	upstream	CpG_Open_Sea	genes_intergenic	0.0887877	0.200396	-0.0142857	0.869966	0.00238095	0.978231	-0.108267	0.217319	-0.206882	0.000481211	-0.131944	0.493656	-0.156944	0.271715	-0.123611	0.184212	-0.141204	0.178273	-0.153241	0.0727451	-0.252315	0.119829	0.0578023	0.825286	0.048241	0.572142	0.0515017	0.442163	-0.047134	0.671115	-0.202034	0.278387	-0.0851932
DMR_632	chrY	16764948	16765058	111	3	-17	-3.95695	0.0283774	0.943197	FAM41AY1	340618	+	-735899	upstream	CpG_Open_Sea	genes_intergenic	-0.0366984	0.632257	-0.0422548	0.668907	0.0125853	0.901877	-0.0939803	0.358716	-0.241233	0.000319938	-0.0312865	0.853673	-0.225731	0.136367	-0.232569	0.0205922	-0.197953	0.0768735	-0.271101	0.00355183	-0.170175	0.31767	0.273775	0.34038	0.134117	0.150762	0.0274848	0.701077	-0.00873016	0.94305	-0.324702	0.101789	-0.104265
DMR_633	chrY	17065297	17065583	287	8	-8	-3.67433	0.0466778	0.943197	FAM41AY1	340618	+	-435374	upstream	CpG_Open_Sea	genes_intergenic	-0.0126952	0.73427	-0.024339	0.620552	-0.0373109	0.448436	0.00539909	0.912479	-0.0889099	0.00780622	-0.0173828	0.851069	-0.0377739	0.644595	0.0280423	0.596642	0.0522167	0.366369	-0.0245819	0.610227	0.0313936	0.734623	0.107766	0.466574	-0.0408108	0.37952	0.0142784	0.695136	-0.0539839	0.38869	0.0199452	0.850747	-0.0393841
DMR_634	chrY	17426289	17426682	394	4	-8	-3.9225	0.0301272	0.943197	FAM41AY1	340618	+	-74275	upstream	CpG_Open_Sea	genes_intergenic	-0.0442904	0.18345	0.0377326	0.374716	-0.00792713	0.851665	-0.0867631	0.0436869	-0.106873	0.000264218	-0.0303507	0.7108	0.00931831	0.897474	-0.0751254	0.111767	-0.000830499	0.986989	-0.0643865	0.133844	-0.103562	0.208356	-0.46664	0.000259011	0.0579879	0.164996	-0.0464916	0.154861	0.0843721	0.133626	-0.057617	0.524035	-0.0466874
DMR_635	chrY	22342790	22343391	602	8	-10	-3.64105	0.049488	0.943197	LOC100652931, RBMY1J	100652931, 378951	+, +	26113, -60018	downstream, upstream	CpG_Open_Sea	genes_introns	-0.0377765	0.452276	-0.0303525	0.640342	-0.014496	0.823319	-0.0711105	0.291256	-0.135094	0.00232553	-0.185293	0.116787	-0.0725446	0.484163	-0.11262	0.0979636	-0.134499	0.0696952	-0.098989	0.115834	-0.281324	0.0186769	0.115483	0.555455	-0.0488479	0.443949	0.0315794	0.518873	0.0439934	0.596293	0.0323806	0.809853	-0.0705242
[truncated: 63 more columns]

## Sheet: Table S5
DMRid	chr	start	end	width	L	percentDifference	stat	pval	qval	gene_name	gene_entrezID	gene_strand	distanceToTSS	positionInGene	CpG_Anno	GeneReg_Anno	Study_Estimate	Study_pvalue	Site_Kaiser_Permanente_Estimate	Site_Kaiser_Permanente_pvalue	Site_Drexel_Estimate	Site_Drexel_pvalue	Site_Johns_Hopkins_University_Estimate	Site_Johns_Hopkins_University_pvalue	Diagnosis_Alg_Estimate	Diagnosis_Alg_pvalue	MomEdu_detail_1_Estimate	MomEdu_detail_1_pvalue	MomEdu_detail_3_Estimate	MomEdu_detail_3_pvalue	MomEdu_detail_4_Estimate	MomEdu_detail_4_pvalue	MomEdu_detail_5_Estimate	MomEdu_detail_5_pvalue	MomEdu_detail_7_Estimate	MomEdu_detail_7_pvalue	DM1or2_Estimate	DM1or2_pvalue	GDM_Estimate	GDM_pvalue	PE_Estimate	PE_pvalue	home_ownership_Estimate	home_ownership_pvalue	marital_status_Estimate	marital_status_pvalue	SmokeYN_Pregnancy_Estimate	SmokeYN_Pregnancy_pvalue	ADOScs_Estimate
DMR_1	chr1	934912	936240	1329	75	6	5.03516	0.00393483	0.999514	SAMD11, KLHL17	148398, 339451	+, +	9172, -24346	gene_body, upstream	CpG_Island, CpG_Shore	genes_1to5kb, genes_exons, genes_introns, genes_intronexonboundaries	-0.0393285	0.362244	0.0265805	0.642184	-0.0930489	0.145121	-0.138516	0.245553	0.0746274	0.0688259	-0.0445496	0.629734	-0.0274645	0.825237	-0.103281	0.0599202	-0.084287	0.182687	-0.0163798	0.835044	-0.0667806	0.579886	0.0970197	0.17223	-0.0179608	0.836275	0.0514705	0.215406	0.00294352	0.963105	-0.1173	0.0667732	0.0412362
DMR_2	chr1	4150481	4150672	192	8	9	4.25954	0.0159788	0.999514	LINC01346, LOC284661	728716, 284661	+, +	209870, -261378	downstream, upstream	CpG_Open_Sea	genes_intergenic	-0.0759478	0.0499221	-0.0171666	0.74631	-0.102457	0.086377	-0.0780748	0.477491	0.108686	0.00253042	-0.00100559	0.990131	0.00740891	0.946115	-0.0658124	0.167021	0.0698841	0.209308	0.0301862	0.663847	-0.199394	0.0653118	0.122096	0.05827	-0.0138979	0.862075	-0.0498313	0.191881	-0.00543164	0.926102	0.0194289	0.748115	0.060988
DMR_3	chr1	7229082	7229305	224	3	11	3.8708	0.0325781	0.999514	CAMTA1, VAMP3	23261, 9341	+, +	443759, -541963	gene_body, upstream	CpG_Open_Sea	genes_introns	-0.0513386	0.140771	0.00344126	0.936589	-0.0713536	0.140443	-0.238378	0.0117832	0.118141	0.000106052	0.0302978	0.639225	0.10487	0.234314	-0.0755583	0.0498095	0.0704789	0.113766	0.0178334	0.746001	-0.155993	0.106443	0.0813783	0.160508	-0.0469075	0.507232	-0.0594196	0.0758633	-0.0450426	0.382996	-0.0135049	0.79293	0.0562845
DMR_4	chr1	8299809	8300133	325	8	-7	-4.41883	0.0119619	0.999514	LOC102724539, SLC45A1	102724539, 50651	+, +	91138, -17951	downstream, upstream	CpG_Open_Sea	genes_intergenic	0.0109343	0.692506	0.0106119	0.784867	0.00600127	0.888044	0.00325167	0.967649	-0.0808163	0.00100499	0.0573964	0.351001	0.0896384	0.281421	0.0200706	0.568498	-0.00614528	0.881281	0.0208058	0.689744	-0.012333	0.87278	-0.0362086	0.428598	-0.0171886	0.756054	-0.00897197	0.737625	0.0260565	0.518809	-0.0190686	0.649203	-0.0418969
DMR_5	chr1	8702251	8702491	241	6	14	4.1628	0.0191426	0.999514	SNORD128, RERE	106632271, 473	-, -	-207338, 115149	upstream, gene_body	CpG_Shore	enhancers_fantom, genes_introns	0.185705	0.00593094	0.134901	0.156511	0.179347	0.0885811	-0.0386093	0.84144	0.186393	0.00422332	-0.0459536	0.759924	0.232672	0.256755	-0.0170755	0.843362	-0.173115	0.0962987	-0.0266534	0.835281	-0.289961	0.139717	0.0782924	0.510376	-0.299626	0.0301486	0.0829681	0.227438	-0.194044	0.0572768	0.0315899	0.769712	0.09568
DMR_6	chr1	9079098	9079546	449	13	-7	-4.80105	0.00599234	0.999514	SLC2A5, GPR157	6518, 80045	-, -	-9270, 49624	upstream, downstream	CpG_Open_Sea	genes_1to5kb, genes_introns	0.0327801	0.316754	0.0421794	0.332316	0.0575858	0.229804	0.146267	0.108551	-0.100938	0.000501673	-0.0171185	0.805124	-0.04898	0.601362	0.0291503	0.467001	-0.0671622	0.158885	-0.0338805	0.567931	0.00730935	0.93659	-0.0853307	0.111985	0.00797628	0.903859	0.0449989	0.152145	-3.50304e-05	0.999422	0.0122798	0.798301	-0.0368734
DMR_7	chr1	9759533	9759970	438	9	-11	-3.7327	0.0417388	0.999514	PIK3CD-AS2, CLSTN1	101929074, 22883	-, -	-71959, 64556	upstream, gene_body	CpG_Shelf	genes_introns	0.0107477	0.854005	0.00835862	0.918144	-0.0209699	0.81428	-0.11354	0.500496	-0.145098	0.00647452	0.144197	0.253327	0.150274	0.374884	0.0583051	0.418808	-0.0156377	0.852408	0.151625	0.161689	0.122943	0.447259	0.0332139	0.731887	0.104292	0.368835	-0.0198143	0.725866	0.00852003	0.920639	0.0256772	0.769029	-0.0514641
DMR_8	chr1	10242248	10242806	559	13	-8	-3.9092	0.0303153	0.999514	MIR1273D, PGD	100422970, 5226	+, +	14531, -156185	downstream, upstream	CpG_Open_Sea	genes_introns	0.068887	0.300957	0.10624	0.246523	0.10638	0.289253	0.122448	0.514015	-0.0938211	0.142819	0.262155	0.0648248	0.0334392	0.856685	0.0914184	0.252835	-0.0667969	0.472697	0.0114057	0.922394	-0.0379553	0.839094	-0.179997	0.0989331	-0.141312	0.288482	-0.00768544	0.905969	0.0831434	0.395126	-0.173985	0.0746922	-0.0649758
DMR_9	chr1	12180257	12180864	608	18	-8	-4.5607	0.00908546	0.999514	TNFRSF1B, MIR4632	7133, 100616438	+, +	13255, -10848	gene_body, upstream	CpG_Open_Sea	enhancers_fantom, genes_introns	-0.00313656	0.946545	-0.0420128	0.5041	0.0957205	0.170892	-0.00909809	0.943891	-0.123922	0.00336785	0.107732	0.271874	-0.144477	0.274427	0.0835555	0.142013	-0.00555734	0.93221	-0.000110504	0.998933	-0.130998	0.310025	-0.127361	0.0932589	-0.166185	0.0677464	0.0240354	0.594808	-0.0928038	0.168511	-0.030237	0.670581	-0.0794759
DMR_10	chr1	12436297	12436541	245	4	9	3.75602	0.0400098	0.999514	VPS13D, SNORA59A	55187, 677885	+, +	206259, -70704	gene_body, upstream	CpG_Open_Sea	genes_introns	0.0711085	0.0379568	0.0557393	0.249042	0.0643622	0.225659	0.0435406	0.659345	0.105426	0.000791332	0.00250071	0.975027	0.093527	0.388689	0.00468096	0.918831	0.02524	0.640035	0.0449791	0.510882	-0.214307	0.0236303	0.0889204	0.124198	-0.0825621	0.239714	0.0176068	0.60794	-0.0872148	0.0855415	0.0201015	0.708524	0.0494637
DMR_11	chr1	12473362	12473743	382	8	8	4.83342	0.00566843	0.999514	VPS13D, SNORA59A	55187, 677885	+, +	243324, -33502	gene_body, upstream	CpG_Open_Sea	enhancers_fantom, genes_introns	0.0240442	0.511734	-0.017211	0.720552	0.091141	0.0921106	-0.0837534	0.401426	0.100317	0.0024135	-0.0582724	0.480756	-0.0726691	0.514046	-0.0147987	0.754544	-0.0490467	0.380008	0.00810139	0.908056	-0.0565694	0.579422	0.0464059	0.445202	0.0576993	0.430373	-0.0128447	0.718031	-0.0470847	0.378691	0.12212	0.0208348	0.0442588
DMR_12	chr1	13701015	13701526	512	18	-11	-4.27761	0.0154656	0.999514	PRDM2, KAZN	7799, 23254	+, +	776, -897190	gene_body, upstream	CpG_Shore	enhancers_fantom, genes_1to5kb, genes_introns	0.0557323	0.356346	0.0878343	0.252459	0.0219305	0.792249	0.401949	0.0150283	-0.0813983	0.161013	0.143779	0.280767	-0.000829529	0.996275	0.108231	0.161201	0.0468536	0.598961	0.142064	0.213156	-0.0733506	0.664404	-0.0810763	0.419959	-0.0502401	0.679357	0.0826281	0.153731	-0.140173	0.107826	-0.111195	0.209593	-0.0488542
DMR_13	chr1	14812267	14812776	510	5	10	4.0793	0.0223202	0.999514	KAZN, TMEM51	23254, 55092	+, +	213551, -339755	gene_body, upstream	CpG_Open_Sea	genes_introns	-0.00552583	0.896659	0.0441497	0.452856	-0.0329899	0.608193	0.0596952	0.621847	0.083519	0.0357776	0.0274936	0.773804	0.0358075	0.78131	-0.00374142	0.945726	-0.0528814	0.414921	0.0183818	0.821676	-0.0657217	0.577821	0.0230864	0.743696	-0.0171188	0.840521	-0.00940209	0.819405	0.039663	0.522835	0.0219829	0.730585	0.0317163
DMR_14	chr1	14947121	14947157	37	4	-15	-4.15754	0.0193411	0.999514	KAZN, TMEM51	23254, 55092	+, +	348405, -205374	gene_body, upstream	CpG_Open_Sea	genes_introns	0.0572361	0.419166	0.0518749	0.597137	0.0216991	0.839961	0.208094	0.307628	-0.206019	0.00114466	0.0228442	0.873082	-0.0303571	0.874903	-0.0289633	0.724897	-0.10253	0.292697	-0.319246	0.0137137	0.175422	0.372961	-0.177012	0.127097	0.149047	0.290969	0.00412331	0.952333	0.0287412	0.78272	-0.0394309	0.709141	-0.104614
DMR_15	chr1	15005901	15005948	48	5	9	3.89046	0.0314056	0.999514	KAZN, TMEM51	23254, 55092	+, +	407185, -146583	gene_body, upstream	CpG_Open_Sea	genes_introns	0.0897056	0.0589565	0.15231	0.0169734	-0.029373	0.658869	-0.0970257	0.439867	0.116695	0.00932538	0.187208	0.0785475	0.124331	0.375364	0.0279191	0.638759	0.0463203	0.507477	0.120992	0.176976	-0.127217	0.346633	0.000597786	0.994133	0.00644735	0.947487	-0.015756	0.739308	-0.144952	0.0357976	0.0700683	0.297766	0.0589075
DMR_16	chr1	18791532	18792102	571	6	10	4.85516	0.00541295	0.999514	PAX7, TAS1R2	5081, 80834	+, -	160527, 67559	downstream, downstream	CpG_Open_Sea	genes_intergenic	0.00978745	0.767371	0.0410555	0.368617	0.04723	0.346176	0.0148196	0.874163	0.113016	6.13338e-05	-0.00778396	0.917799	0.0339125	0.73903	0.0016665	0.969342	-0.00274531	0.95694	0.0386337	0.549428	-0.0567447	0.536625	0.0864159	0.108292	-0.112653	0.080922	0.0117646	0.713335	-0.0299287	0.535595	-0.0291078	0.559819	0.0535508
DMR_17	chr1	19688111	19688317	207	11	9	3.68849	0.0450395	0.999514	HTR6, TMCO4	3362, 255104	+, -	22825, 111600	downstream, gene_body	CpG_Open_Sea	genes_introns	-0.0491127	0.264294	0.024796	0.67973	-0.0776069	0.244004	-0.0992001	0.425509	0.0891916	0.0316029	0.1044	0.255843	-0.126728	0.305209	-0.0420274	0.423323	0.0764687	0.218056	0.0283743	0.71417	0.0503832	0.683398	0.145585	0.0411901	0.0998129	0.256485	-0.0764354	0.0678505	0.129797	0.0387304	0.0167868	0.797893	0.0436211
DMR_18	chr1	19956437	19956684	248	8	9	3.77167	0.0388624	0.999514	PLA2G2E, PLA2G2A	30814, 5320	-, -	-32820, 23755	upstream, downstream	CpG_Open_Sea	genes_intergenic	-0.0105045	0.755111	-0.0165146	0.724683	0.025726	0.617418	-0.039899	0.680238	0.0970586	0.00121344	0.006113	0.933108	-0.0710979	0.471299	-0.0249759	0.552221	0.032209	0.513579	0.0630291	0.314954	0.0114165	0.903101	0.099177	0.068495	0.0160563	0.811652	0.00715171	0.826474	-0.0531341	0.276718	-0.0378256	0.453982	0.0483033
DMR_19	chr1	23868894	23869201	308	9	-11	-4.83623	0.0056365	0.999514	FUCA1	2517	-	-525	upstream	CpG_Shore	genes_promoters	-0.0452279	0.360896	-0.050557	0.468111	-0.0125325	0.869197	0.01559	0.913268	-0.130436	0.00384742	-0.0336139	0.75976	-0.21043	0.16328	-0.00371663	0.953065	-0.0433808	0.559258	-0.0120094	0.897985	0.0950889	0.491286	-0.0284661	0.730748	-0.0163094	0.870038	-0.0296951	0.53712	0.194482	0.00435945	-0.0849528	0.24933	-0.0646156
DMR_20	chr1	24341351	24341530	180	7	-9	-3.92338	0.0295169	0.999514	GRHL3, NIPAL3	57822, 57185	+, +	22030, -71956	gene_body, upstream	CpG_Open_Sea	genes_promoters, genes_introns	-0.0880861	0.0965989	-0.0282727	0.688922	-0.166808	0.0382149	-0.0307863	0.832545	-0.114018	0.0237837	-0.095067	0.41859	0.0575942	0.714903	-0.0621441	0.358657	-0.126979	0.11551	-0.107337	0.286496	0.149875	0.316758	0.120122	0.175849	0.015	0.89005	0.0270217	0.606219	0.174981	0.0212854	-0.0726367	0.364628	-0.0441919
DMR_21	chr1	24859908	24860010	103	3	-7	-3.7719	0.0388487	0.999514	CLIC4, MIR6731	25932, 102465437	+, -	114640, 59406	downstream, downstream	CpG_Open_Sea	genes_intergenic	-0.0354886	0.151375	-0.0298564	0.380144	-0.0502268	0.182242	-0.0326342	0.639209	-0.0784091	0.0004058	-0.0555115	0.328035	-0.0416226	0.584009	-0.0164542	0.611563	-0.00696649	0.854184	-0.0138448	0.805545	0.0565388	0.412713	-0.0365307	0.462305	0.0584884	0.235692	0.0107584	0.660654	0.0117921	0.747042	-0.0175979	0.643688	-0.0407581
DMR_22	chr1	27867258	27867781	524	11	-9	-3.64967	0.0483197	0.999514	SCARNA1, THEMIS2	677774, 9473	+, +	32858, -4761	downstream, upstream	CpG_Open_Sea	genes_1to5kb, genes_intergenic	-0.0201985	0.716244	0.0692323	0.355254	-0.0934517	0.257245	0.0851742	0.579694	-0.130754	0.0105094	0.0508445	0.674399	-0.0357503	0.826379	-0.0304048	0.662192	-0.0461859	0.571904	-0.162979	0.122325	0.065957	0.669552	-0.202622	0.0219389	0.071234	0.520564	-0.0701138	0.1865	0.0736563	0.362375	0.0370546	0.648855	-0.0617437
DMR_23	chr1	28871439	28871528	90	4	8	3.75867	0.0398136	0.999514	OPRD1, EPB41	4985, 2035	+, +	59298, -15562	downstream, upstream	CpG_Open_Sea	genes_introns	0.00536436	0.845196	0.000911797	0.981123	0.00898268	0.831813	0.0231466	0.771188	0.0709244	0.00444214	0.0101852	0.870337	0.0643519	0.44682	0.0161277	0.653595	0.0185185	0.66031	0.00298822	0.955207	0.0540986	0.477402	0.0578295	0.198899	0.0425685	0.436309	-0.018493	0.485283	-0.00558132	0.889644	-0.0310991	0.450197	0.0341862
DMR_24	chr1	30807255	30807664	410	40	6	4.17191	0.0188165	0.999514	LAPTM5, SDC3	7805, 9672	-, -	-49419, 100969	upstream, downstream	CpG_Island, CpG_Shore	genes_intergenic	-0.0330859	0.351491	-0.0287738	0.556139	0.00115392	0.982781	-0.122738	0.228449	0.0731731	0.0281424	0.0464761	0.562712	-0.0743246	0.492985	-0.00531423	0.90807	0.0149256	0.782233	-0.0387755	0.57116	0.0942556	0.339946	0.0128529	0.828673	0.147134	0.0326203	-0.00231361	0.946743	0.025758	0.622091	0.0137232	0.794662	0.019328
DMR_25	chr1	34084509	34085445	937	9	-9	-3.92336	0.0295192	0.999514	CSMD2-AS1, C1orf94	402779, 84970	+, +	215554, -81437	downstream, upstream	CpG_Open_Sea	genes_introns	-0.0125505	0.787294	0.0404714	0.528569	-0.000203195	0.997691	0.125061	0.347511	-0.11206	0.00856683	0.0498457	0.62868	-0.0883818	0.525526	-0.0592272	0.321173	-0.0241998	0.727378	0.0128086	0.883908	0.00864356	0.946782	0.00413111	0.957379	-0.0166239	0.858221	0.00465199	0.917772	0.0267654	0.694044	-0.0854008	0.220238	-0.0460774
DMR_26	chr1	34341869	34342409	541	4	-14	-4.22947	0.0169004	0.999514	CSMD2, MIR552	114784, 693137	-, -	-176027, 327285	upstream, downstream	CpG_Open_Sea	genes_intergenic	-0.0342764	0.523272	-0.0208639	0.77482	-0.0995577	0.219382	0.102674	0.49663	-0.176315	0.000149398	-0.0277823	0.813383	-0.0610991	0.700483	-0.0228535	0.735706	-0.042812	0.590351	-0.165729	0.107296	0.0687066	0.646179	-0.0982026	0.26754	0.0969227	0.365134	0.0111312	0.83099	0.0677346	0.387495	0.0134861	0.867458	-0.0926398
DMR_27	chr1	37507041	37507550	510	6	-8	-3.72659	0.0422087	0.999514	MIR5581, MEAF6	100847010, 64769	-, -	-6047, 7269	upstream, gene_body	CpG_Open_Sea	genes_introns	0.0177067	0.569613	0.0134866	0.757965	0.0158098	0.741993	0.0157088	0.861851	-0.0764868	0.00735137	-0.0266461	0.678918	0.0205761	0.812407	0.00479516	0.89676	-0.0154929	0.72099	-0.123868	0.0309152	0.0527839	0.542224	0.0165774	0.749028	-0.0224937	0.718412	0.020236	0.501655	0.0330425	0.46776	-0.00695795	0.882024	-0.0246105
DMR_28	chr1	38649243	38649733	491	3	9	3.65671	0.0477357	0.999514	LINC01343, RRAGC	339442, 64121	-, -	-434476, 210090	upstream, downstream	CpG_Open_Sea	genes_intergenic	-0.00276354	0.931779	0.0152315	0.721401	-0.0042215	0.928146	-0.160427	0.0766525	0.0979745	0.000562498	-0.000796776	0.991036	0.0446974	0.640906	-0.0142571	0.726909	0.0148493	0.756346	0.0739061	0.228303	-0.217166	0.0106925	0.0848796	0.105591	-0.115198	0.0664367	0.00756455	0.808687	-0.0148101	0.75379	0.00104934	0.9828	0.0460036
DMR_29	chr1	38706628	38707290	663	10	-11	-4.2943	0.0149455	0.999514	LINC01343, RRAGC	339442, 64121	-, -	-491861, 152533	upstream, downstream	CpG_Shore, CpG_Shelf	genes_intergenic	0.0466267	0.315477	0.0291023	0.653795	0.0505904	0.47852	0.0830904	0.53563	-0.111323	0.00959139	-0.0669871	0.512741	0.0892629	0.517671	-0.027328	0.641635	-0.0964514	0.168247	-0.0158297	0.855517	0.123482	0.339765	0.0461738	0.551713	-0.121291	0.189006	0.0447276	0.320061	-0.0120977	0.859939	-0.0884175	0.167807	-0.0465343
DMR_30	chr1	41214927	41214969	43	3	25	3.65467	0.0479113	0.999514	SLFNL1, SCMH1	200172, 22955	-, -	-193172, 27174	upstream, gene_body	CpG_Open_Sea	genes_introns	0.132026	0.317563	0.106111	0.513188	-0.180556	0.451214	0.402778	0.227551	0.309921	0.0090135	0.26875	0.331612	-0.0645833	0.860339	0.0650463	0.699333	0.0604167	0.775722	0.0604167	0.82527	-0.124	0.706909	-0.0388889	0.87036	-0.124	0.706909	0.0777778	0.53993	-0.140909	0.420239	-0.0954545	0.682211	0.173536
DMR_31	chr1	41753728	41754196	469	11	-7	-3.7572	0.0399208	0.999514	EDN2, HIVEP3	1907, 59269	-, -	-269045, 281729	upstream, downstream	CpG_Open_Sea	genes_1to5kb, genes_introns	0.0221142	0.485034	-0.00432865	0.91993	0.0669343	0.163898	0.00944852	0.915332	-0.0856335	0.00280338	0.0281185	0.679021	0.0143179	0.875648	0.0688459	0.0864113	0.0510096	0.270426	-0.00997132	0.863196	-0.0113501	0.897926	-0.0856254	0.0971024	0.0243007	0.702073	-0.0185999	0.544576	-0.0127492	0.784063	0.0491728	0.294854	-0.045277
DMR_32	chr1	45576187	45576720	534	12	-10	-4.19837	0.0179109	0.999514	AKR1A1, NASP	10327, 4678	+, +	25405, -7267	downstream, upstream	CpG_Open_Sea	genes_intergenic	0.0193658	0.721861	-0.000828963	0.991098	0.103714	0.209766	0.0247927	0.871585	-0.12541	0.0123915	-0.00463046	0.965342	0.0394668	0.783734	0.119023	0.0606338	-0.0496211	0.491791	0.168204	0.0729706	0.109398	0.468351	0.0481035	0.593978	-0.0446562	0.681388	0.0190243	0.717968	0.116943	0.134965	-0.05836	0.457861	-0.0569174
DMR_33	chr1	50180579	50181425	847	4	9	3.80224	0.0368277	0.999514	ELAVL4, DMRTA2	1996, 63950	+, -	132566, 242022	gene_body, downstream	CpG_Open_Sea	genes_1to5kb, genes_exons, genes_introns	0.0154093	0.670673	0.0513795	0.303109	0.0540352	0.323205	0.0297296	0.770825	0.0971994	0.00298026	0.0155152	0.845922	0.150131	0.17083	0.0139383	0.761534	0.0115393	0.830273	0.058034	0.397177	-0.120501	0.227012	0.0537825	0.369011	0.0081802	0.910263	0.00889137	0.800148	-0.0415756	0.431477	0.0291388	0.595211	0.0532132
DMR_34	chr1	54781171	54781828	658	78	-9	-4.82231	0.0057802	0.999514	PARS2, TTC22	25973, 55001	-, -	-16618, 19440	upstream, gene_body	CpG_Island	genes_exons, genes_introns, genes_intronexonboundaries, genes_3UTRs	-0.0690319	0.311934	-0.0662936	0.488364	-0.0746265	0.477214	-0.0540827	0.783384	-0.0967026	0.1404	-0.110087	0.465445	-0.0985729	0.62689	-0.0923386	0.289739	0.0443959	0.66134	-0.0962274	0.454493	-0.0600405	0.753814	-0.0537898	0.637513	-0.0602898	0.661048	0.110234	0.0903162	-0.0714674	0.476452	-0.0686978	0.508574	-0.0374516
DMR_35	chr1	55587144	55587980	837	8	9	4.07033	0.0227057	0.999514	MIR4422, PLPP3	100616272, 8613	+, -	361504, 991604	downstream, downstream	CpG_Open_Sea	genes_introns	-0.0213209	0.501997	-0.0207497	0.629806	-0.0171039	0.717004	-0.133002	0.14133	0.097934	0.000462862	-0.0835758	0.19368	0.0969301	0.261566	-0.0238676	0.513335	0.0562968	0.194063	0.0587357	0.281599	-0.0724557	0.411351	0.0953261	0.0638693	-0.010982	0.863215	0.00938092	0.761015	-0.0267891	0.564844	-0.0281926	0.555817	0.0466227
DMR_36	chr1	56540566	56542004	1439	8	10	4.62484	0.00814794	0.999514	PLPP3	8613	-	37580	gene_body	CpG_Open_Sea	genes_introns	0.0487201	0.187727	0.0865894	0.0881744	0.0537315	0.326231	0.0682404	0.505429	0.119466	0.000251317	0.0661624	0.430554	0.101285	0.371669	0.0279882	0.560865	0.0242725	0.666648	0.0718915	0.317023	-0.0755465	0.467414	0.0911098	0.136422	0.00130031	0.986179	-0.0142906	0.693745	-0.0245422	0.654531	0.0295967	0.59767	0.0626799
DMR_37	chr1	57876598	57876719	122	4	10	4.2426	0.0165035	0.999514	DAB1-AS1, DAB1	101926890, 1600	+, -	16056, 373820	downstream, gene_body	CpG_Open_Sea	genes_exons, genes_introns, genes_intronexonboundaries	-0.00524608	0.872668	0.021461	0.639872	-0.00274448	0.956423	0.0215999	0.819242	0.0973135	0.000773065	0.0746914	0.248364	0.108025	0.21655	0.0645131	0.0877969	0.072112	0.1028	0.161265	0.00603654	-0.0567762	0.531757	0.0404576	0.454735	-0.0364465	0.576788	-0.0382352	0.221907	-0.0497641	0.294613	0.0683363	0.152417	0.0450301
DMR_38	chr1	60765413	60766677	1265	8	8	3.6461	0.0485934	0.999514	C1orf87, LOC101926964	127795, 101926964	-, -	-691643, 58907	upstream, gene_body	CpG_Open_Sea	genes_introns	-0.0229071	0.592975	-0.0153526	0.796225	-0.0518347	0.429138	-0.0689352	0.575086	0.0663296	0.103631	-0.0690486	0.452273	-0.051807	0.67461	-0.0913692	0.0908185	-0.0269062	0.662821	0.0276904	0.722609	0.0100241	0.933162	0.0981812	0.161817	0.0343265	0.689103	-0.043869	0.28694	0.0964601	0.117354	-0.0391955	0.539576	0.0367397
DMR_39	chr1	61248030	61248334	305	4	-19	-3.89457	0.0311752	0.999514	NFIA, NFIA-AS1	4774, 645030	+, -	170757, 5184	gene_body, downstream	CpG_Open_Sea	genes_introns	0.0843432	0.433969	0.090576	0.53318	0.0170966	0.914257	0.454001	0.135613	-0.222882	0.0277797	0.213938	0.283069	-0.160777	0.544429	0.0997294	0.392523	-0.236872	0.0875569	0.371462	0.0353854	-0.114485	0.701222	-0.124713	0.483003	-0.278778	0.18777	0.192512	0.0601997	-0.298631	0.0498909	-0.0874449	0.589629	-0.104456
DMR_40	chr1	62052570	62052701	132	7	-8	-4.31077	0.0144938	0.999514	PATJ, MIR3116-1	10207, 100422902	+, +	310094, -26084	gene_body, upstream	CpG_Open_Sea	genes_introns	-0.0414628	0.174605	0.00133735	0.971876	-0.11644	0.00866083	0.0516095	0.511387	-0.0883703	0.00140234	0.000854119	0.990191	-0.0246561	0.792539	-0.0418412	0.299977	-0.00203704	0.965312	-0.0222751	0.707332	0.0269187	0.754949	0.0186289	0.717383	-0.0584426	0.342528	0.0401141	0.17496	0.0387921	0.390004	-0.148641	0.000458644	-0.0366057
DMR_41	chr1	64126097	64127695	1599	6	14	4.30096	0.0147721	0.999514	ROR1-AS1, UBE2U	101927034, 148581	-, +	-12306, -76111	upstream, upstream	CpG_Open_Sea	genes_introns	0.0738887	0.243908	0.0893074	0.314953	0.0232314	0.810077	-0.0777561	0.669282	0.189574	0.000840319	0.217773	0.0906874	0.303488	0.0809348	0.120943	0.101615	0.231001	0.0103443	0.105736	0.326367	-0.235086	0.181126	0.0699267	0.510022	-0.0817375	0.522578	-0.0814721	0.182973	-0.0920997	0.322637	0.079894	0.398506	0.0834104
DMR_42	chr1	67256997	67257860	864	10	8	4.34481	0.0136886	0.999514	IL23R, IL12RB2	149233, 3595	+, +	90512, -49503	gene_body, upstream	CpG_Open_Sea	genes_introns	0.0350254	0.291173	0.0577869	0.196662	0.0405202	0.4051	-0.104913	0.254444	0.0900073	0.00287021	0.0658986	0.37138	0.101647	0.307672	0.0475253	0.264288	0.0407861	0.411304	0.0802576	0.205335	0.0356229	0.701953	0.0553758	0.315439	0.0675174	0.309303	-0.0171741	0.595561	-0.0717972	0.135697	0.0457804	0.36119	0.0391924
DMR_43	chr1	67688394	67689790	1397	8	-8	-3.68044	0.045701	0.999514	GADD45A, GNG12-AS1	1647, 100289178	+, +	3218, -142497	downstream, upstream	CpG_Shore, CpG_Shelf	genes_intergenic	0.0564772	0.111232	-0.000379125	0.993359	0.0501645	0.319829	0.231608	0.0191633	-0.071834	0.033787	0.00376521	0.959095	-0.111872	0.264225	0.0178662	0.672619	-0.0974592	0.0574149	0.000473077	0.993971	0.0510023	0.612099	-0.0229844	0.702118	-0.0536619	0.456808	0.045627	0.186811	0.0289644	0.58399	-0.0590853	0.268587	-0.0320231
DMR_44	chr1	67799334	67800799	1466	6	15	4.06764	0.0227969	0.999514	GADD45A, GNG12-AS1	1647, 100289178	+, +	114158, -31488	downstream, upstream	CpG_Open_Sea	genes_introns	-0.0644041	0.303775	-0.0540188	0.537714	-0.0425108	0.657921	-0.130011	0.472877	0.172837	0.0023352	-0.139914	0.307083	-0.00291005	0.987301	-0.00922318	0.905839	0.0872222	0.344259	0.111905	0.337529	-0.161691	0.354275	0.189136	0.0635946	0.0255119	0.839968	0.00242808	0.968344	-0.040693	0.659473	-0.00187118	0.98416	0.0916237
DMR_45	chr1	71675966	71676576	611	5	-8	-3.99967	0.0258375	0.999514	ZRANB2, NEGR1-IT1	9406, 100852409	-, -	-594677, 160436	upstream, downstream	CpG_Open_Sea	genes_introns	-0.0784653	0.127943	-0.089322	0.203819	-0.0511553	0.502592	0.174678	0.227858	-0.102125	0.0378492	-0.0566049	0.626282	0.0667284	0.670133	-0.017514	0.792946	0.0759877	0.335511	0.0396451	0.688985	-0.131196	0.366382	-0.00844349	0.922947	0.0333194	0.751079	-0.0486372	0.335449	0.0166518	0.828599	-0.00672543	0.932264	-0.045032
DMR_46	chr1	73754313	73754911	599	7	-10	-3.89046	0.0314056	0.999514	LINC01360, FPGT	101927295, 8790	+, +	448144, -443300	downstream, upstream	CpG_Open_Sea	genes_1to5kb, genes_intergenic	0.0502801	0.281688	0.0689126	0.289029	0.0380991	0.590336	0.100358	0.452062	-0.11432	0.00808141	0.121704	0.171208	-0.172046	0.152141	-0.00983703	0.844721	-0.143078	0.0211499	0.0517637	0.489023	-0.0227608	0.862276	-0.0355902	0.64903	-0.162295	0.0773527	0.0635257	0.157144	0.0248492	0.718623	-0.0578515	0.403266	-0.0590506
DMR_47	chr1	74150015	74150493	479	3	-10	-3.83045	0.0350667	0.999514	LINC01360, FPGT	101927295, 8790	+, +	843846, -47718	downstream, upstream	CpG_Open_Sea	genes_introns	-0.0253937	0.44488	-0.0450442	0.327443	0.00580726	0.907599	0.0650335	0.491386	-0.0740186	0.0165586	0.0318765	0.658612	-0.0217172	0.823102	0.0725228	0.088695	0.049503	0.312721	0.0399711	0.516838	0.105958	0.248943	-0.0711292	0.193422	0.0290666	0.662996	0.00320715	0.921004	0.0495857	0.306264	-0.0296121	0.550274	-0.0440317
DMR_48	chr1	75065426	75066395	970	9	10	4.1061	0.0212709	0.999514	CRYZ, LHX8	1429, 431707	-, +	-332018, -62038	upstream, upstream	CpG_Open_Sea	genes_intergenic	-0.0468779	0.316565	-0.0566975	0.384865	-0.0478748	0.502448	0.0534645	0.689747	0.109072	0.0120635	-0.139153	0.13868	0.17114	0.175315	0.0451807	0.396211	0.111194	0.0817771	0.108044	0.176062	-0.0991601	0.448061	0.0935999	0.226789	-0.0551991	0.55762	0.0457631	0.312527	-0.073541	0.282505	0.028694	0.687976	0.0584791
DMR_49	chr1	75124461	75127911	3451	114	-5	-3.99897	0.0258809	0.999514	LHX8	431707	+	-522	upstream	CpG_Island, CpG_Shore, CpG_Shelf	enhancers_fantom, genes_promoters, genes_1to5kb, genes_exons	0.0090319	0.849906	-0.0292349	0.655551	0.0615096	0.39458	-0.0734257	0.587558	-0.0533995	0.243506	0.0474855	0.653225	-0.029056	0.838196	0.0703754	0.251985	0.0825553	0.251801	0.0628144	0.487064	0.309045	0.0144604	0.0315461	0.69036	0.11707	0.214171	0.0209681	0.649545	0.0979733	0.15382	-0.0793898	0.259327	-0.0362537
DMR_50	chr1	75375785	75376201	417	21	-8	-4.5907	0.00865434	0.999514	LHX8, SLC44A5	431707, 204962	+, -	247352, 239808	downstream, gene_body	CpG_Open_Sea	genes_introns	-0.0337416	0.546367	0.08126	0.285678	-0.0702266	0.398516	0.0983421	0.528486	-0.0997057	0.0591093	0.0944687	0.428722	-0.100183	0.532725	-0.0144057	0.832816	0.0201992	0.800756	0.169702	0.102319	0.120077	0.439501	-0.0990911	0.282947	0.107401	0.334726	-0.0547134	0.309657	0.0370473	0.651391	0.0230493	0.786676	-0.0270738
DMR_51	chr1	77325489	77325559	71	3	-10	-4.22518	0.0170213	0.999514	AK5, ZZZ3	26289, 26009	+, -	43513, 357868	gene_body, downstream	CpG_Open_Sea	genes_introns	-0.0142195	0.673785	-0.0375656	0.425495	-0.0153103	0.766075	0.0259468	0.788637	-0.0960322	0.00146852	0.00619622	0.922494	-0.298367	0.00166071	-0.0317829	0.388815	-0.0439581	0.310771	-0.0365507	0.502802	0.0604495	0.519273	0.0441842	0.429211	0.0328348	0.626775	0.0545723	0.0877311	0.0415294	0.398843	-0.0217647	0.671801	-0.0447578
DMR_52	chr1	78493177	78493288	112	4	9	3.92923	0.029234	0.999514	PTGFR, IFI44L	5737, 10964	+, +	2135, -127093	gene_body, upstream	CpG_Shore	genes_exons	-0.0446875	0.15979	-0.0278193	0.535795	-0.028355	0.56495	0.0317641	0.731304	0.0909652	0.00164301	-0.0910549	0.17177	0.0954034	0.284863	-0.0160684	0.66979	0.0529927	0.236003	0.0537368	0.339766	-0.091273	0.305886	0.073204	0.165792	0.000128968	0.998408	-0.0298549	0.336343	0.00302934	0.948951	0.0629636	0.185632	0.0453594
DMR_53	chr1	79968573	79971078	2506	14	6	3.81541	0.0359997	0.999514	ADGRL4, LOC101927412	64123, 101927412	-, +	-961763, -564676	upstream, upstream	CpG_Open_Sea	genes_intergenic	0.00975358	0.710245	0.0492005	0.166222	-0.0308121	0.423985	0.0325026	0.652611	0.0799044	0.000547241	0.0567104	0.32055	0.0958754	0.215447	0.00446255	0.890837	0.0457708	0.236305	0.0357738	0.46054	-0.0565424	0.437084	0.0118029	0.786746	-0.0170062	0.746087	-0.0236368	0.349421	-0.022381	0.559634	-0.0335748	0.369537	0.030752
DMR_54	chr1	80040959	80041540	582	17	-12	-4.54051	0.00944814	0.999514	LOC101927412	101927412	+	-494214	upstream	CpG_Open_Sea	genes_intergenic	0.0461149	0.36705	0.0315408	0.658688	-0.0119502	0.878571	0.114606	0.438423	-0.156349	0.000555602	0.034651	0.732331	-0.231867	0.0981161	-0.0272836	0.639839	-0.150388	0.0349268	0.0453324	0.600358	0.0952303	0.504535	0.0482396	0.571574	0.00988919	0.923473	0.0467684	0.344436	0.0970398	0.191395	-0.0213233	0.726503	-0.0793047
DMR_55	chr1	81084760	81085756	997	7	8	3.66377	0.0471426	0.999514	LOC101927412, LOC101927434	101927412, 101927434	+, -	549006, 471946	downstream, downstream	CpG_Open_Sea	genes_intergenic	0.0226028	0.534817	0.0388165	0.41697	0.062602	0.235983	-0.147374	0.140814	0.0949497	0.00413101	-0.0106072	0.893871	0.0465357	0.66477	-0.00397549	0.930694	0.0063618	0.905527	0.103679	0.134654	-0.236562	0.0144342	0.102997	0.0816488	-0.22059	0.000958739	0.0348894	0.319956	-0.108486	0.0352691	-0.0242816	0.651628	0.0418846
DMR_56	chr1	86777949	86778633	685	6	-9	-4.06021	0.0231277	0.999514	LOC105378828, HS2ST1	105378828, 9653	-, +	-73456, -136018	upstream, upstream	CpG_Open_Sea	genes_intergenic	0.00459596	0.886785	0.0101345	0.818806	-0.0469777	0.336927	0.0496619	0.587311	-0.0961275	0.000754024	0.0281546	0.675923	0.0637787	0.483848	0.0332366	0.393296	-0.0619929	0.179094	-0.0202281	0.724571	0.0741607	0.406336	-0.050993	0.337888	0.032929	0.609295	-0.00194369	0.950421	0.0241132	0.609121	0.0303535	0.530051	-0.048975
DMR_57	chr1	89407895	89408846	952	6	10	3.74649	0.0406667	0.999514	GBP1P1, LRRC8B	400759, 23507	+, +	217, -115991	gene_body, upstream	CpG_Open_Sea	genes_intergenic	0.0616049	0.375719	0.0769499	0.430207	0.0144429	0.892065	0.0941137	0.638932	0.137476	0.0356934	0.10933	0.488153	0.0976503	0.645219	0.0485673	0.591521	-0.000214045	0.998386	0.118834	0.37831	0.0775449	0.690179	0.136533	0.234725	0.109759	0.430687	-0.10884	0.100475	0.109946	0.278576	-0.0144184	0.892018	0.0586386
DMR_58	chr1	92839661	92840759	1099	10	9	4.21498	0.0173566	0.999514	SNORA66	26782	+	0	TSS	CpG_Open_Sea	genes_promoters, genes_1to5kb, genes_exons, genes_introns, genes_intronexonboundaries	0.0287489	0.452309	-0.00544511	0.919546	0.0017306	0.976655	-0.0352634	0.751473	0.107724	0.0017308	0.0397271	0.616486	-0.0394616	0.711858	0.0451308	0.325778	0.113625	0.0409909	-0.0249179	0.712296	0.0703377	0.509163	0.0765679	0.224567	0.129571	0.0838926	-0.0236405	0.523842	0.0100168	0.85866	0.0747311	0.188861	0.0533687
DMR_59	chr1	98120360	98122126	1767	6	-12	-3.95706	0.0278951	0.999514	MIR137HG, LOC729987	400765, 729987	-, +	-70667, -88584	upstream, upstream	CpG_Open_Sea	genes_intergenic	-0.0394252	0.473402	0.0813757	0.251214	-0.139012	0.0787986	0.119698	0.410748	-0.146358	0.00335215	0.126014	0.292505	-0.00123457	0.993831	-0.0565574	0.409282	0.0170194	0.831265	0.0837919	0.409813	0.00628592	0.967372	-0.0299387	0.74392	-0.046496	0.673342	0.0362355	0.496337	0.0126336	0.875801	-0.171257	0.0332105	-0.0525548
DMR_60	chr1	99206822	99207449	628	4	14	3.82392	0.0354705	0.999514	PLPPR5, PLPPR4	163404, 9890	-, +	-201929, -56842	upstream, upstream	CpG_Open_Sea	genes_intergenic	-0.0525694	0.404107	-0.024053	0.785147	-0.070928	0.465582	-0.0032197	0.985883	0.180681	0.0013895	-0.0402006	0.780419	-0.00895062	0.963258	0.035115	0.672221	0.0556327	0.568116	0.0373457	0.761408	0.138844	0.428664	0.194397	0.0569436	0.165694	0.18461	-0.0313368	0.60882	0.0941964	0.305692	-0.0270833	0.771983	0.0927849
DMR_61	chr1	99502756	99503614	859	7	-9	-3.69859	0.0442252	0.999514	LOC101928270, PALMD	101928270, 54873	-, +	-14952, -142260	upstream, upstream	CpG_Open_Sea	genes_introns	-0.0578002	0.202334	0.000841235	0.988492	-0.146675	0.0283023	0.0887523	0.463104	-0.0453771	0.304536	-0.00325019	0.97355	0.000188964	0.998859	-0.0347249	0.539308	0.0884826	0.188085	-0.04549	0.587402	0.163847	0.193744	-0.101591	0.176553	0.124865	0.167479	-0.0674131	0.122198	0.0980692	0.13756	-0.0786221	0.251583	-0.0326417
DMR_62	chr1	101696709	101698371	1663	4	13	3.83874	0.0345489	0.999514	LINC01307, DNAJA1P5	104355286, 94236	+, +	372873, -173640	downstream, upstream	CpG_Open_Sea	genes_introns	0.0949379	0.228839	0.213181	0.0400075	0.111375	0.31384	-0.257438	0.217965	0.170046	0.0218246	0.137153	0.391576	0.336111	0.125398	0.028191	0.757922	-0.0731481	0.49678	0.269444	0.055238	-0.0387443	0.861557	0.1711	0.190652	0.0844087	0.596325	0.05189	0.500565	-0.0921018	0.428372	0.137993	0.24405	0.0924605
DMR_63	chr1	104998260	104998408	149	8	9	3.92769	0.0292934	0.999514	LOC100129138, LOC101928476	100129138, 101928476	+, -	925238, 620527	downstream, downstream	CpG_Open_Sea	genes_intergenic	-0.0341815	0.561253	-0.117749	0.143034	0.0455695	0.599229	0.0268939	0.86875	0.116313	0.0349231	-0.30463	0.0155058	0.0703704	0.660868	-0.01299	0.84914	-0.0108796	0.891911	-0.0804233	0.429862	-0.00300499	0.985396	0.0657533	0.500598	0.0524504	0.65616	0.0451451	0.426923	0.00857781	0.920883	-0.00438416	0.960802	0.0660356
DMR_64	chr1	105452193	105453009	817	4	15	4.30388	0.0146786	0.999514	LOC101928476	101928476	-	165926	downstream	CpG_Open_Sea	genes_intergenic	0.0596228	0.390426	0.123395	0.201644	0.000357471	0.99727	0.00497057	0.97982	0.161976	0.0117335	0.0719729	0.643254	0.259473	0.221395	0.0261371	0.769596	0.0671449	0.52239	0.0816952	0.538246	-0.183949	0.340242	0.169649	0.136276	-0.0551599	0.692602	0.0582024	0.386507	-0.189975	0.055368	-0.0189726	0.857774	0.0818932
DMR_65	chr1	106638853	106640082	1230	8	-9	-4.49766	0.0102488	0.999514	PRMT6	55170	+	-416562	upstream	CpG_Open_Sea	genes_intergenic	0.0229813	0.524642	0.0383565	0.442123	-0.0187626	0.730491	0.0647001	0.527736	-0.108468	0.000715566	0.0240327	0.752613	0.0860651	0.40304	0.0504809	0.265536	0.0349454	0.503789	-0.0781994	0.237254	0.0644995	0.517125	-0.127279	0.0261133	0.0447716	0.531933	0.011311	0.748654	0.0175937	0.76814	-0.035827	0.494536	-0.0471724
DMR_66	chr1	107480721	107481214	494	22	-8	-5.50339	0.00191381	0.992206	NTNG1, MIR7852	22854, 102465839	+, +	340804, -416008	gene_body, upstream	CpG_Island, CpG_Shore	genes_exons, genes_intronexonboundaries, genes_3UTRs	0.0228815	0.390569	0.00118617	0.974588	0.0294326	0.473312	0.0326098	0.671818	-0.0679285	0.00535715	-0.0266013	0.651334	-0.0823597	0.303492	0.0105079	0.755951	-0.0327311	0.41167	-0.0254146	0.612846	0.0518586	0.485258	-0.0660177	0.130784	-0.00395608	0.941199	0.0459249	0.0689727	-0.0191799	0.624435	-0.00976949	0.810567	-0.0345937
DMR_67	chr1	109274754	109275366	613	17	-8	-4.70426	0.00702794	0.999514	CELSR2, PSRC1	1952, 84722	+, -	24736, 7802	gene_body, downstream	CpG_Open_Sea	genes_exons, genes_3UTRs	-0.0298632	0.513278	-0.00581267	0.927177	0.00729794	0.916701	0.109303	0.407857	-0.0982109	0.0209536	-0.0905282	0.381958	0.0114875	0.933939	-0.0213683	0.717977	0.0176398	0.799169	0.0278909	0.75055	-0.00715465	0.955272	0.0143315	0.850669	-0.142706	0.11186	0.0579434	0.185231	0.0133228	0.84259	-0.109894	0.0745893	-0.0479932
DMR_68	chr1	109395278	109395968	691	11	-10	-4.22151	0.0171285	0.999514	MYBPHL, SORT1	343263, 6272	-, -	-88237, 1977	upstream, gene_body	CpG_Shore, CpG_Shelf	genes_1to5kb, genes_introns	-0.0627888	0.345096	-0.04016	0.665498	-0.0863071	0.399315	0.0242719	0.899095	-0.127351	0.0425741	0.0218933	0.884466	-0.18584	0.364093	0.00936323	0.913919	-0.0466183	0.646887	0.00340976	0.978824	0.0445794	0.810936	0.0367732	0.740854	0.123462	0.35341	0.00427926	0.94741	0.0747938	0.44349	0.0329989	0.735358	-0.0584604
DMR_69	chr1	110959473	110959622	150	7	-9	-4.37881	0.0128515	0.999514	CD53, LRIF1	963, 55791	+, -	88275, 4322	downstream, gene_body	CpG_Shelf	genes_1to5kb, genes_introns	-0.0434269	0.220341	-0.0133746	0.770674	-0.114412	0.0294386	0.0552309	0.560619	-0.0977206	0.00246032	-0.025	0.750591	-0.10017	0.348574	-0.0556277	0.224875	-0.0267196	0.614864	0.0190476	0.776382	0.0229958	0.817775	-0.0148272	0.80344	-0.132851	0.0563121	0.012709	0.714227	0.0662759	0.200816	-0.168736	0.000572449	-0.0495917
DMR_70	chr1	111356309	111357386	1078	6	16	4.06126	0.0230752	0.999514	PIFO, PGCP1	128344, 441897	+, -	9750, 32465	downstream, downstream	CpG_Open_Sea	genes_intergenic	0.0570558	0.557173	-0.0498605	0.700975	0.234124	0.107985	-0.0226118	0.932667	0.130365	0.161022	0.12377	0.572105	-0.0479894	0.870583	0.0240729	0.848023	-0.0913757	0.536403	-0.0942857	0.613578	-0.398041	0.134766	0.149439	0.352459	-0.559457	0.0018825	0.0337211	0.720586	-0.0155182	0.913389	-0.022817	0.874966	0.0368563
DMR_71	chr1	111473959	111474352	394	11	-11	-5.10067	0.0035288	0.999514	C1orf162	128346	+	91	gene_body	CpG_Open_Sea	genes_promoters, genes_5UTRs, genes_exons, genes_introns	0.0697811	0.138841	0.0637737	0.329368	0.0768452	0.284899	0.112523	0.403261	-0.135556	0.00158142	-0.0194721	0.848057	0.0478547	0.72715	0.059645	0.31205	-0.0659079	0.340234	0.0807552	0.35532	-0.103182	0.437681	-0.137049	0.0777774	-0.04844	0.613272	0.0335035	0.469247	-0.0647819	0.353289	-0.00415444	0.953387	-0.0625766
DMR_72	chr1	115881699	115881940	242	4	9	4.11	0.0210884	0.999514	NHLH2, LOC101928995	4808, 101928995	-, +	-40573, -37435	upstream, upstream	CpG_Open_Sea	genes_intergenic	0.000377886	0.991838	0.039706	0.436782	0.00718795	0.897359	-0.0749549	0.476504	0.106293	0.00122493	0.0221461	0.768128	0.0247254	0.807092	-0.030307	0.484564	0.0857373	0.0990313	0.0782969	0.227834	-0.168308	0.093574	0.0959465	0.110061	-0.0596326	0.41696	0.0152834	0.668662	-0.0696744	0.191115	0.0306093	0.575009	0.0490949
DMR_73	chr1	119838519	119838887	369	4	9	3.73612	0.0414742	0.999514	REG4, NBPF7	83998, 343505	-, -	-26939, 5993	upstream, gene_body	CpG_Open_Sea	genes_intergenic	-0.0144891	0.722412	-0.0162437	0.775777	-0.00695797	0.9114	-0.0666802	0.571864	0.0903116	0.016777	-0.0374118	0.671064	0.071616	0.547282	0.0258909	0.60951	0.0108521	0.854812	0.124295	0.106236	-0.0711502	0.529759	0.105881	0.110677	-0.0012996	0.987303	-0.0175285	0.656957	0.0438457	0.461148	0.0279209	0.649406	0.0420084
DMR_74	chr1	120944486	120945189	704	35	-6	-5.09704	0.00354705	0.999514	RNVU1-4, LOC101929798	101954264, 101929798	+, -	1887, 106978	downstream, downstream	CpG_Shore, CpG_Shelf	genes_introns	0.0079943	0.822735	0.0216034	0.661827	0.0312651	0.56446	0.0801489	0.433465	-0.097064	0.00250525	0.106934	0.163975	-0.109645	0.286083	0.038751	0.374955	-0.0102204	0.84068	0.0285637	0.657422	0.11603	0.237205	-0.0778538	0.182568	0.0219623	0.758199	-0.0155543	0.652158	0.00937704	0.857558	-0.0524474	0.327497	-0.0516851
DMR_75	chr1	121006988	121007644	657	29	-6	-3.89186	0.0313075	0.999514	RNVU1-4, LOC101929798	101954264, 101929798	+, -	64389, 44523	downstream, gene_body	CpG_Shore	genes_exons, genes_introns, genes_intronexonboundaries	0.011065	0.836504	0.00394081	0.95809	-0.0195308	0.812448	-0.0737086	0.634577	-0.0677642	0.186291	-0.00940126	0.936154	0.137036	0.389925	0.076425	0.263209	0.100401	0.211422	0.0252679	0.800793	-0.0266201	0.858396	0.0132997	0.881303	-0.0256664	0.810815	0.0215137	0.678249	0.0233614	0.765889	0.0412605	0.612243	-0.0296974
DMR_76	chr1	121015819	121016655	837	17	-14	-4.3794	0.0128355	0.999514	RNVU1-4, LOC101929798	101954264, 101929798	+, -	73220, 35512	downstream, gene_body	CpG_Open_Sea	genes_introns	0.0465472	0.576868	0.0140424	0.904185	0.0540136	0.673456	-0.109663	0.649314	-0.18575	0.0162987	0.146101	0.381295	-0.241644	0.284653	-0.0587584	0.538721	-0.155461	0.171665	-0.323776	0.0288057	0.281213	0.221063	-0.0143902	0.917493	-0.128885	0.438715	0.0285768	0.723919	0.133129	0.27201	-0.156032	0.203361	-0.128182
DMR_77	chr1	121020015	121020238	224	12	-22	-5.70133	0.00145532	0.992206	RNVU1-4, LOC101929798	101954264, 101929798	+, -	77416, 31929	downstream, gene_body	CpG_Open_Sea	genes_introns	-0.013776	0.896713	0.0332946	0.820659	-0.0728192	0.651778	0.226834	0.456301	-0.227047	0.0211481	0.162588	0.473217	-0.126217	0.678635	-0.0233669	0.857046	0.191299	0.215265	-0.169173	0.382664	-0.179176	0.542763	-0.162415	0.353363	-0.231322	0.270901	-0.0652331	0.524147	0.142932	0.354089	-0.227852	0.135545	-0.103028
DMR_78	chr1	121048407	121048878	472	28	-7	-3.67188	0.0464492	0.999514	RNVU1-4, LOC101929798	101954264, 101929798	+, -	105808, 3289	downstream, gene_body	CpG_Shelf	genes_introns	-0.00940501	0.867525	-0.0626907	0.396013	-0.0291174	0.717915	0.279497	0.0731092	-0.0828992	0.122099	-0.0730338	0.555033	-0.14975	0.371548	-0.01847	0.79461	0.072021	0.389782	0.0199632	0.849496	0.107638	0.491012	-0.0187451	0.841336	0.0161917	0.885836	0.00776454	0.88691	0.014503	0.860515	-0.078062	0.348408	-0.0459501
DMR_79	chr1	123920802	123921042	241	7	17	5.29622	0.00258672	0.992206	NA	NA	NA	NA	NA	CpG_Open_Sea	genes_intergenic	0.0451334	0.587306	0.113435	0.333676	-0.00391156	0.973087	0.167007	0.436113	0.189775	0.0149738	-0.00297619	0.986836	0.104167	0.655557	-0.112747	0.359626	0.0165816	0.910374	0.0863095	0.633402	0.147959	0.474379	0.057282	0.702881	0.154685	0.297728	-0.0778864	0.345628	-0.0556365	0.657352	0.0631614	0.58732	0.0895535
DMR_80	chr1	125041448	125045753	4306	21	11	5.92328	0.00104472	0.937298	NA	NA	NA	NA	NA	CpG_Open_Sea	genes_intergenic	0.022092	0.624449	0.0516477	0.407197	0.00739474	0.913338	-0.101367	0.430297	0.148072	0.000147158	0.105863	0.269946	0.102008	0.427822	0.0269662	0.6217	0.0219725	0.73137	0.164534	0.0501244	-0.130152	0.296467	0.139177	0.0560173	0.0247183	0.784473	-0.0116991	0.789184	-0.0844159	0.19585	0.0769738	0.249447	0.0756631
DMR_81	chr1	145167976	145168763	788	56	-9	-4.88435	0.00513922	0.999514	SRGAP2B, LOC103091866	647135, 103091866	-, -	-74614, 47308	upstream, gene_body	CpG_Island, CpG_Shore	genes_promoters, genes_1to5kb, genes_exons, genes_introns, genes_intronexonboundaries	-0.0491177	0.400751	-0.0754094	0.354577	-0.0647789	0.467221	-0.0525357	0.753017	-0.107659	0.0513782	0.0322261	0.809393	-0.0743068	0.680323	-0.00639145	0.933656	-0.000428345	0.996204	-0.0727232	0.5247	0.0959483	0.556445	-0.0159617	0.870155	-0.035712	0.761215	0.00871848	0.878277	0.0718728	0.400937	-0.0304758	0.730027	-0.0465339
DMR_82	chr1	145538957	145539944	988	7	-11	-4.3253	0.0141677	0.999514	NBPF20, GPR89A	100288142, 653519	-, +	-133179, -68015	upstream, upstream	CpG_Open_Sea	genes_intergenic	-0.0496877	0.297519	-0.0811895	0.215241	-0.0872835	0.224363	-0.021965	0.869178	-0.151926	0.000292603	-0.0234403	0.816871	-0.297488	0.0367537	-0.01352	0.816301	0.00259712	0.969628	-0.0419324	0.627749	0.211302	0.106825	-0.102825	0.191971	0.0841049	0.379204	0.0353868	0.445457	-0.0313648	0.65569	0.0246387	0.728431	-0.0787873
[truncated: 1,858 more rows]
[truncated: 63 more columns]

## Sheet: Table S6
Comparison	Diagnosis DMRs	Diagnosis + nRBC DMRs	Overlap	% Overlap	z-score	p-value
[truncated: 4 more rows]

[truncated: 18 more sheets: Table S7, Table S8, Table S9, Table S10, Table S11, Table S12, Table S13, Table S14, Table S15, Table S16, Table S17, Table S18, Table S19, Table S20, Table S21, Table S22, Table S23, Table S24]
