# Supplementary material for: Cord blood DNA methylome in newborns later diagnosed with autism spectrum disorder reflects early dysregulation of neurodevelopmental and X-linked genes
Source: Genome Med. 2020 Oct 14;12:88. doi: 10.1186/s13073-020-00785-8 (PMC7559201; doi:10.1186/s13073-020-00785-8)
Supplement: Supplementary file 3 — Additional file 3: Table S25. DMB gene functional enrichment for all comparisons. Table S26. DMR gene functional enrichment for all comparisons. Table S27. DMR gene functional enrichment for all comparisons with conservative mapping. Table S28. X-linked gene functional enrichment. Table S29. DMR gene ASD study enrichment for all comparisons. Table S30. DMR gene ASD study enrichment for all comparisons with conservative mapping. Table S31. Histone PTM and chromatin state enrichment for all, autosomal, and X-linked discovery males DMRs. Table S32. Histone PTM and chromatin state enrichment for all, autosomal, and X-linked discovery females DMRs. Table S33. Histone PTM and chromatin state enrichment for all, autosomal, and X-linked replication males DMRs. Table S34. Histone PTM and chromatin state enrichment for all, autosomal, and X-linked replication females DMRs. Table S35. CpG context enrichment for all, autosomal, and X-linked DMRs from all comparisons. Table S36. Transcription factor motif enrichment for all, autosomal, and X-linked DMRs from all comparisons. Table S37. Fetal Brain ChromHMM enrichment for top transcription factor motifs. Table S38. Post hoc power analysis. [file 13073_2020_785_MOESM3_ESM.xlsx]

## Sheet: Table of Contents
Additional File 3: Gene and Region Enrichment Supplemental Tables
Table of Contents
Supplemental Table	Sheet
Genes in ASD differentially-methylated blocks replicate between independent groups of subjects and are enriched for ASD DMR genes, cadherins, and developmental genes
Table S25. DMB gene functional enrichment for all comparisons	Table S25
Cord blood ASD DMR genes are enriched for neurodevelopmental genes on the X chromosome that are epigenetically dysregulated in ASD brain
Table S26. DMR gene functional enrichment for all comparisons	Table S26
Table S27. DMR gene functional enrichment for all comparisons with conservative mapping	Table S27
Table S28. X-linked gene functional enrichment	Table S28
Table S29. DMR gene ASD study enrichment for all comparisons	Table S29
Table S30. DMR gene ASD study enrichment for all comparisons with conservative mapping	Table S30
ASD DMRs are enriched for a pan-tissue epigenomic signature that differs between males and females on the X chromosome
Table S31. Histone PTM and chromatin state enrichment for all, autosomal, and X-linked discovery males DMRs	Table S31
Table S32. Histone PTM and chromatin state enrichment for all, autosomal, and X-linked discovery females DMRs	Table S32
Table S33. Histone PTM and chromatin state enrichment for all, autosomal, and X-linked replication males DMRs	Table S33
Table S34. Histone PTM and chromatin state enrichment for all, autosomal, and X-linked replication females DMRs	Table S34
Table S35. CpG context enrichment for all, autosomal, and X-linked DMRs from all comparisons	Table S35
ASD DMRs are enriched for binding motifs of methylation-sensitive transcription factors relevant to the fetal brain epigenome
Table S36. Transcription factor motif enrichment for all, autosomal, and X-linked DMRs from all comparisons	Table S36
Table S37. Fetal Brain ChromHMM enrichment for top transcription factor motifs	Table S37
Table S38. Post hoc power analysis	Table S38

## Sheet: Table S25
Comparison	Category	Term	GeneListHits_Discovery	GeneNames_Discovery	GeneEntrezIDs_Discovery	Percent_Discovery	GeneListTotal_Discovery	BackgroundHits_Discovery	BackgroundTotal_Discovery	FoldEnrichment_Discovery	Pvalue_Discovery	BenjaminiPvalue_Discovery	GeneListHits_Replication	GeneNames_Replication	GeneEntrezIDs_Replication	Percent_Replication	GeneListTotal_Replication	BackgroundHits_Replication	BackgroundTotal_Replication	FoldEnrichment_Replication	Pvalue_Replication	BenjaminiPvalue_Replication
Males DMB Genes	CHROMOSOME	5	21	MIR582, PAM, PCDHB16, PCDHB17P, PCDHB3, PCDHB4, PCDHB5, PCDHB6, PCDHB7, PCDHB8, PCDHB9, PCDHGA3, PCDHGA4, PCDHGA5, PCDHGA6, PCDHGA7, PCDHGB1, PCDHGB2, PCDHGB3, PPIP5K2, RAB3C	26167, 5066, 56130, 56110, 57717, 56132, 56131, 56127, 23262, 115827, 56103, 56129, 56102, 56128, 54661, 56104, 56112, 56111, 56109, 56108, 693167	12.8834	130	1013	22105	3.52498	1.70617e-06	3.5829e-05	196	AACSP1, ACOT12, ACTBL2, ADAMTS12, ADCY2, ADRB2, AGXT2, ANKH, ANKRD55, ARHGEF28, ARRDC3, ATP10B, BASP1, C5orf17, C5orf30, C5orf38, C5orf49, C5orf64, C6, C7, CCDC112, CCDC152, CCNG1, CDH10, CDH12, CDH18, CDH6, CDH9, CEP120, CHSY3, CKMT2-AS1, CLINT1, COL23A1, CRSP8P, CSNK1G3, CTXN3, DCP2, DEPDC1B, DHFR, DNAJC21, DOCK2, DRD1, EDIL3, EFNA5, ELOVL7, ESM1, FAM105A, FAM170A, FAM172A, FAM196B, FASTKD3, FB…	4208, 153571, 54491, 645323, 154, 494327, 100126299, 5369, 206358, 65056, 2201, 4488, 23120, 406938, 340107, 644762, 81399, 441116, 23262, 613212, 1719, 9867, 56929, 1812, 100131897, 153768, 134111, 730, 729506, 7204, 56923, 11082, 1456, 644873, 5618, 340113, 439936, 100129792, 729, 10085, 4090, 7045, 153163, 64083, 375513, 55100, 285704, 285593, 94081, 153743, 6897, 23286, 23105, 10744, 64283, 5…	5.79025	2503	1001	21963	1.71812	1.69254e-14	2.10942e-13
Males DMB Genes	GNF_U133A_QUARTILE	BM-CD105+Endothelial_3rd	26	AREG, BLZF1, CEP295, DNAH7, EREG, GCFC2, GUCY2C, H2AFJ, NID2, NPAS3, PAM, PCDHB17P, PCDHB8, PDGFD, PLAGL1, PLCL1, PRAMEF15, PRDM1, PRKG2, PTGDR, SLC8A1, STAG3L4, TF, UGT2A3, ZBBX, ZNF267	5066, 79740, 5334, 22795, 56171, 653619, 64940, 55766, 80310, 2069, 10308, 56128, 54661, 7018, 5325, 8548, 639, 5729, 6546, 85459, 374, 64067, 2984, 79799, 6936, 5593	15.9509	50	3597	12778	1.84725	0.000585196	0.0446319	557	AASS, ABCA6, ABI2, ABI3BP, ACVR2A, ADAM21, ADAM28, ADAM29, ADAM3A, ADCY2, ADGRF1, ADGRF5, ADGRG2, ADGRG6, ADGRL2, ADGRL4, ADRA1A, ADRB2, AFF3, AGA, AGBL3, AGK, AHI1, AKAP13, AKR1D1, ALB, ALDH1B1, AMELX, ANGPT1, ANGPTL2, ANK2, ANKRD55, ANKRD7, ANO2, ANP32D, ANXA2, APBB2, APOH, AQP4, AREG, ARG1, ARHGEF26, ARMC4, ARSJ, ASB9, ASPH, ASTN2, ATP10B, ATP6V1C1, ATRNL1, ATRX, AZI2, AZIN1, B3GALNT1, BARX2, …	2009, 10891, 800, 940, 330, 23519, 948, 154, 8013, 6492, 5369, 8735, 51176, 3486, 22802, 112464, 10611, 1720, 2201, 6769, 8600, 2017, 7486, 90627, 6095, 8875, 8876, 8731, 5362, 29034, 57211, 140462, 1719, 546, 2846, 340351, 11086, 8411, 730, 7204, 11082, 7227, 213, 219, 10877, 5352, 51196, 175, 22925, 6372, 627, 6477, 6476, 412, 196483, 323, 2100, 94081, 1305, 79839, 27295, 6387, 8747, 28234, 722…	16.4549	1403	3577	12707	1.41033	1.74731e-23	4.543e-22
Males DMB Genes	GOTERM_CC_DIRECT	GO:0005886~plasma membrane	36	ALG10B, ATP1B1, GUCY2C, KCNJ18, LIPI, NKD1, OR4C6, OR5D13, OR5D14, OR5D16, OR5D18, OR5L1, OR5L2, PAM, PCDHB16, PCDHB3, PCDHB4, PCDHB5, PCDHB6, PCDHB7, PCDHB8, PCDHB9, PCDHGA3, PCDHGA4, PCDHGA5, PCDHGA6, PCDHGA7, PCDHGB1, PCDHGB2, PCDHGB3, PLCL1, PTGDR, RAB3C, RHOU, SLC39A10, SLC8A1	5066, 26167, 5334, 390144, 56130, 390142, 56132, 56131, 56127, 56129, 56103, 56128, 56102, 56104, 481, 56109, 56108, 219432, 144245, 219438, 219437, 58480, 219436, 85407, 5729, 6546, 26338, 56110, 57717, 149998, 115827, 100134444, 56112, 56111, 2984, 57181	22.0859	83	3846	17446	1.96748	2.26951e-05	0.00123613	554	ABCA12, ABRA, ACKR3, ACTL6A, ACVR1C, ACVR2A, ADAM11, ADAM20, ADAM21, ADAM23, ADAM28, ADCY1, ADCY2, ADCY5, ADCY8, ADCYAP1R1, ADGRF1, ADGRF5, ADGRG6, ADGRL4, ADRA1A, ADRA2A, ADRB2, ADTRP, AKAP7, ANGPT1, ANK2, ANK3, ANKH, ANO2, ANO6, ANXA1, ANXA13, ANXA2, AQP4, AR, ARHGEF28, ARL4A, ARL4C, ARRDC3, ARRDC4, ASAP2, ASIC2, ASIC5, ASPH, ATP10B, ATP13A5, ATP1A1, ATP6V1C1, AXIN2, BAIAP2L1, BASP1, BMPR1B, BN…	400258, 90134, 653166, 800, 940, 801, 126755, 23516, 59345, 23657, 204962, 6870, 948, 154, 6869, 150, 8321, 79501, 22802, 1826, 2956, 390036, 1829, 8600, 2017, 2013, 8875, 8876, 5361, 57216, 5362, 196051, 27075, 57214, 57211, 2849, 2846, 8313, 1812, 5218, 1813, 5256, 312, 79827, 2977, 51196, 10082, 22925, 722, 119695, 6477, 6476, 412, 8853, 27091, 27092, 817, 319100, 285704, 1305, 1830, 8748, 874…	16.3663	1912	3827	17340	1.31284	5.09924e-14	3.58753e-11
Males DMB Genes	GOTERM_CC_DIRECT	GO:0016021~integral component of membrane	42	ALG10, ALG10B, AREG, B3GALT1, GPR6, GUCY2C, GXYLT1, KCNJ18, NAALADL2, OR4C6, OR5D13, OR5D14, OR5D16, OR5D18, OR5L1, OR5L2, PAM, PCDHB16, PCDHB3, PCDHB4, PCDHB5, PCDHB6, PCDHB7, PCDHB8, PCDHB9, PCDHGA3, PCDHGA4, PCDHGA5, PCDHGA6, PCDHGA7, PCDHGB1, PCDHGB2, PCDHGB3, PTGDR, SLC39A10, SLC8A1, SMCO4, SRPRB, ST6GAL2, TRAM1L1, UGT2A3, UGT2B7	5066, 26167, 254827, 390144, 56130, 390142, 56132, 56131, 56127, 56103, 56129, 56102, 56128, 56104, 56109, 56108, 219432, 2830, 144245, 219438, 219437, 219436, 5729, 6546, 56935, 133022, 26338, 84920, 58477, 57717, 56110, 283464, 84620, 100134444, 374, 56112, 56111, 7364, 2984, 79799, 57181, 8708	25.7669	83	4870	17446	1.81275	1.81265e-05	0.00197385	630	AADACL4, ABCA12, ABCA13, ABCA6, ABCC12, ACKR3, ACSBG2, ACVR1, ADAM11, ADAM20, ADAM21, ADAM23, ADAM28, ADAM29, ADAMTS18, ADCY1, ADCY2, ADCY5, ADCY8, ADCYAP1R1, ADGRF1, ADGRF5, ADGRG2, ADGRG4, ADGRG6, ADGRL2, ADGRL3, ADGRL4, ADPGK, ADRA1A, ADRB2, ADTRP, AGMO, AJAP1, ALCAM, ALG10, AMOT, ANKH, ANO2, ANO6, APMAP, AQP4, AR, AREG, ARL6IP6, ARSJ, ASAP1, ASIC5, ASPH, ASTN1, ASTN2, ATL2, ATP10B, ATP13A5, A…	400258, 90134, 100507203, 653166, 126755, 23516, 3284, 23657, 3283, 204962, 6870, 388335, 170692, 948, 154, 79086, 6869, 8321, 79501, 390036, 387775, 1829, 10718, 2201, 8600, 145978, 2013, 8876, 80731, 344758, 57216, 196051, 64478, 27075, 51363, 57211, 140767, 613212, 2849, 84898, 2846, 135152, 11086, 90139, 158326, 222537, 165215, 214, 135138, 145173, 79827, 25775, 85445, 80856, 22925, 627, 2830…	18.6115	1912	4849	17340	1.17828	2.55222e-07	5.98903e-05
Males DMB Genes	SUPFAM	SSF49313:Cadherin-like	16	PCDHB16, PCDHB3, PCDHB4, PCDHB5, PCDHB6, PCDHB7, PCDHB8, PCDHB9, PCDHGA3, PCDHGA4, PCDHGA5, PCDHGA6, PCDHGA7, PCDHGB1, PCDHGB2, PCDHGB3	26167, 56130, 56110, 57717, 56132, 56131, 56127, 56129, 56103, 56102, 56128, 56104, 56112, 56111, 56109, 56108	9.81595	55	119	11392	27.849	4.67576e-18	1.68327e-16	26	CDH10, CDH11, CDH12, CDH13, CDH18, CDH19, CDH2, CDH23, CDH4, CDH5, CDH6, CDH7, CDH8, CDH9, CLSTN2, DCHS2, DSG2, DSG3, FAT1, FAT3, FAT4, PCDH10, PCDH11Y, PCDH17, PCDH18, PCDH7	1003, 1004, 1002, 1007, 57575, 1008, 1005, 64072, 1006, 1009, 54510, 27253, 2195, 1829, 1010, 5099, 64084, 1016, 1012, 83259, 120114, 1830, 28513, 54798, 1000, 79633	0.768095	1235	119	11345	2.00708	0.000879811	0.047677
Males DMB Genes	UNIGENE_EST_QUARTILE	brain_normal_3rd	49	AK9, AKAP6, ALG10, ANKRD20A11P, ATP1B1, BCL6, BRINP1, C4orf22, C7orf62, CT47A1, DDI1, DNAH7, FAM27E5, GPR6, HRASLS5, KLHL13, LINC00273, LIPI, PAM, PCDHB16, PCDHB17P, PCDHB4, PCDHB5, PCDHB6, PCDHB7, PCDHB8, PCDHGA3, PCDHGA4, PCDHGA5, PCDHGA6, PCDHGA7, PCDHGB1, PCDHGB2, PCDHGB3, PID1, PLCL1, PRAMEF2, PRKG2, PTGDR, RAB3C, SLC22A9, SLC8A1, SPHKAP, SRPRB, ST6GAL2, TF, TRAM1L1, UGT2A3, ZBBX	26167, 5066, 79740, 90293, 5334, 221264, 80309, 56103, 56102, 54661, 56104, 219557, 414301, 481, 56109, 55022, 56108, 7018, 1620, 604, 114571, 133022, 6546, 649159, 79799, 5593, 255119, 117245, 56171, 56130, 56131, 9472, 56129, 56128, 728096, 2830, 5729, 84920, 58477, 65122, 56110, 57717, 149998, 84620, 115827, 56112, 56111, 284123, 391267	30.0613	85	5735	16717	1.68036	1.46772e-05	0.00111485	788	ABCA12, ABCA13, ABCC12, ABI2, ACOT12, ACSBG2, ACTL8, ACVR1C, ADAM11, ADAM23, ADAM29, ADAM3A, ADAM5, ADAMTS17, ADAMTS18, ADAMTS3, ADARB2-AS1, ADCK1, ADCY1, ADCY2, ADCY5, ADCY8, ADCYAP1R1, ADGRG4, ADGRL3, AGXT2, AHCYL2, AJAP1, AK9, AKAP3, AKAP6, AKAP7, ALB, ALDH8A1, ALG10, AMPH, ANK3, ANKRD17, ANKS1B, ANXA13, APOH, AQP4, AR, ARG1, ARHGAP12, ARHGAP20, ARHGEF26, ARMC4, ARSJ, ARX, ASIC2, ASTN1, ASXL3,…	940, 170691, 170692, 1826, 85461, 10718, 166614, 6096, 3293, 340554, 196051, 196047, 1812, 90632, 1813, 145837, 732, 196472, 400696, 255082, 140870, 312, 146177, 25775, 78986, 85445, 729, 10085, 10082, 79623, 375513, 196483, 8745, 528, 84870, 85453, 5126, 5334, 55906, 79843, 162655, 340719, 5136, 340596, 63974, 63973, 256536, 64577, 285629, 63970, 4978, 2983, 5121, 57497, 2115, 338588, 10052, 508…	23.2792	1899	5703	16638	1.2106	2.62148e-12	6.64103e-11
Males DMB Genes	UNIGENE_EST_QUARTILE	embryo_development_3rd	55	ALG10, ALG10B, ANKRD20A11P, ANKRD30A, ANKRD50, BMP3, BRD7, C4orf22, C7orf62, CEP295, CT47A1, DDI1, DPY19L2P4, GXYLT1, HRASLS5, KLHL13, LINC00273, LIPI, NAALADL2, NID2, NKD1, PABPC4L, PCDHB17P, PCDHB4, PCDHB5, PCDHB6, PCDHB7, PCDHB8, PCDHGA3, PCDHGA4, PCDHGA5, PCDHGA6, PCDHGA7, PCDHGB1, PCDHGB2, PCDHGB3, PDGFD, PID1, PLAGL1, PLCL1, PRAMEF14, PREP, PRKG2, PTGDR, RAB3C, SLC22A9, SLC8A1, SPHKAP, SRPR…	26167, 79740, 90293, 5334, 254827, 91074, 80309, 80310, 56103, 56102, 54661, 442523, 56104, 219557, 414301, 55022, 56109, 7018, 56108, 5325, 144245, 114571, 6546, 133022, 5550, 649159, 153918, 79799, 5593, 255119, 117245, 22795, 56130, 56131, 56129, 56128, 728096, 132430, 85407, 5729, 84920, 58477, 651, 56110, 149998, 283464, 84620, 729528, 85459, 115827, 56112, 56111, 29117, 391267, 57182	33.7423	85	7481	16717	1.44591	0.000236334	0.00894154	1042	AACSP1, AADACL4, AASS, ABCA12, ABCC12, ABI2, ABI3BP, ABRA, ACAA2, ACO1, ACOT12, ACSBG2, ACTL8, ACVR1, ACVR2A, ADAM11, ADAM29, ADAM5, ADAMTS12, ADAMTS18, ADAMTS3, ADARB2-AS1, ADCY1, ADCY10P1, ADCY2, ADCY5, ADCY8, ADCYAP1, ADCYAP1R1, ADGRG2, ADGRG4, ADGRL2, ADGRL3, ADRA2A, ADRB2, AFF3, AGAP7P, AGXT2, AJAP1, AKAP3, AKAP7, AKR1D1, ALB, ALDH8A1, ALG10, ALPK3, AMOT, AMPH, ANK2, ANK3, ANKMY2, ANKRD1, AN…	940, 3283, 170692, 948, 6492, 5369, 85463, 1826, 387775, 256764, 85460, 10718, 85461, 166614, 6095, 6096, 80731, 3293, 8731, 340554, 196051, 168400, 196047, 546, 1812, 145837, 732, 196472, 400696, 255082, 79827, 140870, 146177, 78986, 85445, 729, 10082, 722, 6476, 653786, 347273, 51481, 641516, 375513, 323, 325, 123355, 79839, 28234, 7325, 79633, 84870, 64795, 85453, 5126, 55906, 7594, 5334, 7984…	30.7829	1899	7435	16638	1.2279	9.72964e-22	3.69726e-20
Males DMB Genes	UP_KEYWORDS	Calcium	20	EFHB, NID2, NKD1, PCDHB16, PCDHB3, PCDHB4, PCDHB5, PCDHB6, PCDHB7, PCDHB8, PCDHB9, PCDHGA3, PCDHGA4, PCDHGA5, PCDHGA6, PCDHGA7, PCDHGB1, PCDHGB2, PCDHGB3, SLC8A1	26167, 6546, 22795, 151651, 56130, 56110, 57717, 56132, 56131, 56127, 56103, 56129, 56102, 56128, 56104, 56112, 56111, 56109, 56108, 85407	12.2699	101	862	19312	4.43638	7.86442e-08	5.81965e-06	131	ADGRL3, ADGRL4, ANO2, ANXA1, ANXA11, ANXA13, ANXA2, APCS, ARSJ, ASPH, ASTN2, CABP5, CACNA1A, CACNA1E, CACNA1I, CACNA2D1, CACNA2D3, CACNA2D4, CACNB4, CACNG4, CACNG5, CALM1, CDH10, CDH11, CDH12, CDH13, CDH18, CDH19, CDH2, CDH23, CDH4, CDH5, CDH6, CDH7, CDH8, CDH9, CLCA3P, CLSTN2, COL11A1, COL3A1, COMP, CRP, DCHS2, DGKB, DGKG, DNER, DSG2, DSG3, DYSF, EDIL3, EEF2K, EFCAB6, EFEMP1, EFHB, ENPEP, ENTPD3…	1003, 1004, 64094, 1002, 56344, 1007, 57575, 1008, 1005, 64800, 1006, 801, 83872, 3680, 1009, 283652, 54510, 1311, 256158, 1829, 1010, 2202, 2201, 1281, 6546, 151313, 64123, 4885, 28513, 29904, 54798, 80036, 55033, 158326, 10165, 1000, 56547, 8291, 53353, 9629, 9369, 64072, 151651, 312, 311, 10085, 51196, 4638, 57419, 412, 9378, 27091, 27092, 64084, 1301, 325, 140803, 1830, 23284, 5336, 89869, 23…	3.87001	2131	861	19194	1.37041	0.00014191	0.00400513
Males DMB Genes	UP_KEYWORDS	Cell adhesion	18	ATP1B1, NID2, PCDHB16, PCDHB3, PCDHB4, PCDHB5, PCDHB6, PCDHB7, PCDHB8, PCDHB9, PCDHGA3, PCDHGA4, PCDHGA5, PCDHGA6, PCDHGA7, PCDHGB1, PCDHGB2, PCDHGB3	26167, 22795, 56130, 56110, 57717, 56132, 56131, 56127, 56129, 56103, 56102, 56128, 56104, 56112, 481, 56111, 56109, 56108	11.0429	101	473	19312	7.27641	3.16471e-10	4.68377e-08	88	ACKR3, ADAM23, AJAP1, ALCAM, ASTN1, BOC, CD36, CD99L2, CDH10, CDH11, CDH12, CDH13, CDH18, CDH19, CDH2, CDH23, CDH4, CDH5, CDH6, CDH7, CDH8, CDH9, CLSTN2, CNTN3, CNTN4, CNTN5, CNTN6, CNTNAP2, CNTNAP4, CNTNAP5, COL12A1, COL13A1, COL14A1, COL15A1, COL6A5, COMP, CTNNA3, CTNNB1, CTNND1, DCHS2, DSCAM, DSG2, DSG3, EDIL3, EPHA3, EPHB1, FAT1, FAT3, FAT4, FLRT2, FREM1, IBSP, ITGA9, ITGB6, KIAA1462, KITLG, …	1003, 1004, 1002, 1007, 57575, 1008, 1005, 5578, 1006, 5067, 3680, 1009, 54510, 3381, 1311, 4756, 948, 2195, 4254, 5586, 1826, 1829, 2047, 23037, 1010, 53942, 83259, 120114, 3694, 28513, 6696, 4978, 54798, 4026, 26047, 158326, 5318, 1000, 25945, 57451, 4685, 9369, 4684, 64072, 214, 257194, 27255, 27253, 1499, 3908, 85445, 27283, 10085, 1500, 83692, 7373, 5797, 5420, 7045, 9891, 9378, 117178, 9165…	2.5997	2131	473	19194	1.67573	1.35761e-06	6.28185e-05
Males DMB Genes	UP_KEYWORDS	Cell membrane	36	ALG10B, ATP1B1, EREG, GPR6, GUCY2C, KCNJ18, NKD1, OR4C6, OR5D13, OR5D14, OR5D16, OR5D18, OR5L1, OR5L2, PCDHB3, PCDHB4, PCDHB5, PCDHB6, PCDHB7, PCDHB8, PCDHB9, PCDHGA3, PCDHGA4, PCDHGA5, PCDHGA6, PCDHGA7, PCDHGB1, PCDHGB2, PCDHGB3, PRKG2, PTGDR, RAB3C, RHOU, SLC22A9, SLC8A1, SLITRK6	26167, 390144, 56130, 390142, 56132, 56131, 56127, 2069, 56129, 56103, 56128, 56102, 56104, 481, 56109, 56108, 219432, 2830, 144245, 219438, 219437, 58480, 219436, 114571, 85407, 5729, 6546, 26338, 56110, 115827, 100134444, 56112, 56111, 2984, 84189, 5593	22.0859	101	2943	19312	2.33893	8.10711e-07	3.99943e-05	435	ACKR3, ADAM23, ADAM28, ADCY1, ADCY2, ADCY5, ADCYAP1R1, ADGRF1, ADGRF5, ADGRG2, ADGRG6, ADGRL3, ADGRL4, ADRA1A, ADRA2A, ADRB2, ADTRP, AJAP1, AKAP7, ALCAM, ANK2, ANK3, ANKS1B, ANO2, ANO6, ANXA1, ANXA13, ARHGAP32, ARHGEF28, ARL4A, ARL4C, ARRDC3, ARRDC4, ASAP2, ASIC2, ASIC5, ASTN1, ATP1A1, BASP1, BBS9, BMPR1B, BOC, BRS3, BTC, C14orf180, CACNG4, CACNG5, CAMK2D, CASK, CAV3, CBLN1, CCKAR, CD36, CD48, CD…	400258, 653166, 126755, 23516, 6870, 154, 948, 150, 8321, 6869, 79501, 22802, 390036, 1826, 10611, 1829, 10718, 85461, 8600, 2017, 2013, 8875, 8876, 344758, 5361, 57216, 5362, 57214, 57211, 2849, 2846, 5218, 1812, 1813, 5256, 214, 312, 79827, 85445, 51196, 10082, 22925, 2830, 119695, 6476, 8853, 27091, 27092, 817, 319100, 285704, 1305, 1830, 8745, 28234, 7224, 347731, 1837, 117, 55906, 111, 15785…	12.8508	2131	2927	19194	1.33859	9.78375e-12	2.48996e-09
Males DMB Genes	UP_KEYWORDS	Glycoprotein	45	AREG, ATP1B1, B3GALT1, BMP3, BRINP1, EREG, GPR6, GUCY2C, GXYLT1, LIPI, NAALADL2, NID2, OR4C6, OR5D13, OR5D14, OR5D16, OR5D18, OR5L1, OR5L2, PAM, PCDHB16, PCDHB3, PCDHB4, PCDHB5, PCDHB6, PCDHB7, PCDHB8, PCDHB9, PCDHGA3, PCDHGA4, PCDHGA5, PCDHGA6, PCDHGA7, PCDHGB1, PCDHGB2, PCDHGB3, PDGFD, PTGDR, SLC22A9, SLC39A10, SLC8A1, ST6GAL2, TF, UGT2A3, UGT2B7	5066, 26167, 22795, 254827, 390144, 56130, 390142, 56132, 56131, 56127, 80310, 2069, 56103, 56129, 56102, 56128, 56104, 481, 56109, 7018, 56108, 219432, 1620, 2830, 219438, 219437, 219436, 114571, 5729, 6546, 26338, 651, 57717, 56110, 149998, 283464, 84620, 374, 56112, 56111, 7364, 2984, 79799, 57181, 8708	27.6074	101	4292	19312	2.00474	9.92651e-07	3.67274e-05	629	AADACL4, ABCA12, ABCA6, ABCC12, ABI3BP, ACKR3, ACVR1, ACVR2A, ADAM11, ADAM20, ADAM21, ADAM23, ADAM28, ADAM29, ADAMTS12, ADAMTS17, ADAMTS18, ADAMTS3, ADAMTS9, ADCY1, ADCY2, ADCY5, ADCY8, ADCYAP1R1, ADGRF1, ADGRF5, ADGRG2, ADGRG4, ADGRG6, ADGRL2, ADGRL3, ADGRL4, ADRA1A, ADRA2A, ADRB2, AGA, ALB, ALCAM, ANGPT1, ANGPTL2, ANO2, ANO6, APCS, APMAP, APOH, AQP4, AREG, ARSJ, ASIC2, ASIC5, ASPH, ASTN1, ASTN2…	90134, 653166, 940, 79709, 23516, 23657, 146433, 204962, 170691, 6870, 79802, 1311, 170692, 8128, 948, 154, 6869, 8321, 150, 3486, 22802, 1826, 390036, 387775, 1829, 2202, 10718, 2201, 8600, 6781, 58499, 2013, 8875, 8876, 80731, 344758, 5361, 5362, 50616, 64478, 27075, 57214, 51363, 57211, 84898, 2846, 135152, 1812, 1813, 11086, 90139, 5214, 158326, 730, 11082, 732, 222537, 213, 165215, 214, 1451…	18.582	2131	4277	19194	1.32463	1.52559e-16	5.65104e-14
Males DMB Genes	UP_KEYWORDS	Membrane	52	AKAP6, ALG10, ALG10B, AREG, ATP1B1, B3GALT1, EREG, GPR6, GUCY2C, GXYLT1, KCNJ18, LIPI, NAALADL2, NKD1, OR4C6, OR5D13, OR5D14, OR5D16, OR5D18, OR5L1, OR5L2, PAM, PCDHB16, PCDHB3, PCDHB4, PCDHB5, PCDHB6, PCDHB7, PCDHB8, PCDHB9, PCDHGA3, PCDHGA4, PCDHGA5, PCDHGA6, PCDHGA7, PCDHGB1, PCDHGB2, PCDHGB3, PRKG2, PTGDR, RAB3C, RHOU, SLC22A9, SLC39A10, SLC8A1, SLITRK6, SMCO4, SRPRB, ST6GAL2, TRAM1L1, UGT2A3…	26167, 5066, 254827, 390144, 390142, 56103, 56102, 56104, 481, 56109, 56108, 144245, 114571, 6546, 133022, 374, 2984, 79799, 84189, 5593, 56130, 56132, 56131, 9472, 56127, 2069, 56129, 56128, 2830, 219432, 219438, 219437, 58480, 219436, 85407, 5729, 84920, 56935, 26338, 58477, 57717, 56110, 149998, 283464, 84620, 115827, 100134444, 56112, 56111, 7364, 57181, 8708	31.9018	101	7109	19312	1.39862	0.00255392	0.0462063	903	AADACL4, ABCA12, ABCA13, ABCA6, ABCC12, ACKR3, ACSBG2, ACVR1, ACVR1C, ACVR2A, ADAM11, ADAM20, ADAM21, ADAM23, ADAM28, ADAM29, ADAMTS18, ADCY1, ADCY2, ADCY5, ADCY8, ADCYAP1R1, ADGRF1, ADGRF5, ADGRG2, ADGRG4, ADGRG6, ADGRL2, ADGRL3, ADGRL4, ADPGK, ADRA1A, ADRA2A, ADRB2, ADTRP, AGK, AGMO, AJAP1, AKAP13, AKAP6, AKAP7, ALCAM, ALG10, ALOX12, AMPH, ANK2, ANK3, ANKH, ANKS1B, ANO2, ANO6, ANXA1, ANXA13, AP…	653166, 126755, 940, 3284, 23657, 3283, 6870, 170692, 948, 79086, 6869, 1826, 390036, 387775, 1829, 10718, 85461, 90627, 80731, 344758, 5361, 5362, 196051, 84898, 1812, 1813, 8411, 222537, 79827, 312, 25775, 5352, 85445, 22925, 10082, 518, 119695, 79623, 6476, 442213, 319100, 1830, 8748, 115362, 8747, 28234, 8745, 115361, 8436, 10745, 79633, 1837, 55906, 57484, 100507341, 79844, 157855, 7399, 299…	26.6765	2131	7075	19194	1.14959	1.95312e-08	1.6569e-06
Males DMB Genes	UP_KEYWORDS	Transmembrane	46	ALG10, ALG10B, AREG, ATP1B1, B3GALT1, EREG, GPR6, GUCY2C, GXYLT1, KCNJ18, NAALADL2, OR4C6, OR5D13, OR5D14, OR5D16, OR5D18, OR5L1, OR5L2, PAM, PCDHB16, PCDHB3, PCDHB4, PCDHB5, PCDHB6, PCDHB7, PCDHB8, PCDHB9, PCDHGA3, PCDHGA4, PCDHGA5, PCDHGA6, PCDHGA7, PCDHGB1, PCDHGB2, PCDHGB3, PTGDR, SLC22A9, SLC39A10, SLC8A1, SLITRK6, SMCO4, SRPRB, ST6GAL2, TRAM1L1, UGT2A3, UGT2B7	5066, 26167, 254827, 390144, 56130, 390142, 56132, 56131, 56127, 2069, 56103, 56129, 56102, 56128, 56104, 481, 56109, 56108, 219432, 2830, 144245, 219438, 219437, 219436, 114571, 5729, 6546, 56935, 133022, 26338, 84920, 58477, 57717, 56110, 283464, 84620, 100134444, 374, 56112, 56111, 7364, 2984, 79799, 84189, 57181, 8708	28.2209	101	5353	19312	1.64311	0.000157993	0.00388989	703	AADACL4, ABCA12, ABCA13, ABCA6, ABCC12, ACKR3, ACSBG2, ACVR1, ACVR1C, ACVR2A, ADAM11, ADAM20, ADAM21, ADAM23, ADAM28, ADAM29, ADAMTS18, ADCY1, ADCY2, ADCY5, ADCY8, ADCYAP1R1, ADGRF1, ADGRF5, ADGRG2, ADGRG4, ADGRG6, ADGRL2, ADGRL3, ADGRL4, ADPGK, ADRA1A, ADRA2A, ADRB2, ADTRP, AGMO, AJAP1, ALCAM, ALG10, ANKH, ANO2, ANO6, APMAP, AQP4, AR, AREG, ARL6IP6, ARSJ, ASAP1, ASIC2, ASIC5, ASPH, ASTN1, ASTN2,…	400258, 100507203, 90134, 653166, 940, 126755, 23516, 3284, 23657, 3283, 204962, 6870, 170692, 388335, 8128, 948, 154, 79086, 6869, 8321, 150, 79501, 22802, 1826, 390036, 387775, 1829, 10718, 2201, 8600, 145978, 2013, 80731, 344758, 5361, 57216, 5362, 196051, 64478, 27075, 51363, 57211, 140767, 613212, 2849, 84898, 2846, 135152, 1812, 1813, 11086, 90139, 222537, 165215, 214, 135138, 145173, 79827…	20.7681	2131	5332	19194	1.18754	1.46802e-08	1.49444e-06
Males DMB Genes	UP_KEYWORDS	Transmembrane helix	46	ALG10, ALG10B, AREG, ATP1B1, B3GALT1, EREG, GPR6, GUCY2C, GXYLT1, KCNJ18, NAALADL2, OR4C6, OR5D13, OR5D14, OR5D16, OR5D18, OR5L1, OR5L2, PAM, PCDHB16, PCDHB3, PCDHB4, PCDHB5, PCDHB6, PCDHB7, PCDHB8, PCDHB9, PCDHGA3, PCDHGA4, PCDHGA5, PCDHGA6, PCDHGA7, PCDHGB1, PCDHGB2, PCDHGB3, PTGDR, SLC22A9, SLC39A10, SLC8A1, SLITRK6, SMCO4, SRPRB, ST6GAL2, TRAM1L1, UGT2A3, UGT2B7	5066, 26167, 254827, 390144, 56130, 390142, 56132, 56131, 56127, 2069, 56103, 56129, 56102, 56128, 56104, 481, 56109, 56108, 219432, 2830, 144245, 219438, 219437, 219436, 114571, 5729, 6546, 56935, 133022, 26338, 84920, 58477, 57717, 56110, 283464, 84620, 100134444, 374, 56112, 56111, 7364, 2984, 79799, 84189, 57181, 8708	28.2209	101	5336	19312	1.64834	0.000145845	0.00430801	701	AADACL4, ABCA12, ABCA13, ABCA6, ABCC12, ACKR3, ACSBG2, ACVR1, ACVR1C, ACVR2A, ADAM11, ADAM20, ADAM21, ADAM23, ADAM28, ADAM29, ADAMTS18, ADCY1, ADCY2, ADCY5, ADCY8, ADCYAP1R1, ADGRF1, ADGRF5, ADGRG2, ADGRG4, ADGRG6, ADGRL2, ADGRL3, ADGRL4, ADPGK, ADRA1A, ADRA2A, ADRB2, ADTRP, AGMO, AJAP1, ALCAM, ALG10, ANKH, ANO2, ANO6, APMAP, AQP4, AR, AREG, ARL6IP6, ARSJ, ASAP1, ASIC2, ASIC5, ASPH, ASTN1, ASTN2,…	400258, 100507203, 90134, 653166, 940, 126755, 23516, 3284, 23657, 3283, 204962, 6870, 170692, 388335, 8128, 948, 154, 79086, 6869, 8321, 150, 79501, 22802, 1826, 390036, 387775, 1829, 10718, 2201, 8600, 145978, 2013, 80731, 344758, 5361, 57216, 5362, 196051, 64478, 27075, 51363, 57211, 140767, 613212, 2849, 84898, 2846, 135152, 1812, 1813, 11086, 90139, 222537, 165215, 214, 135138, 145173, 79827…	20.709	2131	5315	19194	1.18795	1.41793e-08	1.80431e-06
Females DMB Genes	CGAP_EST_QUARTILE	39133:uncharacterized tissue_uncharacterized histology_3rd	13	PCDHGA1, PCDHGA2, PCDHGA3, PCDHGA4, PCDHGA5, PCDHGA6, PCDHGA7, PCDHGA8, PCDHGB1, PCDHGB2, PCDHGB3, PCDHGB4, PCDHGB5	56110, 56101, 56103, 56102, 8641, 56114, 9708, 56104, 56113, 56112, 56111, 56109, 56108	11.9266	61	214	15316	15.2526	3.15616e-11	3.18963e-10	39	ATP10B, FAM171B, GABRG1, HIP1, KAZN, LRIG1, PARD6G-AS1, PCDHA1, PCDHA10, PCDHA11, PCDHA12, PCDHA13, PCDHA2, PCDHA3, PCDHA4, PCDHA5, PCDHA6, PCDHA7, PCDHA8, PCDHA9, PCDHAC1, PCDHGA10, PCDHGA11, PCDHGA12, PCDHGA9, PCDHGB6, PCDHGB7, PCDHGC3, PHF8, PLPP3, PPARGC1A, PTPRF, RFPL3S, SC5D, SPEF2, SPRED2, VWC2L, WBSCR17, WDFY3	56099, 26018, 23254, 10891, 165215, 200734, 8613, 56137, 56100, 56138, 56139, 56105, 56135, 56107, 9752, 100130522, 56106, 56136, 10737, 23133, 5792, 23120, 5098, 56143, 56142, 56141, 56140, 3092, 64409, 23001, 402117, 6309, 56146, 56147, 79925, 56144, 56145, 2565, 26025	1.60033	1325	214	15142	2.08266	1.91301e-05	0.0124879
Females DMB Genes	CHROMOSOME	5	14	EMB, PCDHGA1, PCDHGA2, PCDHGA3, PCDHGA4, PCDHGA5, PCDHGA6, PCDHGA7, PCDHGA8, PCDHGB1, PCDHGB2, PCDHGB3, PCDHGB4, PCDHGB5	133418, 56110, 56101, 56103, 8641, 56102, 9708, 56114, 56104, 56113, 56112, 56111, 56109, 56108	12.844	84	1013	22006	3.6206	0.000102267	0.00224745	144	ADAMTS12, ADAMTS2, ADAMTS6, ADCY2, ALDH7A1, AMACR, ANKRD55, AP3B1, ARHGEF28, ATP10B, C1QTNF3, C5orf17, C5orf38, C5orf42, C5orf49, C5orf66-AS2, CCNH, CDH18, CDH6, CDH9, CENPK, CEP120, CKMT2, CMYA5, CPLX2, CTNND2, CYSTM1, DAP, DCP2, DEPDC1B, DHFR, DOCK2, DPYSL3, EBF1, EMB, EPB41L4A-AS1, FAM105A, FAM133CP, FAM134B, FAM172A, FAM174A, FAM196B, FBN2, FSTL4, GOLPH3, GRAMD3, H2AFY, HMGCS1, HNRNPA1P33, HR…	56099, 1004, 1007, 54492, 153571, 9555, 54491, 134187, 153770, 7060, 114899, 9752, 729862, 2201, 65250, 114915, 8546, 23120, 406938, 1794, 23262, 167359, 1719, 3350, 100131897, 153769, 64324, 134111, 7204, 10814, 1611, 9366, 644873, 57556, 5618, 5144, 728095, 3842, 340073, 93166, 439936, 84418, 1501, 108, 3796, 84321, 9631, 64083, 285593, 56979, 94081, 153743, 7320, 728643, 6897, 23286, 23105, 34…	5.9089	1906	997	21662	1.64151	2.58237e-09	3.09884e-08
Females DMB Genes	GENE3D	2.60.40.60:Cadherins	13	PCDHGA1, PCDHGA2, PCDHGA3, PCDHGA4, PCDHGA5, PCDHGA6, PCDHGA7, PCDHGA8, PCDHGB1, PCDHGB2, PCDHGB3, PCDHGB4, PCDHGB5	56110, 56101, 56103, 56102, 8641, 56114, 9708, 56104, 56113, 56112, 56111, 56109, 56108	11.9266	24	116	8377	39.1167	3.27614e-17	2.75196e-15	32	CDH18, CDH20, CDH5, CDH6, CDH9, CELSR1, FAT1, FAT3, PCDH17, PCDH19, PCDH9, PCDHA1, PCDHA10, PCDHA11, PCDHA12, PCDHA13, PCDHA2, PCDHA3, PCDHA4, PCDHA5, PCDHA6, PCDHA7, PCDHA8, PCDHA9, PCDHAC1, PCDHGA10, PCDHGA11, PCDHGA12, PCDHGA9, PCDHGB6, PCDHGB7, PCDHGC3	56099, 1003, 1004, 1007, 27253, 56137, 56100, 56138, 56139, 2195, 56105, 56135, 56107, 9752, 56136, 56106, 5098, 56143, 57526, 56142, 1016, 56141, 28316, 56140, 120114, 56146, 56147, 56144, 56145, 5101, 9620, 26025	1.31309	765	116	8296	2.99157	3.13275e-08	5.22529e-05
Females DMB Genes	GOTERM_BP_DIRECT	GO:0007156~homophilic cell adhesion via plasma membrane adhesion molecules	13	PCDHGA1, PCDHGA2, PCDHGA3, PCDHGA4, PCDHGA5, PCDHGA6, PCDHGA7, PCDHGA8, PCDHGB1, PCDHGB2, PCDHGB3, PCDHGB4, PCDHGB5	56110, 56101, 56103, 56102, 8641, 56114, 9708, 56104, 56113, 56112, 56111, 56109, 56108	11.9266	52	155	16090	25.9516	4.77451e-14	8.21121e-12	41	CD226, CDH18, CDH20, CDH5, CDH6, CDH9, CEACAM1, CELSR1, DSCAML1, FAT1, FAT3, PCDH17, PCDH19, PCDH9, PCDHA1, PCDHA10, PCDHA11, PCDHA12, PCDHA13, PCDHA2, PCDHA3, PCDHA4, PCDHA5, PCDHA6, PCDHA7, PCDHA8, PCDHA9, PCDHAC1, PCDHGA10, PCDHGA11, PCDHGA12, PCDHGA9, PCDHGB6, PCDHGB7, PCDHGC3, PIK3CB, PTPRM, PTPRT, ROBO1, ROBO2, SDK1	56099, 1003, 1004, 1007, 221935, 27253, 56137, 56100, 56138, 56139, 2195, 56105, 56107, 56135, 9752, 56106, 56136, 5797, 57453, 6091, 5098, 6092, 56143, 57526, 56142, 1016, 634, 56141, 28316, 56140, 120114, 10666, 5291, 56146, 56147, 56144, 56145, 5101, 9620, 26025, 11122	1.6824	1360	155	15906	3.09367	1.30088e-10	5.57689e-07
Females DMB Genes	GOTERM_CC_DIRECT	GO:0005886~plasma membrane	25	DKK1, EMB, KCNJ18, LIPI, NKAIN3, OR11G2, OR4K13, OR4K17, OR4L1, OR4N5, PCDHGA1, PCDHGA2, PCDHGA3, PCDHGA4, PCDHGA5, PCDHGA6, PCDHGA7, PCDHGA8, PCDHGB1, PCDHGB2, PCDHGB3, PCDHGB4, PCDHGB5, SLC44A5, TAS2R41	204962, 56101, 56103, 56102, 8641, 122742, 56104, 259287, 56109, 56108, 286183, 133418, 56110, 390433, 22943, 149998, 390437, 390436, 100134444, 390439, 56114, 9708, 56113, 56112, 56111	22.9358	58	3843	17400	1.9516	0.000554389	0.010481	395	ABCA1, ABHD12, ABRA, ACTN2, ADAM12, ADAM28, ADCY2, ADCY3, ADCY8, ADGRF1, ADGRG6, ADGRL4, ADRA1D, ADRA2A, ADRA2C, AFAP1L2, ANGPT1, ANO5, ANXA13, ANXA2, ANXA3, AP2S1, APLP2, APP, AQP1, AQP12A, AQP9, ARHGAP35, ARHGEF28, ARL4C, ASIC2, ATP10B, ATP11B, ATP1A1, ATP1A3, ATP6AP2, ATP6V1H, ATP8A1, AXIN2, BMPR1A, BNC2, BRS3, C4BPA, CABP2, CACNA2D1, CACNB2, CALN1, CAMK2D, CATSPER2, CCKBR, CCNY, CCR4, CCR6, C…	56099, 941, 221935, 23516, 23657, 157, 156, 334, 152, 150, 2950, 6768, 2956, 8601, 6091, 5361, 120776, 196051, 57211, 2848, 8313, 1811, 2846, 2845, 2844, 1816, 390323, 312, 8038, 119692, 51196, 10082, 722, 119695, 119694, 412, 121227, 817, 282763, 137075, 10076, 7320, 375318, 2824, 7225, 7223, 338398, 341276, 114, 987, 200734, 5911, 64581, 2899, 146850, 2895, 84174, 2994, 57282, 10752, 302, 50863…	16.2085	1477	3798	17180	1.20972	7.44986e-06	0.00244801
Females DMB Genes	INTERPRO	IPR002126:Cadherin	13	PCDHGA1, PCDHGA2, PCDHGA3, PCDHGA4, PCDHGA5, PCDHGA6, PCDHGA7, PCDHGA8, PCDHGB1, PCDHGB2, PCDHGB3, PCDHGB4, PCDHGB5	56110, 56101, 56103, 56102, 8641, 56114, 9708, 56104, 56113, 56112, 56111, 56109, 56108	11.9266	56	116	17534	35.0896	1.32971e-15	3.9968e-14	32	CDH18, CDH20, CDH5, CDH6, CDH9, CELSR1, FAT1, FAT3, PCDH17, PCDH19, PCDH9, PCDHA1, PCDHA10, PCDHA11, PCDHA12, PCDHA13, PCDHA2, PCDHA3, PCDHA4, PCDHA5, PCDHA6, PCDHA7, PCDHA8, PCDHA9, PCDHAC1, PCDHGA10, PCDHGA11, PCDHGA12, PCDHGA9, PCDHGB6, PCDHGB7, PCDHGC3	56099, 1003, 1004, 1007, 27253, 56137, 56100, 56138, 56139, 2195, 56105, 56135, 56107, 9752, 56136, 56106, 5098, 56143, 57526, 56142, 1016, 56141, 28316, 56140, 120114, 56146, 56147, 56144, 56145, 5101, 9620, 26025	1.31309	1488	116	17301	3.20745	7.2986e-09	3.66936e-06
Females DMB Genes	INTERPRO	IPR013164:Cadherin, N-terminal	13	PCDHGA1, PCDHGA2, PCDHGA3, PCDHGA4, PCDHGA5, PCDHGA6, PCDHGA7, PCDHGA8, PCDHGB1, PCDHGB2, PCDHGB3, PCDHGB4, PCDHGB5	56110, 56101, 56103, 56102, 8641, 56114, 9708, 56104, 56113, 56112, 56111, 56109, 56108	11.9266	56	64	17534	63.5999	7.2187e-19	6.49683e-17	24	PCDH17, PCDH19, PCDH9, PCDHA1, PCDHA10, PCDHA11, PCDHA12, PCDHA13, PCDHA2, PCDHA3, PCDHA4, PCDHA5, PCDHA6, PCDHA7, PCDHA8, PCDHA9, PCDHAC1, PCDHGA10, PCDHGA11, PCDHGA12, PCDHGA9, PCDHGB6, PCDHGB7, PCDHGC3	56099, 5098, 56143, 57526, 56142, 56141, 56140, 27253, 56137, 56100, 56138, 56139, 56146, 56105, 56147, 56144, 56135, 56107, 56145, 9752, 56106, 56136, 5101, 26025	0.984817	1488	64	17301	4.36013	1.20694e-09	2.42716e-06
Females DMB Genes	INTERPRO	IPR015919:Cadherin-like	13	PCDHGA1, PCDHGA2, PCDHGA3, PCDHGA4, PCDHGA5, PCDHGA6, PCDHGA7, PCDHGA8, PCDHGB1, PCDHGB2, PCDHGB3, PCDHGB4, PCDHGB5	56110, 56101, 56103, 56102, 8641, 56114, 9708, 56104, 56113, 56112, 56111, 56109, 56108	11.9266	56	118	17534	34.4949	1.64128e-15	3.75255e-14	32	CDH18, CDH20, CDH5, CDH6, CDH9, CELSR1, FAT1, FAT3, PCDH17, PCDH19, PCDH9, PCDHA1, PCDHA10, PCDHA11, PCDHA12, PCDHA13, PCDHA2, PCDHA3, PCDHA4, PCDHA5, PCDHA6, PCDHA7, PCDHA8, PCDHA9, PCDHAC1, PCDHGA10, PCDHGA11, PCDHGA12, PCDHGA9, PCDHGB6, PCDHGB7, PCDHGC3	56099, 1003, 1004, 1007, 27253, 56137, 56100, 56138, 56139, 2195, 56105, 56135, 56107, 9752, 56136, 56106, 5098, 56143, 57526, 56142, 1016, 56141, 28316, 56140, 120114, 56146, 56147, 56144, 56145, 5101, 9620, 26025	1.31309	1488	118	17301	3.15309	1.13671e-08	4.57184e-06
Females DMB Genes	INTERPRO	IPR020894:Cadherin conserved site	13	PCDHGA1, PCDHGA2, PCDHGA3, PCDHGA4, PCDHGA5, PCDHGA6, PCDHGA7, PCDHGA8, PCDHGB1, PCDHGB2, PCDHGB3, PCDHGB4, PCDHGB5	56110, 56101, 56103, 56102, 8641, 56114, 9708, 56104, 56113, 56112, 56111, 56109, 56108	11.9266	56	111	17534	36.6702	7.71894e-16	3.4972e-14	32	CDH18, CDH20, CDH5, CDH6, CDH9, CELSR1, FAT1, FAT3, PCDH17, PCDH19, PCDH9, PCDHA1, PCDHA10, PCDHA11, PCDHA12, PCDHA13, PCDHA2, PCDHA3, PCDHA4, PCDHA5, PCDHA6, PCDHA7, PCDHA8, PCDHA9, PCDHAC1, PCDHGA10, PCDHGA11, PCDHGA12, PCDHGA9, PCDHGB6, PCDHGB7, PCDHGC3	56099, 1003, 1004, 1007, 27253, 56137, 56100, 56138, 56139, 2195, 56105, 56135, 56107, 9752, 56136, 56106, 5098, 56143, 57526, 56142, 1016, 56141, 28316, 56140, 120114, 56146, 56147, 56144, 56145, 5101, 9620, 26025	1.31309	1488	111	17301	3.35193	2.28094e-09	2.29349e-06
Females DMB Genes	PFAM	PF00028:Cadherin domain	13	PCDHGA1, PCDHGA2, PCDHGA3, PCDHGA4, PCDHGA5, PCDHGA6, PCDHGA7, PCDHGA8, PCDHGB1, PCDHGB2, PCDHGB3, PCDHGB4, PCDHGB5	56110, 56101, 56103, 56102, 8641, 56114, 9708, 56104, 56113, 56112, 56111, 56109, 56108	11.9266	50	116	16561	37.1195	5.67693e-16	1.42109e-14	32	CDH18, CDH20, CDH5, CDH6, CDH9, CELSR1, FAT1, FAT3, PCDH17, PCDH19, PCDH9, PCDHA1, PCDHA10, PCDHA11, PCDHA12, PCDHA13, PCDHA2, PCDHA3, PCDHA4, PCDHA5, PCDHA6, PCDHA7, PCDHA8, PCDHA9, PCDHAC1, PCDHGA10, PCDHGA11, PCDHGA12, PCDHGA9, PCDHGB6, PCDHGB7, PCDHGC3	56099, 1003, 1004, 1007, 27253, 56137, 56100, 56138, 56139, 2195, 56105, 56135, 56107, 9752, 56136, 56106, 5098, 56143, 57526, 56142, 1016, 56141, 28316, 56140, 120114, 56146, 56147, 56144, 56145, 5101, 9620, 26025	1.31309	1406	116	16352	3.20832	7.17774e-09	2.02233e-06
Females DMB Genes	PFAM	PF08266:Cadherin-like	13	PCDHGA1, PCDHGA2, PCDHGA3, PCDHGA4, PCDHGA5, PCDHGA6, PCDHGA7, PCDHGA8, PCDHGB1, PCDHGB2, PCDHGB3, PCDHGB4, PCDHGB5	56110, 56101, 56103, 56102, 8641, 56114, 9708, 56104, 56113, 56112, 56111, 56109, 56108	11.9266	50	64	16561	67.2791	3.04695e-19	1.55395e-17	24	PCDH17, PCDH19, PCDH9, PCDHA1, PCDHA10, PCDHA11, PCDHA12, PCDHA13, PCDHA2, PCDHA3, PCDHA4, PCDHA5, PCDHA6, PCDHA7, PCDHA8, PCDHA9, PCDHAC1, PCDHGA10, PCDHGA11, PCDHGA12, PCDHGA9, PCDHGB6, PCDHGB7, PCDHGC3	56099, 5098, 56143, 57526, 56142, 56141, 56140, 27253, 56137, 56100, 56138, 56139, 56146, 56105, 56147, 56144, 56135, 56107, 56145, 9752, 56106, 56136, 5101, 26025	0.984817	1406	64	16352	4.36131	1.19208e-09	1.34347e-06
Females DMB Genes	PRINTS	PR00205:Cadherin signature	13	PCDHGA1, PCDHGA2, PCDHGA3, PCDHGA4, PCDHGA5, PCDHGA6, PCDHGA7, PCDHGA8, PCDHGB1, PCDHGB2, PCDHGB3, PCDHGB4, PCDHGB5	56110, 56101, 56103, 56102, 8641, 56114, 9708, 56104, 56113, 56112, 56111, 56109, 56108	11.9266	24	115	4663	21.9634	3.05084e-14	2.7478e-13	32	CDH18, CDH20, CDH5, CDH6, CDH9, CELSR1, FAT1, FAT3, PCDH17, PCDH19, PCDH9, PCDHA1, PCDHA10, PCDHA11, PCDHA12, PCDHA13, PCDHA2, PCDHA3, PCDHA4, PCDHA5, PCDHA6, PCDHA7, PCDHA8, PCDHA9, PCDHAC1, PCDHGA10, PCDHGA11, PCDHGA12, PCDHGA9, PCDHGB6, PCDHGB7, PCDHGC3	56099, 1003, 1004, 1007, 27253, 56137, 56100, 56138, 56139, 2195, 56105, 56135, 56107, 9752, 56136, 56106, 5098, 56143, 57526, 56142, 1016, 56141, 28316, 56140, 120114, 56146, 56147, 56144, 56145, 5101, 9620, 26025	1.31309	440	115	4601	2.90972	4.54089e-08	1.22149e-05
Females DMB Genes	PROSITE	PS00232:PS00232	13	PCDHGA1, PCDHGA2, PCDHGA3, PCDHGA4, PCDHGA5, PCDHGA6, PCDHGA7, PCDHGA8, PCDHGB1, PCDHGB2, PCDHGB3, PCDHGB4, PCDHGB5	56110, 56101, 56103, 56102, 8641, 56114, 9708, 56104, 56113, 56112, 56111, 56109, 56108	11.9266	38	111	11979	36.9196	3.27381e-16	1.13243e-14	32	CDH18, CDH20, CDH5, CDH6, CDH9, CELSR1, FAT1, FAT3, PCDH17, PCDH19, PCDH9, PCDHA1, PCDHA10, PCDHA11, PCDHA12, PCDHA13, PCDHA2, PCDHA3, PCDHA4, PCDHA5, PCDHA6, PCDHA7, PCDHA8, PCDHA9, PCDHAC1, PCDHGA10, PCDHGA11, PCDHGA12, PCDHGA9, PCDHGB6, PCDHGB7, PCDHGC3	56099, 1003, 1004, 1007, 27253, 56137, 56100, 56138, 56139, 2195, 56105, 56135, 56107, 9752, 56136, 56106, 5098, 56143, 57526, 56142, 1016, 56141, 28316, 56140, 120114, 56146, 56147, 56144, 56145, 5101, 9620, 26025	1.31309	1081	111	11830	3.1549	8.96734e-09	5.73011e-06
Females DMB Genes	PROSITE	PS50268:PS50268	13	PCDHGA1, PCDHGA2, PCDHGA3, PCDHGA4, PCDHGA5, PCDHGA6, PCDHGA7, PCDHGA8, PCDHGB1, PCDHGB2, PCDHGB3, PCDHGB4, PCDHGB5	56110, 56101, 56103, 56102, 8641, 56114, 9708, 56104, 56113, 56112, 56111, 56109, 56108	11.9266	38	116	11979	35.3283	5.64987e-16	9.4369e-15	32	CDH18, CDH20, CDH5, CDH6, CDH9, CELSR1, FAT1, FAT3, PCDH17, PCDH19, PCDH9, PCDHA1, PCDHA10, PCDHA11, PCDHA12, PCDHA13, PCDHA2, PCDHA3, PCDHA4, PCDHA5, PCDHA6, PCDHA7, PCDHA8, PCDHA9, PCDHAC1, PCDHGA10, PCDHGA11, PCDHGA12, PCDHGA9, PCDHGB6, PCDHGB7, PCDHGC3	56099, 1003, 1004, 1007, 27253, 56137, 56100, 56138, 56139, 2195, 56105, 56135, 56107, 9752, 56136, 56106, 5098, 56143, 57526, 56142, 1016, 56141, 28316, 56140, 120114, 56146, 56147, 56144, 56145, 5101, 9620, 26025	1.31309	1081	116	11830	3.01892	2.79895e-08	8.94262e-06
Females DMB Genes	SMART	SM00112:CA	13	PCDHGA1, PCDHGA2, PCDHGA3, PCDHGA4, PCDHGA5, PCDHGA6, PCDHGA7, PCDHGA8, PCDHGB1, PCDHGB2, PCDHGB3, PCDHGB4, PCDHGB5	56110, 56101, 56103, 56102, 8641, 56114, 9708, 56104, 56113, 56112, 56111, 56109, 56108	11.9266	32	114	9477	33.7722	5.82895e-16	1.11022e-14	32	CDH18, CDH20, CDH5, CDH6, CDH9, CELSR1, FAT1, FAT3, PCDH17, PCDH19, PCDH9, PCDHA1, PCDHA10, PCDHA11, PCDHA12, PCDHA13, PCDHA2, PCDHA3, PCDHA4, PCDHA5, PCDHA6, PCDHA7, PCDHA8, PCDHA9, PCDHAC1, PCDHGA10, PCDHGA11, PCDHGA12, PCDHGA9, PCDHGB6, PCDHGB7, PCDHGC3	56099, 1003, 1004, 1007, 27253, 56137, 56100, 56138, 56139, 2195, 56105, 56135, 56107, 9752, 56136, 56106, 5098, 56143, 57526, 56142, 1016, 56141, 28316, 56140, 120114, 56146, 56147, 56144, 56145, 5101, 9620, 26025	1.31309	885	114	9363	2.96973	3.71679e-08	1.4867e-05
Females DMB Genes	SUPFAM	SSF49313:Cadherin-like	13	PCDHGA1, PCDHGA2, PCDHGA3, PCDHGA4, PCDHGA5, PCDHGA6, PCDHGA7, PCDHGA8, PCDHGB1, PCDHGB2, PCDHGB3, PCDHGB4, PCDHGB5	56110, 56101, 56103, 56102, 8641, 56114, 9708, 56104, 56113, 56112, 56111, 56109, 56108	11.9266	35	118	11371	35.7925	3.92384e-16	9.32587e-15	32	CDH18, CDH20, CDH5, CDH6, CDH9, CELSR1, FAT1, FAT3, PCDH17, PCDH19, PCDH9, PCDHA1, PCDHA10, PCDHA11, PCDHA12, PCDHA13, PCDHA2, PCDHA3, PCDHA4, PCDHA5, PCDHA6, PCDHA7, PCDHA8, PCDHA9, PCDHAC1, PCDHGA10, PCDHGA11, PCDHGA12, PCDHGA9, PCDHGB6, PCDHGB7, PCDHGC3	56099, 1003, 1004, 1007, 27253, 56137, 56100, 56138, 56139, 2195, 56105, 56135, 56107, 9752, 56136, 56106, 5098, 56143, 57526, 56142, 1016, 56141, 28316, 56140, 120114, 56146, 56147, 56144, 56145, 5101, 9620, 26025	1.31309	996	118	11253	3.06392	2.03176e-08	6.05461e-06
Females DMB Genes	UNIGENE_EST_QUARTILE	embryo_development_3rd	44	ACAP2, ALG10, ANGPTL3, ANKRD20A11P, ANKRD30BP2, C17orf51, CSTF2T, CWH43, FAR2P1, FLJ36000, FREM3, GUSBP5, KIAA0408, LHX8, LINC00293, LINC00662, LINC00939, LINC00977, LIPI, LOC151121, LYL1, MGC39584, NDST4, NFIX, PARP4, PCDHGA1, PCDHGA2, PCDHGA3, PCDHGA4, PCDHGA5, PCDHGA6, PCDHGA7, PCDHGA8, PCDHGB1, PCDHGB2, PCDHGB3, PCDHGB4, PCDHGB5, RAB6C-AS1, SOGA3, TMEM163, UG0898H09, VKORC1L1, ZXDA	154807, 431707, 148189, 56101, 387104, 7789, 56103, 56102, 8641, 400084, 56104, 441046, 149992, 4784, 56109, 56108, 143, 339263, 84920, 440905, 166752, 64579, 56110, 149998, 643763, 23527, 27329, 9729, 100131320, 9708, 56114, 56113, 23283, 728724, 56112, 151121, 56111, 81615, 284124, 441058, 391267, 4066, 80157, 497634	40.367	67	7462	16670	1.46709	0.000660594	0.024476	773	AASDH, ABCA9, ABCB7, ABCC13, ABRA, ACAA2, ACADL, ACO1, ACOXL, ACSF3, ACTL9, ACTN2, ADAMTS12, ADAMTS18, ADAMTS2, ADAMTS6, ADAMTSL3, ADCY2, ADCY8, ADGRG4, ADNP2, ADPRH, ADRA1D, ADRA2A, ADRA2C, AFP, AGBL2, AJAP1, AKR1D1, ALB, ALG10, ALPK3, ALS2CR11, AMACR, ANKRD1, ANKRD20A11P, ANKRD26P1, ANKRD30A, ANKRD55, ANO5, APBA1, APLN, ARHGAP24, ARHGAP42, ARMCX5, ART3, ARX, ASH1L-AS1, ASIC2, ATP1A3, ATP5J, ATP…	165055, 374462, 941, 284661, 3283, 170692, 653160, 8739, 79605, 256764, 744, 85461, 6095, 374454, 222546, 80731, 6091, 6092, 932, 196051, 79097, 196047, 80726, 547, 732, 196472, 51496, 284688, 255082, 391037, 146177, 140578, 10082, 10738, 722, 10737, 80714, 51481, 51480, 55205, 641516, 79832, 340533, 320, 643763, 79839, 522, 7325, 8228, 85453, 29951, 57480, 283177, 7594, 57482, 55277, 162655, 798…	31.7193	1460	7363	16469	1.18424	2.8035e-11	2.13066e-09
Females DMB Genes	UP_KEYWORDS	Calcium	14	FREM3, PCDHGA1, PCDHGA2, PCDHGA3, PCDHGA4, PCDHGA5, PCDHGA6, PCDHGA7, PCDHGA8, PCDHGB1, PCDHGB2, PCDHGB3, PCDHGB4, PCDHGB5	166752, 56110, 56101, 56103, 8641, 56102, 9708, 56114, 56104, 56113, 56112, 56111, 56109, 56108	12.844	63	862	19261	4.96546	2.86244e-06	0.000100181	102	ACTN2, ADGRL4, ANXA13, ANXA2, ANXA3, ANXA5, CABP2, CACNA2D1, CACNB2, CADPS, CALN1, CAMK1D, CATSPER2, CCDC109B, CDH18, CDH20, CDH5, CDH6, CDH9, CELSR1, CETN1, COL5A1, CRACR2A, DGKB, EEF2K, EFHB, FAHD1, FAM20C, FAT1, FAT3, FBLN1, FBN2, FKBP14, FRAS1, FSTL4, GPD2, HMCN2, ITGA8, ITGAV, ITPR2, LRP8, MCTP2, MEGF6, NOS2, NPNT, NRP1, NRP2, NUCB2, OVCH1, PCDH17, PCDH19, PCDH9, PCDHA1, PCDHA10, PCDHA11, PC…	56099, 1003, 1004, 1007, 255738, 283652, 7060, 4925, 256158, 9752, 7804, 1289, 2201, 6546, 117155, 5744, 64123, 100137049, 255743, 28316, 29904, 3685, 79987, 55033, 151651, 312, 5046, 51196, 1068, 83698, 412, 56975, 5627, 143425, 795, 23105, 7225, 7223, 55013, 9620, 88, 64420, 5957, 2820, 781, 783, 5332, 55784, 27445, 56100, 2192, 2195, 80144, 56105, 56107, 56106, 158158, 81889, 302, 5321, 84440,…	4.18547	1635	853	19006	1.39003	0.000569478	0.0227136
Females DMB Genes	UP_KEYWORDS	Cell adhesion	15	ANGPTL3, FREM3, PCDHGA1, PCDHGA2, PCDHGA3, PCDHGA4, PCDHGA5, PCDHGA6, PCDHGA7, PCDHGA8, PCDHGB1, PCDHGB2, PCDHGB3, PCDHGB4, PCDHGB5	166752, 56110, 56101, 27329, 56103, 8641, 56102, 9708, 56114, 56104, 56113, 56112, 56111, 56109, 56108	13.7615	63	471	19261	9.73663	2.24473e-10	2.35696e-08	78	ADAM12, AJAP1, APP, CD226, CDH18, CDH20, CDH5, CDH6, CDH9, CHL1, CNTN1, CNTN3, CNTN4, CNTN6, CNTNAP5, COL12A1, COL6A3, CTNNA2, CTNNB1, CTNND2, DSCAML1, EPHA1, EPHA4, EPHB1, FAT1, FAT3, FLRT2, IGFALS, ITGA8, ITGAV, LAMB1, LPP, NCAM1, NCAM2, NEO1, NLGN1, NLGN4X, NPNT, NTM, OPCML, PCDH17, PCDH19, PCDH9, PCDHA1, PCDHA10, PCDHA11, PCDHA12, PCDHA13, PCDHA2, PCDHA3, PCDHA4, PCDHA5, PCDHA6, PCDHA7, PCDHA…	1003, 56099, 1293, 1004, 22871, 1007, 5067, 221935, 4756, 7060, 56100, 2195, 3483, 56105, 56107, 56106, 9752, 5586, 2047, 10752, 5581, 5792, 50863, 57526, 255743, 28316, 120114, 10666, 3685, 4978, 79987, 4026, 3912, 57451, 1272, 8516, 4685, 4684, 27255, 1496, 8038, 27253, 1499, 5802, 56137, 56138, 56139, 1501, 10631, 56135, 56136, 5797, 5420, 57453, 2041, 5098, 2043, 152330, 56143, 1016, 56142, 5…	3.20066	1635	471	19006	1.92507	2.755e-08	1.33341e-05
Females DMB Genes	UP_KEYWORDS	Cell membrane	21	EMB, KCNJ18, NKAIN3, OR11G2, OR4K13, OR4K17, OR4L1, OR4N5, PCDHGA1, PCDHGA2, PCDHGA3, PCDHGA4, PCDHGA5, PCDHGA6, PCDHGA7, PCDHGA8, PCDHGB1, PCDHGB2, PCDHGB3, PCDHGB4, PCDHGB5	286183, 133418, 390433, 56110, 390437, 390436, 56101, 100134444, 56103, 390439, 8641, 56102, 9708, 56114, 56113, 56104, 122742, 56112, 56111, 56109, 56108	19.2661	63	2941	19261	2.18304	0.000623421	0.00931061	318	ADAM12, ADAM28, ADCY2, ADCY3, ADGRF1, ADGRG6, ADGRL4, ADRA1D, ADRA2A, ADRA2C, AJAP1, ALK, ANO5, ANXA13, AP2S1, APLP2, AQP1, ARHGAP35, ARHGEF28, ARL4C, ART3, ASIC2, ATP1A1, ATP1A3, ATP8A1, BBS9, BRS3, CABP2, CACNB2, CALN1, CAMK2D, CATSPER2, CBLN1, CCKBR, CCNY, CCR4, CCR6, CD226, CD244, CD55, CD79B, CDH18, CDH20, CDH5, CDH6, CDH9, CDON, CEACAM1, CEACAM8, CELSR1, CHL1, CHRM3, CLASP2, CLDN23, CLEC7A,…	10207, 56099, 3084, 221935, 23516, 156, 334, 152, 150, 388630, 40, 3920, 81099, 85461, 117155, 6091, 145567, 344758, 81285, 5361, 120776, 83416, 28316, 1088, 57211, 284383, 390064, 2848, 390066, 2846, 1811, 390067, 2845, 2844, 23122, 440279, 123879, 1816, 23129, 390323, 312, 3748, 8038, 9194, 119692, 51196, 100820829, 10082, 419, 266977, 7049, 7048, 119695, 119694, 121227, 64083, 54874, 817, 2827…	13.0488	1635	2899	19006	1.27512	1.26661e-06	0.000204325
Females DMB Genes	UP_KEYWORDS	Glycoprotein	32	ANGPTL3, B3GALT1, C1QTNF9, CWH43, DKK1, EMB, FREM3, GDF7, HGSNAT, LIPI, MGAT5, NDST4, OR11G2, OR4K13, OR4K17, OR4L1, OR4N5, PCDHGA1, PCDHGA2, PCDHGA3, PCDHGA4, PCDHGA5, PCDHGA6, PCDHGA7, PCDHGA8, PCDHGB1, PCDHGB2, PCDHGB3, PCDHGB4, PCDHGB5, SLC44A5, TAS2R41	151449, 4249, 204962, 138050, 56101, 56103, 8641, 56102, 56104, 259287, 122742, 56109, 56108, 166752, 64579, 133418, 22943, 390433, 56110, 149998, 390437, 390436, 27329, 338872, 390439, 9708, 56114, 56113, 56112, 56111, 8708, 80157	29.3578	63	4288	19261	2.28157	1.48207e-06	7.78057e-05	443	ABCA1, ABCA6, ABCA9, ABHD12, ADAM12, ADAM28, ADAMTS12, ADAMTS18, ADAMTS2, ADAMTS6, ADAMTS9, ADAMTSL1, ADAMTSL3, ADCY2, ADCY3, ADCY8, ADGRF1, ADGRF2, ADGRF4, ADGRG4, ADGRG6, ADGRL4, ADRA1D, ADRA2A, ADRA2C, AFP, ALB, ALK, ANGPT1, ANGPTL2, ANO5, APLP2, APP, AQP1, ART3, ASIC2, ATRNL1, B3GAT2, BCHE, BDH1, BDNF, BMP6, BMPER, BMPR1A, BPIFA2, BPIFB3, BPIFB4, BRS3, C12orf49, C1QTNF3, C4BPA, C8B, CACNA2D1,…	56099, 374462, 941, 221935, 23516, 151449, 23657, 170692, 79802, 334, 152, 150, 3483, 63917, 6768, 8601, 2201, 51368, 6781, 58499, 80731, 6091, 344758, 6092, 5361, 120776, 64478, 7481, 57211, 340419, 10090, 2846, 135152, 1811, 2845, 2844, 1816, 732, 390323, 165215, 213, 146177, 5352, 8038, 140578, 119692, 1842, 174, 622, 10082, 419, 627, 722, 119695, 119694, 131149, 412, 442213, 121227, 149954, 1…	18.1781	1635	4228	19006	1.21798	9.83571e-07	0.000237996
Females DMB Genes	UP_KEYWORDS	Membrane	35	ACAP2, ALG10, B3GALT1, CTAGE15, CWH43, EMB, HGSNAT, KCNJ18, LIPI, MGAT5, NDST4, NKAIN3, OR11G2, OR4K13, OR4K17, OR4L1, OR4N5, PCDHGA1, PCDHGA2, PCDHGA3, PCDHGA4, PCDHGA5, PCDHGA6, PCDHGA7, PCDHGA8, PCDHGB1, PCDHGB2, PCDHGB3, PCDHGB4, PCDHGB5, SLC44A5, SOGA3, TAS2R41, TMEM163, VKORC1L1	154807, 4249, 204962, 56101, 138050, 387104, 56103, 56102, 8641, 259287, 56104, 122742, 56109, 56108, 441294, 286183, 84920, 64579, 133418, 390433, 56110, 149998, 390437, 390436, 23527, 100134444, 390439, 9708, 56114, 56113, 56112, 56111, 81615, 8708, 80157	32.1101	63	7102	19261	1.5067	0.0029384	0.0378869	673	AASDH, ABCA1, ABCA6, ABCA9, ABCB7, ABCC13, ABHD12, ACER1, ADAM12, ADAM28, ADAMTS18, ADCY2, ADCY3, ADCY8, ADGRF1, ADGRF2, ADGRF4, ADGRG4, ADGRG6, ADGRL4, ADRA1D, ADRA2A, ADRA2C, AGMO, AJAP1, ALG10, ALK, ANO5, ANXA13, AP2S1, AP3B1, APLP2, APP, AQP1, AQP12A, AQP9, ARHGAP35, ARHGAP5, ARHGEF28, ARL4C, ART3, ASB18, ASIC2, ATP10B, ATP11B, ATP1A1, ATP1A3, ATP5J, ATP6AP2, ATP8A1, ATRNL1, B3GAT2, BBS9, BCH…	56099, 374462, 941, 84273, 23516, 221935, 3284, 23657, 3283, 27065, 156, 170692, 334, 653160, 8739, 152, 150, 79605, 59343, 63917, 6768, 7350, 8601, 85461, 2201, 145978, 90627, 6091, 80731, 6092, 344758, 932, 120776, 5361, 196051, 64478, 57211, 140767, 10090, 2848, 2846, 1811, 135152, 79613, 2845, 2844, 1816, 23788, 390323, 23531, 165215, 135138, 312, 8038, 5352, 118424, 55218, 140578, 119692, 51…	27.6159	1635	7025	19006	1.11363	0.00016222	0.00976707
Females DMB Genes	UP_KEYWORDS	Transmembrane	33	ALG10, B3GALT1, CTAGE15, CWH43, EMB, HGSNAT, KCNJ18, MGAT5, NDST4, NKAIN3, OR11G2, OR4K13, OR4K17, OR4L1, OR4N5, PCDHGA1, PCDHGA2, PCDHGA3, PCDHGA4, PCDHGA5, PCDHGA6, PCDHGA7, PCDHGA8, PCDHGB1, PCDHGB2, PCDHGB3, PCDHGB4, PCDHGB5, SLC44A5, SOGA3, TAS2R41, TMEM163, VKORC1L1	154807, 4249, 204962, 138050, 56101, 387104, 56103, 56102, 8641, 56104, 259287, 122742, 56109, 56108, 441294, 286183, 84920, 64579, 133418, 390433, 56110, 390437, 390436, 100134444, 390439, 9708, 56114, 56113, 56112, 56111, 81615, 8708, 80157	30.2752	63	5347	19261	1.88687	5.95296e-05	0.00124938	533	AASDH, ABCA1, ABCA6, ABCA9, ABCB7, ABCC13, ABHD12, ACER1, ADAM12, ADAM28, ADAMTS18, ADCY2, ADCY3, ADCY8, ADGRF1, ADGRF2, ADGRF4, ADGRG4, ADGRG6, ADGRL4, ADRA1D, ADRA2A, ADRA2C, AGMO, AJAP1, ALG10, ALK, ANO5, AP3B1, APLP2, APP, AQP1, AQP12A, AQP9, ART3, ASB18, ASIC2, ATP10B, ATP11B, ATP1A1, ATP1A3, ATP6AP2, ATP8A1, ATRNL1, B3GAT2, BCHE, BDNF, BMPR1A, BRCA2, BRS3, BTBD11, C10orf105, C10orf111, C14o…	56099, 374462, 941, 221935, 23516, 3284, 23657, 3283, 27065, 170692, 334, 653160, 8739, 152, 150, 79605, 63917, 6768, 7350, 2201, 145978, 80731, 6091, 344758, 6092, 932, 120776, 5361, 196051, 64478, 57211, 140767, 10090, 2848, 2846, 1811, 135152, 79613, 2845, 2844, 1816, 23788, 390323, 165215, 23531, 135138, 8038, 118424, 55218, 140578, 119692, 419, 627, 119695, 119694, 79623, 412, 442213, 121227…	21.8712	1635	5290	19006	1.17124	5.91675e-06	0.000572579
Females DMB Genes	UP_KEYWORDS	Transmembrane helix	33	ALG10, B3GALT1, CTAGE15, CWH43, EMB, HGSNAT, KCNJ18, MGAT5, NDST4, NKAIN3, OR11G2, OR4K13, OR4K17, OR4L1, OR4N5, PCDHGA1, PCDHGA2, PCDHGA3, PCDHGA4, PCDHGA5, PCDHGA6, PCDHGA7, PCDHGA8, PCDHGB1, PCDHGB2, PCDHGB3, PCDHGB4, PCDHGB5, SLC44A5, SOGA3, TAS2R41, TMEM163, VKORC1L1	154807, 4249, 204962, 138050, 56101, 387104, 56103, 56102, 8641, 56104, 259287, 122742, 56109, 56108, 441294, 286183, 84920, 64579, 133418, 390433, 56110, 390437, 390436, 100134444, 390439, 9708, 56114, 56113, 56112, 56111, 81615, 8708, 80157	30.2752	63	5330	19261	1.89289	5.56336e-05	0.00145936	532	AASDH, ABCA1, ABCA6, ABCA9, ABCB7, ABCC13, ABHD12, ACER1, ADAM12, ADAM28, ADAMTS18, ADCY2, ADCY3, ADCY8, ADGRF1, ADGRF2, ADGRF4, ADGRG4, ADGRG6, ADGRL4, ADRA1D, ADRA2A, ADRA2C, AGMO, AJAP1, ALG10, ALK, ANO5, AP3B1, APLP2, APP, AQP1, AQP12A, AQP9, ART3, ASB18, ASIC2, ATP10B, ATP11B, ATP1A1, ATP1A3, ATP6AP2, ATP8A1, ATRNL1, B3GAT2, BCHE, BDNF, BMPR1A, BRCA2, BRS3, BTBD11, C10orf105, C10orf111, C14o…	56099, 374462, 941, 221935, 23516, 3284, 23657, 3283, 27065, 170692, 334, 653160, 8739, 152, 150, 79605, 63917, 6768, 7350, 2201, 145978, 80731, 6091, 344758, 6092, 932, 120776, 5361, 196051, 64478, 57211, 140767, 10090, 2848, 2846, 1811, 135152, 79613, 2845, 2844, 1816, 23788, 390323, 165215, 23531, 135138, 8038, 118424, 55218, 140578, 119692, 419, 627, 119695, 119694, 79623, 412, 442213, 121227…	21.8301	1635	5273	19006	1.17281	5.60263e-06	0.00067769

## Sheet: Table S26
Comparison	Category	Term	GeneListHits_Discovery	GeneNames_Discovery	GeneEntrezIDs_Discovery	Percent_Discovery	GeneListTotal_Discovery	BackgroundHits_Discovery	BackgroundTotal_Discovery	FoldEnrichment_Discovery	Pvalue_Discovery	BenjaminiPvalue_Discovery	GeneListHits_Replication	GeneNames_Replication	GeneEntrezIDs_Replication	Percent_Replication	GeneListTotal_Replication	BackgroundHits_Replication	BackgroundTotal_Replication	FoldEnrichment_Replication	Pvalue_Replication	BenjaminiPvalue_Replication
Males DMR Genes	CHROMOSOME	4	46	ANTXR2, ANXA2, AREG, BMP3, BTC, C1QTNF7, C4orf22, CORIN, COX7B2, DCLK2, DEFB131, FAM198B, GABRA2, GABRG1, GBA3, GNPDA2, GRXCR1, H3F3AP4, IL15, INPP4B, KDR, LDB2, LOC340017, LOC401134, LOC439933, LOC729307, LYAR, MGST2, NAF1, NPY1R, NSG1, PABPC4L, PCAT4, PCDH7, PDHA2, PPARGC1A, PRDM8, RAPGEF2, RBM47, RHOH, SETD7, SRD5A3, STPG2, TAPT1, TECRL, TRAM1L1	255119, 9079, 79644, 729307, 10891, 92345, 685, 202018, 10699, 5161, 8821, 27065, 132789, 118425, 3600, 114905, 55646, 253017, 54502, 132430, 2555, 644414, 9693, 166614, 57733, 401134, 302, 133022, 5099, 651, 3791, 389207, 440926, 170712, 4258, 80854, 56978, 4886, 51313, 285555, 118429, 374, 2565, 399, 340017, 439933	4.84721	691	882	22191	1.6749	0.000820033	0.00681309	220	AASDH, ADAM29, ADAMTS3, ADD1, ADGRL3, AFAP1, AFAP1-AS1, AGA, ANK2, ANKRD20A11P, ANKRD20A3, ANKRD50, ANP32C, ANXA10, ANXA2P1, ANXA2P3, APBB2, ARHGAP24, ARSJ, ATOH1, BANK1, BEND4, BMP3, BTC, C4orf19, C4orf22, C4orf32, CAMK2D, CASP3, CCNG2, CCSER1, CENPU, CLDN22, CLNK, CLRN2, COL25A1, COMMD8, COX18, COX7B2, CRMP1, CTSO, CXCL13, CXXC4, CYP2U1, CYP4V2, DAPP1, DCAF16, DCHS2, DCLK2, DCTD, DDIT4L, DKK2, …	10891, 54490, 6870, 64399, 6210, 56916, 133121, 85460, 27071, 166614, 4886, 54790, 4887, 59350, 54798, 11086, 345222, 92345, 132789, 175, 152485, 79625, 23520, 10886, 817, 54876, 323, 80854, 23001, 23284, 285501, 79633, 10744, 9079, 402176, 57482, 202018, 57484, 55276, 84570, 118, 8842, 359822, 10586, 2895, 2993, 23231, 2994, 64579, 303, 2891, 3815, 9061, 305, 339975, 80319, 4258, 836, 8633, 4750…	4.05231	4190	877	22066	1.32109	4.93113e-06	6.16374e-05
Males DMR Genes	CHROMOSOME	8	41	ABRA, ADAM9, ANGPT1, ANK1, C8orf4, CA8, CLDN23, CNBD1, CSGALNACT1, CSMD3, DCAF4L2, DEFA11P, DEFA3, DEFB131, FAM150A, HTRA4, KCNV1, KLF10, LINC00861, LOC100128993, LOC389641, LRRC24, LRRC69, LRRCC1, MIR486-1, MRPS28, ODF1, PKIA, POTEA, PSD3, RALYL, RB1CC1, RECQL4, SGK223, SH2D4A, TNFRSF10D, TOX, TPD52, TRIB1, ZFPM2, ZMAT4	157285, 441381, 340441, 100128993, 137735, 114788, 767, 10221, 28957, 284, 138009, 286, 8793, 1668, 63898, 7163, 27012, 644414, 85444, 100130742, 203100, 389641, 724068, 100130231, 5569, 8754, 9401, 137075, 79698, 9821, 168975, 9760, 7071, 56892, 23362, 55790, 4956, 23414, 138046, 389658, 619554	4.32034	691	798	22191	1.64998	0.00215529	0.0133946	201	ABRA, ADAM28, ADCY8, ADRA1A, AGO2, ANGPT1, ANGPT2, ANK1, ANXA13, ARFGEF1, ASAP1, ASAP1-IT1, ASPH, ATP6V1H, BMP1, BNIP3L, C8orf22, C8orf34, C8orf34-AS1, C8orf46, C8orf86, C8orf87, CALB1, CASC8, CEBPD, CHCHD7, CHRAC1, CLDN23, CLVS1, CNBD1, COL22A1, COX6C, CPA6, CSGALNACT1, CSMD1, CSMD3, CYP11B1, CYP11B2, DCAF4L2, DCSTAMP, DCTN6, DEFA5, DERL1, DLC1, DOCK5, DPYSL2, DUSP26, DUSP4, EBAG9, EBF2, EEF2KMT…	51575, 727677, 3084, 286094, 23514, 157753, 90390, 54108, 2339, 6210, 6867, 116328, 100288527, 6781, 494332, 64478, 79815, 1585, 51366, 1584, 340419, 340357, 137392, 100192378, 54793, 79618, 9, 4609, 8439, 406907, 312, 78986, 10086, 7336, 2831, 1846, 85444, 196483, 59339, 157769, 137075, 10, 100128126, 57604, 2961, 6482, 138046, 64089, 552860, 286190, 4856, 114, 27161, 157855, 7991, 2675, 286189,…	3.70234	4190	793	22066	1.33485	6.50336e-06	5.41934e-05
Males DMR Genes	CHROMOSOME	X	90	AFF2, AMMECR1, AMOT, ARHGEF6, ARSF, AWAT1, BRWD3, CAPN6, CD40LG, CHM, CHST7, CLCN4, CLDN34, CPXCR1, CXorf51B, CXorf57, DACH2, DCAF8L2, DDX53, EFHC2, F9, FAM133A, FAM155B, FAM47A, FAM47B, FUNDC1, GLRA2, GPR101, GRIA3, HMGN5, HUWE1, IGBP1P1, IGSF1, ITM2A, KLF8, KLHL13, LINC00889, LINC01278, LINC01546, LOC100126447, LOC389906, LOC645188, LPAR4, MAGEB16, MAGEC2, MAOA, MIR223, MIR891A, MOSPD2, MTMR8, …	154796, 9452, 90293, 5063, 114824, 55841, 55906, 619455, 100133053, 9459, 53336, 441525, 2334, 2742, 55086, 83604, 7789, 56159, 254065, 139221, 494118, 23133, 50945, 84679, 158801, 11326, 2158, 6451, 7547, 64648, 1183, 8406, 117154, 2892, 5030, 158724, 27328, 3547, 56548, 100126341, 100126447, 168400, 158833, 2846, 347442, 286430, 407008, 55613, 51438, 7739, 9949, 100124538, 29978, 139604, 4128, …	9.48367	691	977	22191	2.95833	3.80084e-20	9.50211e-19	239	ABCB7, ACTRT1, AFF2, AGTR2, AMER1, ANOS1, AR, ARHGAP36, ARHGAP6, ARL13A, ARSD, ARX, ASB9, ATP2B3, ATRX, BEX4, BMP15, BRDTP1, BRWD3, CAPN6, CASK, CD40LG, CDR1, CHRDL1, CLCN5, CLDN34, CNGA2, CNKSR2, CPXCR1, CSGALNACT2, CXorf21, CXorf40B, CXorf51A, CXorf51B, CXorf58, CXorf66, CYLC1, DANT2, DCAF12L1, DCAF12L2, DCAF8L1, DDX3X, DIAPH2, DIAPH2-AS1, DMD, DUSP21, EDA, EDA2R, EFHC2, ENOX2, ESX1, FAAH2, FAM…	90293, 4204, 441525, 2334, 2332, 4103, 5634, 4109, 83604, 4113, 2857, 4110, 139425, 3099, 494333, 494336, 1184, 8406, 22, 554212, 441518, 340554, 23641, 158724, 140462, 79710, 5358, 554203, 546, 286480, 55559, 100124538, 3598, 5251, 139604, 84295, 54885, 139411, 286442, 827, 100124535, 8239, 80712, 414, 347487, 412, 51481, 3730, 139420, 347468, 65267, 140886, 286451, 7216, 139324, 4100, 63904, 54…	4.40228	4190	971	22066	1.29625	8.04641e-06	5.0289e-05
Males DMR Genes	GNF_U133A_QUARTILE	BM-CD105+Endothelial_3rd	148	ADAMTS20, ADAMTS5, ADCY2, AFF2, ANGPT1, ANK1, ANXA2, AREG, ASTN2, ATXN8OS, BCL11B, BTC, C8orf4, CALCRL, CAPN6, CBLB, CCT8, CD1D, CDH12, CDH6, CFD, CLCN4, CNTN5, COL4A2, CORIN, CPS1-IT1, CPSF6, CREB5, CRYBB2, CXorf57, DKK1, DLX4, EFHC2, EFNA5, EN2, EPHA3, EPHA7, ESRRG, FAM13C, FBXW4P1, FOLH1, FRY, FST, GABRB2, GALNT3, GLRA2, GPR135, GPR37, GRIA3, GRIK1, GRIK2, HAO1, HMGN5, HS3ST3A1, HTR1F, IGF1, I…	1004, 1415, 10891, 685, 2742, 10699, 2334, 3479, 27065, 10203, 284, 10694, 83604, 286, 23469, 7163, 11096, 1010, 84679, 4922, 8491, 6095, 1183, 5449, 23503, 53942, 1284, 8406, 64129, 29034, 8935, 7404, 5366, 27328, 5551, 23318, 79694, 79097, 11281, 2846, 2020, 25834, 7078, 26984, 827, 8650, 64919, 108, 10737, 27012, 4781, 412, 4013, 79832, 5897, 158747, 80258, 912, 2591, 9182, 23281, 10129, 80059…	15.5954	382	3612	12830	1.37619	5.15257e-06	0.000133958	850	ABCA1, ABCB11, ABCC4, ABCC9, ABCD2, ABHD2, ABI2, ABI3BP, ACPP, ACVR2A, ADAM28, ADAM29, ADAMTS20, ADAMTS5, ADAMTS8, ADGRG6, ADGRL2, ADGRL4, ADO, ADRA1A, AFAP1, AFF2, AFF3, AGA, AGBL3, AGTR1, AGTR2, AHCTF1, AICDA, AIM2, AK2, AK5, AKAP12, AKAP13, ALKBH1, ALOXE3, ANGPT1, ANGPTL2, ANK1, ANK2, ANKRD26, ANOS1, ANP32D, ANXA2P1, ANXA2P3, APBB2, APOBEC3F, APOBEC3G, ARFGAP3, ARFGEF1, ARHGAP6, ARSJ, ASB9, AS…	23658, 1415, 8418, 940, 949, 79805, 948, 6492, 3481, 5369, 3486, 1825, 744, 6493, 6093, 6095, 90627, 8406, 63934, 5362, 29034, 79815, 7337, 5366, 3491, 8725, 546, 340351, 7341, 84890, 7329, 24150, 5352, 22921, 6474, 517, 196483, 323, 5342, 910, 911, 79839, 28234, 28231, 5337, 64591, 79633, 10744, 8434, 63967, 5126, 55906, 51270, 55275, 374819, 64582, 729739, 55273, 2993, 2104, 7399, 57282, 2994, …	15.6567	2442	3593	12764	1.23652	8.56968e-16	1.15463e-14
Males DMR Genes	GNF_U133A_QUARTILE	bone marrow_3rd	80	ADCY2, ANXA2, BTC, C8orf4, CALCRL, CAPN6, CCT8, CD1A, CDH12, CDH18, CLCN4, CPS1-IT1, DCLK2, EFNA5, EPHA7, FAM13C, FAM155B, FOLH1, FRY, FZD1, GPR135, GRIK1, GRIK2, HMGN5, HUWE1, IGF1, IL15, IRX4, KCNV1, KLF12, LHCGR, LPAR4, LRRC2, LRRTM4, LUZP2, METAP2, MGAT4C, MSMB, MYL10, NAV3, NNMT, NOVA1, NUMB, OR3A1, OR7A10, PAX7, PCDH11X, PCDH7, PDCD6, PDE4DIP, PDLIM4, PHF3, PHLDB1, PIK3R1, PIWIL1, POU1F1, P…	378951, 4857, 79644, 10891, 7704, 685, 8572, 3479, 10203, 64582, 10694, 2897, 2898, 8321, 23469, 56159, 7163, 1010, 6664, 89795, 390892, 9693, 338645, 166614, 1946, 1183, 5449, 302, 644591, 64129, 79056, 29034, 8935, 7404, 27328, 23318, 79097, 56892, 2846, 25834, 80032, 4837, 11278, 79366, 827, 8650, 220965, 9723, 5081, 3600, 10016, 108, 27112, 27012, 93408, 2045, 5099, 5897, 2346, 9087, 1016, 25…	8.42993	382	1930	12830	1.39218	0.00153555	0.0108377	448	ACAN, ACTL8, ADAM28, ADAMTS12, ADAMTS9, ADCY3, ADCY8, ADRA1A, AFAP1, AGBL3, AGTR2, AK4, AKAP13, AKR1C4, ANKRD26, ANXA2P1, ANXA2P3, APBB2, APOBEC3G, APP, ARFGAP3, ARHGAP26, ARHGAP44, ARSJ, ASAP3, ASCL1, ATF5, ATF7IP, ATF7IP2, ATP10B, ATP2B3, ATP5G2, ATP8B1, BBS9, BCL2, BLZF1, BMP1, BRCA2, BRDTP1, BTC, C14orf1, C2orf83, CALCRL, CAPN6, CBLL1, CCDC102B, CCDC144A, CCDC68, CCND1, CCNJL, CD226, CD40, CD…	29121, 2005, 10891, 23514, 8123, 949, 3481, 8321, 5369, 51179, 1825, 1720, 2202, 8871, 27071, 166614, 205, 29034, 57214, 3491, 7341, 340351, 79616, 1812, 11081, 7204, 58495, 827, 176, 51196, 6474, 517, 7216, 323, 5342, 25769, 94081, 79839, 429, 186, 7223, 64591, 643854, 27292, 8434, 6595, 114, 5915, 729739, 64582, 983, 8842, 2897, 2898, 55273, 2993, 9497, 29953, 26032, 5329, 390892, 26030, 256435…	8.25198	2442	1920	12764	1.2196	4.76299e-07	1.95533e-06
Males DMR Genes	GNF_U133A_QUARTILE	Cerebellum_3rd	300	ACADS, ADAM23, ADAM9, ADAMTS20, ADAMTS5, ADCY2, ADRA1D, AFF2, AJAP1, AKAP6, ALX1, AMMECR1, AMOT, ANGPT1, ANK1, ANXA1, ANXA2, AREG, ARSF, ASTN2, ATXN7L3B, ATXN8OS, B3GALT1, BCL11B, BCR, BMP3, BTC, C1orf106, C20orf27, C8orf4, CA8, CACNA2D1, CALCRL, CALM1, CAPN6, CBLB, CCR10, CCT8, CCT8L2, CD1D, CDH12, CDH18, CDH2, CDH6, CDKN2B, CGGBP1, CHI3L2, CHM, CHRNA1, CHST7, CLCN4, CNTN5, COL4A2, CORIN, CPS1-I…	1415, 10891, 801, 2334, 35, 3479, 10203, 1573, 83604, 9865, 8321, 7163, 11096, 23133, 84679, 166614, 6095, 1183, 49860, 8406, 23503, 6785, 80224, 29034, 54995, 4886, 5366, 79097, 2846, 10725, 2020, 7078, 552889, 7739, 55862, 4225, 3747, 827, 5616, 55117, 92249, 416, 10085, 9978, 10737, 7048, 4781, 412, 90665, 9992, 93408, 58477, 5897, 79832, 158747, 8754, 9894, 912, 2591, 10075, 23002, 2826, 9182…	31.6122	382	9168	12830	1.09903	0.000980001	0.00951415	1885	AADAC, ABCA1, ABCA12, ABCB11, ABCB7, ABCC4, ABCC9, ABCD2, ABCG1, ABHD2, ABHD4, ABHD6, ABI2, ABI3BP, ACAN, ACAP2, ACO1, ACPP, ACSBG2, ACTL7B, ACTL8, ACTR1A, ACVR2A, ADAM28, ADAM29, ADAMTS12, ADAMTS20, ADAMTS3, ADAMTS5, ADAMTS8, ADAMTSL3, ADARB1, ADARB2, ADCY1, ADCY3, ADCY8, ADD1, ADGRE2, ADGRG6, ADGRL2, ADGRL3, ADGRL4, ADRA1A, ADRA1B, ADRA1D, ADRA2A, AFAP1, AFF2, AFF3, AGA, AGBL3, AGFG1, AGO2, AGO…	8224, 1415, 23658, 1413, 940, 3281, 943, 3284, 3283, 949, 10993, 6870, 25799, 79805, 948, 6492, 6869, 5369, 6867, 1825, 8218, 6495, 6493, 8216, 6093, 6095, 90627, 6096, 6091, 23645, 5362, 63934, 6885, 29035, 29034, 79815, 5366, 5358, 546, 340351, 1812, 9, 29906, 1432, 57228, 25778, 5352, 23635, 25771, 2974, 10086, 2977, 10085, 919, 6474, 517, 1846, 1441, 5342, 910, 911, 5340, 79839, 6897, 63904, …	34.7209	2442	9122	12764	1.0801	9.41582e-13	1.04919e-11
Males DMR Genes	GNF_U133A_QUARTILE	Cingulate Cortex_3rd	79	ADAMTS5, ADCY2, AFF2, ANK1, ANXA2, ASTN2, ATXN8OS, BTC, C8orf4, CAPN6, CCT8, CLCN4, CPS1-IT1, CXorf57, CYB5B, DCLK2, DDX3Y, EFHC2, ELOVL4, EPHA3, FZD1, GRIA3, GRIK1, GRIK2, HMGN5, IGF1, IL15, KCNC2, KCNV1, KIAA0408, KLF12, LHCGR, LINC01278, LPAR4, LRRC2, LRRTM4, LUZP2, MAOA, MAP2, METAP2, MSMB, NAV3, NNMT, NOVA1, NUMB, OR7A10, PCDH11X, PCDH7, PDE4DIP, PDLIM4, PHF3, PIK3R1, PIWIL1, POU1F1, PPARGC1…	378951, 4857, 79644, 10891, 685, 6323, 2334, 8572, 3479, 55086, 10694, 2897, 2898, 8321, 286, 23469, 6315, 7163, 11096, 89795, 6664, 390892, 338645, 166614, 1183, 5449, 302, 6785, 2892, 29034, 8935, 79698, 7404, 27328, 23318, 79097, 56892, 2846, 221981, 7078, 80032, 4837, 80777, 11278, 3747, 4128, 79366, 827, 8650, 9723, 3600, 8653, 92249, 108, 27012, 4133, 23245, 5099, 5897, 2042, 28965, 9087, 2…	8.32455	382	2018	12830	1.31483	0.00735817	0.0376759	491	ABCA1, ABCG1, ACAN, ACTL8, ADAM28, ADAMTS5, ADAMTS9, ADARB1, ADCY3, ADCY8, ADGRL3, ADGRL4, ADRA1A, AFAP1, AFF2, AGBL3, AGTR1, AGTR2, AKAP13, AKAP7, AMBRA1, ANGPT2, ANK1, ANKRD26, ANKRD36, ANXA2P1, ANXA2P3, APBB2, APLNR, APOBEC3G, ARFGAP3, ARHGAP26, ARHGAP44, ARSJ, ASTN2, ATF7IP, ATP2B3, ATP4B, ATP8B2, ATRX, ATXN8OS, BBS9, BCL2, BHMT2, BLZF1, BRCA2, BTC, C14orf1, C17orf75, C2orf83, CAPN6, CCDC102B…	29121, 23658, 2005, 10891, 23514, 8123, 949, 948, 3481, 8321, 5369, 51179, 2012, 112464, 1720, 11096, 744, 6495, 2201, 6769, 6493, 8871, 166614, 6781, 55225, 6785, 29034, 7337, 546, 7341, 340351, 79616, 1812, 11081, 7204, 58495, 827, 57228, 176, 22924, 22921, 51196, 84196, 6474, 7216, 323, 187, 5342, 25769, 94081, 79839, 27297, 28234, 28231, 185, 186, 643854, 8434, 10744, 63967, 6595, 6594, 114, …	9.04402	2442	2012	12764	1.27554	1.28557e-10	1.00274e-09
Males DMR Genes	GNF_U133A_QUARTILE	Colorectal Adenocarcinoma_3rd	106	ADAM23, ADCY2, AFF2, AKAP6, AMOT, ANK1, ARHGAP5, ASTN2, ATXN7L3B, BCR, BRINP1, BTBD3, CALM1, CAPN6, CD1A, CD40LG, CDH18, CDH2, CDH6, CKB, CLCN4, CLDN10, CPS1-IT1, CSRNP3, CYP2J2, DKFZP434L187, EDIL3, EFNA5, EHBP1, ELOVL4, ESRRG, FAM49A, FBXW4P1, FOLH1, FOXG1, FRY, FST, GABRA2, GAREM1, GPR37, GRIA3, GRIK2, HLF, IGSF1, KCNV1, KIAA0513, KIF1BP, KIF21B, KLC1, LDB2, LTB4R2, MAP2, MCTP1, METAP2, MLC1, …	154796, 1004, 10891, 801, 2334, 54715, 27065, 26082, 1573, 9865, 22903, 286, 7163, 23301, 1620, 2290, 4922, 6095, 1183, 6785, 29034, 79698, 3547, 27328, 80034, 552889, 7739, 1000, 827, 55117, 81553, 10016, 10085, 108, 56413, 79970, 10737, 27012, 4781, 412, 3131, 57142, 93408, 394, 5569, 9894, 6271, 3831, 5621, 23187, 9760, 8745, 10129, 9764, 909, 613, 6571, 79038, 138046, 79772, 378951, 9079, 485…	11.1697	382	2676	12830	1.3304	0.0009323	0.0103395	594	ABHD6, ABI2, ACTR1A, ADARB1, ADCY1, ADCY8, ADGRL3, ADO, ADRA1A, AFF2, AGAP1, AGXT, AHCYL2, AHSP, AK5, AKAP6, ALOXE3, ANK1, ANK2, ANKH, ANO10, APBB2, APP, AQP9, ARF3, ARHGAP44, ARHGAP5, ARL4C, ARNT2, ARSD, ASCL1, ASIC2, ASNS, ASRGL1, ASTN2, ATP1B1, ATP6V1H, ATP8A2, ATRNL1, ATRX, ATXN2, ATXN7L3B, BCL2, BEGAIN, BEND5, BEX4, BLCAP, BMP1, BRINP1, BTBD3, C12orf40, C14orf1, C14orf132, C1QL1, C3orf14, C5…	10891, 10893, 27069, 3281, 51171, 129642, 25799, 6869, 3481, 22903, 6867, 59344, 79605, 63917, 6495, 8218, 6493, 8871, 8216, 6095, 6785, 23648, 55228, 1428, 23504, 5362, 23641, 79712, 29034, 51162, 59351, 7343, 546, 79616, 5218, 84890, 552889, 7204, 29906, 827, 138151, 135138, 25778, 78986, 55924, 55117, 22924, 10085, 51196, 51195, 6474, 8239, 414, 412, 10882, 55205, 7216, 323, 189, 27297, 429, 2…	10.9412	2442	2666	12764	1.16457	3.20127e-06	1.24849e-05
Males DMR Genes	GNF_U133A_QUARTILE	leukemiachronicmyelogenous(k562)_3rd	65	ADAM23, ADCY2, ADRA1D, ARSF, BMP3, BRINP1, BTBD3, CALM1, CDH18, CDH2, CHRNA1, CKB, CLCN4, CLDN10, CRYBB2, CSRNP3, CYB5B, DCLK2, EDIL3, EFHC2, EHBP1, ELOVL4, FAM49A, FARS2, FOLH1, FOXG1, FRY, GABRA2, GPR37, GRIA3, GRIK2, HLF, KIAA0513, KLC1, LDB2, LTB4R2, MAP2, MYL10, NAV3, NOL4, NOVA1, NSG1, OR7A10, PAK3, PCLO, PDE4DIP, PDLIM4, PHLDB1, PIK3R1, PRNP, PSD3, PTPRD, RALYL, RAPGEF2, RAPGEF4, RBFOX1, R…	9079, 4857, 5063, 1415, 801, 9071, 6323, 8572, 54715, 27065, 27445, 2898, 22903, 6929, 56159, 23301, 1620, 2290, 1152, 89795, 390892, 9693, 166614, 1183, 1134, 6785, 2892, 80034, 23362, 10667, 1000, 80777, 5789, 55117, 81553, 416, 10085, 108, 56413, 10737, 8715, 4133, 2555, 412, 3131, 57142, 146, 93408, 2346, 651, 1016, 80258, 6271, 3831, 6857, 9659, 5621, 23187, 10129, 2861, 8745, 9764, 11069, 1…	6.84932	382	1510	12830	1.44577	0.00197685	0.0118026	342	ADARB1, ADCY1, ADCY8, ADGRL3, ADRA1A, ADRA1D, AGTR1, AK5, AKR1C4, ANK2, ANKH, ANP32C, APOBEC3G, APP, ARF3, ARFGAP3, ARHGAP26, ARHGAP44, ARL4D, ARNT2, ARSD, ASCL1, ASIC2, ATP1B1, ATP8A2, ATRNL1, BCL2, BEND5, BEX4, BMP3, BRINP1, BRINP3, BTBD3, C14orf132, C5orf30, CACNA1A, CACNA1I, CACNA2D3, CAMTA1, CASK, CCDC33, CCND1, CCSER2, CDC27, CDH18, CDK14, CDKN2C, CEBPA-AS1, CHD5, CHRM3, CHRM5, CHST1, CIT, …	4208, 1415, 3084, 65258, 8417, 55742, 949, 51171, 4897, 6869, 22903, 653489, 79605, 40, 80206, 23136, 65055, 339479, 1488, 3099, 8871, 166614, 6785, 23648, 1428, 55228, 23504, 81848, 4884, 1585, 9874, 23261, 4507, 6609, 23263, 51761, 5218, 283927, 3742, 3745, 55861, 4775, 55117, 6500, 22924, 10085, 1993, 23017, 2596, 23116, 414, 412, 4091, 9890, 375057, 93408, 23520, 7216, 9899, 5621, 4620, 429, …	6.2995	2442	1499	12764	1.19252	0.000106895	0.000347366
Males DMR Genes	GNF_U133A_QUARTILE	Occipital Lobe_3rd	100	ADAM23, ADAMTS5, ADCY2, AKAP6, AMD1, ANK1, ARHGAP5, ASTN2, ATXN7L3B, BCL11B, BCR, BRINP1, BTBD3, CALM1, CD1A, CDH18, CDH6, CHST15, CKB, CLCN4, CLDN10, CSRNP3, DNAJC24, EDIL3, ELOVL4, ESRRG, FAM198B, FAM49A, FOLH1, FOXG1, FRY, GABRA2, GPR37, GRIA3, GRIK2, HLF, HTR1F, ITM2A, KCNV1, KIAA0513, KIF1BP, KIF21B, KLC1, LDB2, LTB4R2, MAP2, MCTP1, MLC1, MOCS2, MOSPD2, MYL10, MYO6, NAV3, NFIB, NOL4, NOVA1, …	1004, 9452, 10891, 801, 54715, 27065, 83604, 9865, 22903, 286, 55188, 7163, 1620, 2290, 23133, 11096, 4922, 1183, 6785, 51363, 79698, 27328, 80034, 552889, 81553, 10085, 25809, 108, 56413, 64919, 27012, 4781, 412, 3131, 57142, 93408, 394, 158747, 5569, 6271, 3831, 5621, 51313, 23187, 8745, 10129, 9764, 909, 613, 138046, 79772, 378951, 9079, 4857, 79644, 5063, 5334, 7704, 6323, 9071, 23209, 27445,…	10.5374	382	2322	12830	1.44644	6.57947e-05	0.00102591	589	ABCA1, ABHD6, ABI2, ACAN, ADAMTS5, ADCY1, ADD1, ADGRL3, ADO, ADRA1A, AGAP1, AGTR1, AGTR2, AHCYL2, AK5, AKAP13, AKAP6, ALCAM, ALDH1A2, ALOXE3, ANK1, ANK2, ANKRD26, ANP32D, APBB2, APLNR, APP, ARF3, ARFGAP3, ARHGAP12, ARHGAP44, ARHGAP5, ARL4D, ARNT2, ASAP2, ASCL1, ASRGL1, ASTN2, ATP10B, ATP1B1, ATP2B3, ATP6V1H, ATP8A2, ATRNL1, ATRX, ATXN7L3B, BCL11B, BEGAIN, BEX4, BICD1, BLCAP, BRINP1, BTBD3, C12orf…	2005, 10891, 27069, 3281, 23519, 51171, 129642, 6869, 22903, 6867, 59344, 79605, 11096, 744, 8871, 6785, 23648, 55228, 1428, 23504, 63934, 23641, 51363, 79712, 546, 5218, 5214, 84890, 552889, 214, 138151, 176, 78986, 23635, 22924, 10085, 51196, 8239, 412, 8853, 8854, 10882, 813, 55205, 7216, 323, 187, 429, 28232, 185, 186, 138046, 643854, 2820, 1837, 63967, 6595, 6594, 5126, 26037, 5915, 26038, 7…	10.8491	2442	2310	12764	1.33274	2.2051e-17	5.73325e-16
Males DMR Genes	GNF_U133A_QUARTILE	Olfactory Bulb_3rd	95	ADAM23, ADCY2, AKAP6, AMD1, ARHGAP5, ASTN2, ATXN7L3B, AUTS2, BRINP1, BTBD3, CALM1, CDH12, CDH18, CDH2, CDH6, CKB, CLCN4, CLDN10, CSGALNACT1, CSRNP3, CYB5B, DAAM1, ECHDC1, EDIL3, EHBP1, ELOVL4, ESRRG, FAM49A, FOLH1, FOXG1, FRY, GABRA2, GAREM1, GPR37, GRIA3, GRIK2, HLF, ITM2A, KCNV1, KIAA0513, KIF1BP, KIF21B, KLC1, LDB2, MAP2, MAP4K3, MCTP1, MLC1, MMD, MOCS2, MOSPD2, MYL10, MYO6, NAV3, NFIB, NOL4, …	9079, 4857, 9452, 1004, 5063, 5334, 801, 6323, 9071, 54715, 27065, 23209, 83604, 27445, 9865, 2898, 22903, 26128, 55188, 7163, 23301, 2104, 1620, 2290, 1152, 1010, 89795, 9693, 8491, 1183, 6785, 2892, 23369, 79698, 9821, 27328, 6304, 80034, 23362, 4646, 55790, 23414, 552889, 1000, 5789, 80777, 262, 29978, 55862, 23531, 55117, 27253, 9472, 81553, 10085, 108, 27012, 8715, 4133, 4781, 2555, 7082, 41…	10.0105	382	2040	12830	1.56407	4.78713e-06	0.000186681	525	ABHD6, ACTR1A, ADARB1, ADCY1, ADD1, ADGRL3, ADO, AGAP1, AGTPBP1, AHCYL2, AK5, AKAP6, ALCAM, ALDH1A2, ANK2, ANKH, ANOS1, APBB2, APP, ARF3, ARHGAP12, ARHGAP5, ARL4C, ARNT2, ASAP1, ASCL1, ASIC2, ASPH, ASRGL1, ASTN2, ATF5, ATP10B, ATP1B1, ATP2B3, ATP6V1H, ATP8A2, ATRNL1, ATRX, ATXN2, ATXN7L3B, AUTS2, BEGAIN, BEX4, BICD1, BLCAP, BNIP3L, BRINP1, BRINP3, BTBD3, C14orf132, C3orf14, C5orf30, CA10, CACNA1A…	8417, 27069, 3281, 8123, 129642, 25799, 22903, 6867, 79605, 63917, 744, 339479, 8871, 6091, 6785, 55228, 1428, 23504, 5362, 23641, 79712, 7337, 546, 5218, 84890, 552889, 8863, 23531, 214, 138151, 25778, 78986, 55117, 22924, 10085, 51195, 8239, 412, 8854, 55205, 7216, 323, 27297, 429, 28232, 138046, 1837, 6595, 5126, 3241, 26037, 26038, 118, 27445, 8050, 2898, 2246, 2104, 26034, 26033, 10656, 2995…	9.67029	2442	2032	12764	1.35044	3.79385e-16	6.43929e-15
Males DMR Genes	GNF_U133A_QUARTILE	Pituitary_3rd	90	ADAM23, ADCY2, ADRA1D, AKAP6, ASTN2, BRINP1, BTBD3, CALCRL, CALM1, CDH12, CDH18, CDH2, CKB, CLCN4, CLDN10, CPSF6, CRYBB2, CSGALNACT1, CYP2J2, EDIL3, EFNA5, FAM198B, FAM49A, FOLH1, FOXG1, FRY, FST, GABRA2, GAREM1, GPR37, GRIA3, GRIK2, HLF, IRX4, KCNC2, KHDRBS2, KIAA0513, KIF1BP, KIF21B, KLC1, LDB2, MAP2, MCTP1, MOSPD2, MYL10, MYO6, NAV3, NFIB, NOVA1, NPAS3, NSG1, PAK3, PCDH17, PCDH7, PCLO, PDE4DIP…	11052, 9079, 378951, 4857, 5063, 79644, 1415, 10891, 5334, 7704, 801, 5163, 6323, 9071, 54715, 27065, 10203, 1573, 83604, 27445, 9865, 2898, 22903, 6929, 26128, 1620, 2290, 1152, 1010, 89795, 9693, 1946, 1183, 2892, 79698, 6304, 11281, 64067, 23362, 4646, 55790, 1000, 5789, 3747, 79729, 27253, 55117, 9472, 81553, 202559, 10085, 25809, 108, 10468, 4133, 4781, 2555, 7082, 412, 3131, 57142, 64762, 2…	9.48367	382	2263	12830	1.33574	0.00242488	0.0134354	522	ABCG1, ABHD6, ACAN, ACTL8, ACTR1A, ADARB2, ADCY1, ADCY3, ADCY8, ADD1, ADGRL3, ADO, ADRA1D, AGAP1, AGPAT4, AHSP, AK2, AK5, AKAP6, ALCAM, ALDH1A2, ALOX15B, ANGPTL2, ANK2, APBB2, APLNR, APP, ARF3, ARHGAP26, ARHGAP44, ARNT2, ARSD, ASCL1, ASH1L, ASIC2, ASRGL1, ASTN2, ATP10B, ATP1B1, ATP2B3, ATP4B, ATP5G2, ATP8A2, ATP8B1, ATRNL1, ATRX, ATXN2, BEGAIN, BEND5, BEX4, BICD1, BMP1, BNIP1, BRINP1, BTBD3, C14o…	1415, 10891, 8417, 3281, 129642, 22903, 6867, 79605, 8871, 204, 90627, 23648, 55228, 1428, 23504, 63934, 23641, 79815, 7337, 79618, 546, 7341, 5218, 84890, 214, 176, 25778, 78986, 55117, 22924, 10085, 51196, 6474, 414, 517, 412, 8854, 10882, 55205, 7216, 323, 187, 27297, 429, 28232, 6758, 138046, 64591, 1837, 63967, 6595, 5126, 114, 26037, 26038, 51270, 8638, 118, 27445, 2898, 2246, 26034, 26033,…	9.61503	2442	2251	12764	1.21209	8.87882e-08	4.32842e-07
Males DMR Genes	GNF_U133A_QUARTILE	Prefrontal Cortex_3rd	83	ADAM23, ADCY2, ADRA1D, AKAP6, AMOT, ANXA2, ARHGAP5, BRINP1, CALCRL, CALM1, CCT8, CDH18, CDH6, CKB, CSRNP3, CXorf57, EDIL3, ESRRG, FARS2, FOLH1, FOXG1, FRY, GABRA2, GALNT3, GBA3, GPR135, GPR37, GRIA3, GRIK1, GRIK2, HLF, KCNE2, KIAA0513, KLC1, LDB2, LTB4R, LUZP2, MAP2, MCTP1, MEP1B, METAP2, MGAT4C, MLC1, MOSPD2, MTMR8, MYL10, NOVA1, NPY1R, NSG1, OR7A10, P2RY6, PAK3, PCDH11X, PCDH17, PCDH7, PCLO, PD…	154796, 9079, 378951, 4857, 1004, 5063, 5334, 801, 8572, 54715, 55086, 27065, 10203, 23209, 64582, 10694, 27445, 9865, 2897, 2898, 6929, 56159, 55188, 63898, 2104, 1620, 2290, 1152, 390892, 338645, 57733, 302, 2892, 5031, 4886, 1241, 27328, 11281, 80034, 23362, 25834, 55613, 10667, 55617, 5789, 4225, 79729, 9723, 27253, 9472, 10085, 108, 4133, 2555, 412, 3131, 57142, 9992, 146, 93408, 5099, 2346,…	8.74605	382	2156	12830	1.29298	0.00893758	0.0428226	499	ABCA1, ABHD6, ABI2, ACAN, ADARB1, ADCY1, ADCY3, ADGRL3, ADRA1A, ADRA1D, AFF3, AGAP1, AGTR2, AGXT, AHCYL2, AK5, AKAP6, AKAP7, ALDH1A2, ANK2, ANKRD26, ANXA2P1, ANXA2P3, APBB2, APOBEC3F, APOBEC3G, APP, ARF3, ARHGAP26, ARHGAP44, ARHGAP5, ARHGEF16, ARL4D, ARNT2, ARSD, ASIC2, ASPH, ATF5, ATF7IP, ATOH1, ATP10B, ATP1B1, ATP2B3, ATP8A2, ATP8B1, ATRNL1, AVL9, BCL2, BEGAIN, BEND5, BEST2, BICC1, BICD1, BICDL…	2005, 6870, 6492, 3481, 6869, 79605, 6769, 6091, 55228, 1428, 23504, 5362, 29035, 79712, 79815, 7337, 7341, 1812, 5218, 58495, 176, 78986, 55924, 22924, 10085, 414, 412, 8854, 10882, 27091, 7216, 323, 189, 25769, 94081, 27297, 186, 6758, 7223, 7224, 138046, 643854, 1837, 63967, 5126, 26037, 26038, 8638, 729739, 64582, 27445, 2897, 2898, 2246, 2104, 57282, 9497, 26033, 10656, 26032, 5329, 390892, …	9.19138	2442	2145	12764	1.21595	1.18269e-07	5.12498e-07
Males DMR Genes	GNF_U133A_QUARTILE	Smooth Muscle_3rd	143	ADAMTS20, ADCY2, ADRA1D, AKAP6, AMOT, ANK1, ANXA2, AREG, ATXN8OS, B3GALT1, BCL11B, BRINP1, BTC, C8orf4, CA8, CAPN6, CBLB, CCT8, CDH6, CFD, CGGBP1, CHRNA1, CLCN4, CNTN5, CPS1-IT1, CPSF6, CRYBB2, CXorf57, DCLK2, DKFZP434L187, DLX4, EDIL3, EFHC2, EFNA5, EPHA3, EPHA7, ESRRG, EYA4, FAM13C, FARS2, FHL3, FRY, FST, GBA3, GPR135, GPR37, GRIA3, GRIK1, GRIK2, HMGN5, HS3ST3A1, HUWE1, IGF1, IL15, IL32, IMPG1,…	154796, 1004, 7678, 1415, 10891, 685, 3479, 54715, 26082, 10694, 286, 23469, 63898, 1620, 23133, 166614, 1183, 5449, 23503, 8545, 53942, 64129, 80224, 29034, 8935, 7404, 27328, 5028, 23318, 79694, 79097, 5029, 11281, 2846, 25834, 80032, 4837, 2070, 827, 9627, 8650, 55117, 92249, 10016, 10085, 64919, 108, 2275, 27012, 4781, 9992, 93408, 5897, 5569, 9235, 80258, 56979, 6271, 10075, 10129, 80059, 79…	15.0685	382	3648	12830	1.31657	9.39191e-05	0.00122026	805	ABCA1, ABCA12, ABCB11, ABHD2, ABHD6, ABI2, ACAN, ADAM29, ADAMTS20, ADAMTS8, ADARB2, ADCY8, ADGRL4, ADRA1A, ADRA1D, AFAP1, AFF3, AGBL3, AGR2, AGTR1, AGTR2, AHSP, AK2, AKAP13, AKAP6, AKR1C4, ALDH1A2, ALOX15B, ALOXE3, ANGPT2, ANGPTL2, ANK1, ANKRD26, ANKRD36, ANP32D, ANXA2P1, ANXA2P3, AOC1, APBB2, APOBEC3F, ARFGAP3, ARHGAP26, ARHGAP6, ARSD, ARSJ, ASCC3, ASCL1, ASH1L, ATF5, ATF7IP, ATP2B3, ATP5G2, ATR…	8224, 1415, 940, 949, 948, 6492, 5369, 6867, 1825, 744, 339479, 6495, 6493, 166614, 63934, 5362, 29034, 79815, 7337, 7343, 546, 340351, 7341, 9, 57228, 7329, 25778, 78986, 55924, 10085, 6474, 517, 1846, 8428, 196483, 323, 5342, 910, 79839, 28231, 5337, 64591, 10744, 8434, 1837, 63967, 5332, 55277, 64582, 729739, 55273, 2993, 2104, 57282, 2994, 5130, 2995, 29953, 5329, 7584, 55915, 50863, 303, 305…	14.8278	2442	3629	12764	1.15944	3.0996e-08	2.01474e-07
Males DMR Genes	GNF_U133A_QUARTILE	TemporalLobe_3rd	104	ADAMTS5, ADCY2, ADRA1D, ANK1, ANXA1, ANXA2, AREG, ATXN8OS, BTC, C1orf106, CAPN6, CCT8, CD1D, CFD, CLCN4, CPS1-IT1, CRNN, CXorf57, DCLK2, DLX4, EDIL3, EFNA5, EN2, EPHA3, EPHA7, FAM198B, FARS2, FBXW4P1, FHL3, FRY, GBA3, GPR135, GPR37, GRIA3, GRIK2, HUWE1, IMPG1, IRX4, KHDRBS2, KIAA0408, KLF12, LGSN, LOC389906, LPAR4, LRRC2, LRRTM4, LTB4R, MANEA, MAOA, METAP2, MGST2, MSMB, MTERF1, MTMR8, MYL10, MYO6…	10891, 685, 54715, 10694, 83604, 286, 23469, 7163, 11096, 4922, 166614, 5449, 1183, 49860, 80224, 64129, 29034, 7404, 27328, 79694, 11281, 2846, 2020, 7739, 827, 8650, 10016, 10085, 108, 2275, 4781, 90665, 93408, 5897, 5569, 9894, 912, 51313, 10075, 23187, 10129, 80059, 79442, 6571, 4857, 79644, 202018, 8572, 55086, 64582, 2898, 56159, 6315, 26226, 89795, 6664, 390892, 9693, 3617, 57733, 1946, 30…	10.9589	382	2673	12830	1.30677	0.00197634	0.0127766	576	ABCA1, ABCD2, ACAN, ADAM28, ADAMTS5, ADGRL4, ADRA1A, ADRA1D, AFAP1, AGBL3, AGTR2, AKAP13, AKR1C4, ALOX15B, ANGPTL2, ANK1, ANO10, ANXA1, ANXA2P1, ANXA2P3, APBB2, APOBEC3G, ARFGAP3, ARHGAP26, ARHGEF16, ARL4D, ARSJ, ASAP3, ASPH, ATF5, ATF7IP, ATP10B, ATP2B3, ATP5G2, ATP8B1, ATRX, ATXN8OS, AVPR1B, BARX2, BHLHE40, BHMT2, BLZF1, BMP2, BMP5, BRCA2, BRDTP1, BTC, C14orf1, C17orf75, C2orf54, C2orf83, CACNG…	8224, 54101, 2005, 10891, 8123, 949, 6869, 5369, 2012, 1825, 1720, 11096, 6493, 8871, 27071, 166614, 6781, 6091, 63934, 29034, 51366, 5358, 59351, 546, 7341, 340351, 10621, 2020, 11081, 7204, 58495, 8863, 1432, 827, 928, 57228, 176, 78986, 55924, 22924, 22921, 10085, 51196, 919, 51195, 6474, 517, 27091, 225, 7216, 323, 79839, 27297, 28231, 5337, 186, 5236, 6758, 7224, 64591, 10744, 27292, 8844, 8…	10.6097	2442	2654	12764	1.13439	0.000117271	0.000351772
Males DMR Genes	GNF_U133A_QUARTILE	Testis_3rd	81	ADCY2, AKAP6, ANK1, BMP3, BRINP1, BTC, CALM1, CCR10, CDH18, CDH6, CKB, CLCN4, CLDN10, CRYBB2, CSGALNACT1, CSRNP3, DNAJC24, EDIL3, FAM198B, FAM49A, FARS2, FOXG1, FRY, GABRA2, GPR37, GRIK2, HLF, KCNV1, KHDRBS2, KIAA0513, KLC1, LDB2, LTB4R2, MAP2, MEP1B, MLC1, MTERF1, MYL10, NAV3, NOL4, NOVA1, NPAS3, NSG1, P2RY6, PAK3, PCDH11X, PCDH17, PCDH7, PCLO, PDE4DIP, PDLIM4, PIK3R1, PKIA, PPARGC1A, PRNP, PSD3…	9079, 378951, 4857, 1004, 5063, 1415, 10891, 7704, 685, 801, 9071, 6323, 8572, 54715, 27065, 23209, 27445, 9865, 2898, 286, 6929, 56159, 55188, 1620, 2290, 1152, 89795, 9693, 1183, 5031, 7978, 79698, 7404, 9821, 27328, 80034, 64067, 23362, 55790, 221981, 10667, 5789, 4225, 9723, 27253, 9472, 81553, 202559, 10085, 25809, 108, 56413, 27012, 8715, 4133, 2555, 412, 3131, 57142, 93408, 10253, 5099, 65…	8.5353	382	1957	12830	1.39014	0.0014281	0.0110853	459	ADARB1, ADCY1, ADCY8, ADGRL3, AGAP1, AGPAT4, AGTR2, AK5, AKAP6, AKAP8L, ALDH1A2, ANK1, ANK2, ANKRD26, ANP32D, APCS, APLNR, APP, ARF3, ARHGAP44, ARL4D, ARNT2, ASCL1, ASIC2, ASRGL1, ATF5, ATP1B1, ATP2B3, ATP6V1H, ATP8A2, ATRNL1, BCL2, BEGAIN, BEND5, BEST2, BEX4, BFSP2, BICD1, BMP3, BMP5, BRINP1, BRINP3, BTC, C12orf40, C14orf132, C1QL1, C2orf83, C3orf14, C5orf30, CA10, CACNA1A, CADM3, CADPS, CALB1, …	8419, 1415, 10891, 8418, 8417, 27069, 51171, 23519, 948, 79605, 744, 339479, 23648, 1428, 55228, 23504, 5362, 23641, 79712, 51162, 606551, 5218, 5214, 58495, 347735, 78986, 22924, 10085, 84196, 412, 8854, 10882, 196483, 59339, 187, 325, 429, 186, 7223, 138046, 64591, 1837, 63967, 5126, 114, 3241, 26037, 26038, 729739, 27445, 2898, 2246, 57282, 2994, 26034, 9497, 26033, 29953, 10656, 26030, 2999, …	8.4546	2442	1949	12764	1.23095	9.81438e-08	4.50307e-07
Males DMR Genes	GNF_U133A_QUARTILE	TONGUE_3rd	131	ADAMTS20, ADAMTS5, ADCY2, ANGPT1, ANK1, ANXA2, AREG, ASTN2, ATXN8OS, BTC, C8orf4, CALCRL, CAPN6, CBLB, CCT8, CD1A, CD1D, CDH12, CDH6, CHRNA1, CLCN4, CORIN, CPS1-IT1, CRYBB2, CXorf57, DCLK2, DKK1, DLX4, DNAJC24, EFHC2, EHBP1, ELOVL4, EPHA3, EPHA7, EYA4, FAM13C, FAM198B, FBXW4P1, FOLH1, FRY, GABRB2, GBA3, GPR135, GPR37, GRIA3, GRIK2, HAO1, HLF, HMGN5, HS3ST3A1, HUWE1, IL15, KCNV1, KHDRBS2, KIAA0226…	1004, 7678, 1415, 10891, 685, 10699, 10203, 284, 10694, 286, 23469, 80183, 7163, 23301, 11096, 23133, 1010, 4922, 166614, 6095, 7547, 1183, 5449, 23503, 6785, 80224, 29034, 8935, 7404, 27328, 5551, 23318, 79694, 79097, 11281, 2846, 25834, 80032, 2070, 827, 8650, 92249, 10016, 108, 27012, 4781, 412, 3131, 4013, 5897, 158747, 389898, 25769, 80258, 56979, 912, 10075, 51313, 9182, 10129, 80059, 909, …	13.804	382	3151	12830	1.39632	1.34264e-05	0.000261782	763	ABCA1, ABCA12, ABCG1, ABHD2, ABI2, ACKR3, ADAM28, ADAM29, ADAMTS20, ADAMTS5, ADAMTS8, ADARB1, ADGRL4, ADRA1A, AFAP1, AGBL3, AGFG1, AGTR1, AGTR2, AICDA, AK2, AKAP13, AKAP7, AKR1C4, ALDH1A2, ALOXE3, ANGPT1, ANGPT2, ANK1, ANK2, ANKH, ANKRD26, ANKRD36, ANP32D, ANXA10, ANXA2P1, ANXA2P3, APBB2, ARFGAP3, ARHGAP26, ARHGAP44, ARHGAP6, ARSJ, ASAP3, ASB9, ASTN2, ATF7IP, ATP10B, ATP2B3, ATP5G2, ATP8B4, ATRNL…	29121, 23658, 1415, 2005, 10891, 8418, 23514, 10893, 8123, 949, 23519, 948, 6492, 51174, 6869, 3481, 59344, 8324, 2012, 1825, 1720, 11095, 11096, 2202, 2201, 6769, 6493, 27071, 166614, 6095, 204, 6782, 23503, 6785, 23504, 63934, 57214, 29034, 8115, 51366, 140462, 51365, 8725, 546, 340351, 7341, 79616, 5218, 10621, 9, 11086, 11081, 7204, 58495, 29906, 827, 57228, 25778, 22921, 51196, 84196, 58483,…	14.0542	2442	3131	12764	1.27375	1.25855e-17	4.90836e-16
Males DMR Genes	GNF_U133A_QUARTILE	Uterus_3rd	97	ADCY2, AKAP6, ANXA2, AREG, ASTN2, ATXN8OS, BTC, C8orf4, CAPN6, CCT8, CD1A, CDH6, CHRNA1, CLCN4, CORIN, CPS1-IT1, CXorf57, DDX3Y, DKK1, DLX4, EDIL3, EFNA5, EPHA3, EPHA7, FOLH1, FRY, GPR37, GRIA3, GRIK1, GRIK2, HMGN5, HS3ST3A1, HUWE1, IL15, KCNV1, KIAA0408, LGSN, LHCGR, LINC01278, LMO1, LOC389906, LPAR4, LRRC2, LRRTM4, LTB4R, LUZP2, MANEA, METAP2, MGAT4C, MSMB, MTERF1, NAV3, NNMT, NOVA1, NUMB, OR7A…	378951, 4857, 1004, 5063, 79644, 10891, 685, 8572, 10699, 55086, 10694, 2897, 2898, 10308, 23469, 6929, 56159, 6315, 7163, 6664, 89795, 9693, 390892, 338645, 1946, 9955, 1183, 302, 5449, 1134, 23503, 2892, 22943, 7978, 29034, 1241, 7404, 27328, 9821, 23318, 79694, 10371, 79097, 56892, 374, 2846, 25834, 221981, 80032, 4837, 51557, 9627, 827, 79366, 8650, 9723, 1748, 389906, 3600, 55117, 8653, 9224…	10.2213	382	2416	12830	1.34846	0.0011086	0.00956714	578	ABCA1, ABCB11, ABHD2, ABI2, ACAN, ACPP, ADAM28, ADARB1, ADCY3, ADGRG6, ADRA1A, AFAP1, AGBL3, AGFG1, AGTR2, AHCYL2, AICDA, AK2, AK4, AKAP6, AKAP8L, ANKRD26, ANXA2P1, ANXA2P3, AOC1, APBB2, ARFGAP3, ARHGAP12, ARHGAP26, ARL4D, ARSD, ARSJ, ASAP3, ASCC3, ASTN2, ATF7IP, ATP10B, ATP2B3, ATP8B1, ATRX, ATXN8OS, AVL9, AVPR1B, BARX2, BBS10, BBS9, BCL2, BHMT2, BICC1, BLZF1, BMP5, BPESC1, BRCA2, BRINP3, BTC, C…	23658, 2005, 10891, 940, 23514, 8123, 949, 1310, 948, 6869, 3481, 51179, 2012, 1825, 1720, 339479, 744, 2201, 6769, 6493, 8871, 27071, 204, 205, 23503, 57214, 29034, 57211, 80829, 8725, 546, 340351, 7341, 11081, 7204, 58495, 827, 176, 55117, 10085, 51196, 84196, 58483, 6474, 414, 412, 1846, 79625, 57379, 27091, 7216, 323, 59339, 5342, 910, 1305, 79839, 27297, 5337, 186, 7224, 643854, 79633, 2820,…	10.6465	2442	2406	12764	1.25566	2.72914e-11	2.66091e-10
Males DMR Genes	GNF_U133A_QUARTILE	WHOLE BLOOD_3rd	166	ADAM23, ADAMTS20, ADAMTS5, ADCY2, ADRA1D, AFF2, AKAP6, ANGPT1, ANK1, ANXA2, AREG, ASTN2, ATXN8OS, BCL11B, BTC, C8orf4, CAPN6, CBLB, CCT8, CD1D, CDH6, CHRNA1, CLCN4, CNTN5, COL4A2, CORIN, CPS1-IT1, CPSF6, CREB5, CRYBB2, CUX1, CXorf57, DCLK2, DKK1, DLX4, EFHC2, EFNA5, ELOVL4, EN2, EPHA3, EPHA7, ESRRG, FAM13C, FAM198B, FOLH1, FRY, FST, GBA3, GLRA2, GPR135, GPR37, GRB14, GRIA3, GRIK1, GRIK2, HMGN5, H…	1004, 7678, 1415, 10891, 685, 5163, 2334, 2742, 10699, 3479, 284, 10694, 1523, 23469, 286, 80183, 7163, 11096, 4311, 84679, 4922, 8491, 166614, 6095, 1183, 5449, 23503, 53942, 1284, 6785, 80224, 29034, 7404, 27328, 5028, 3351, 23318, 79694, 79097, 11281, 2846, 29982, 10725, 2020, 25834, 7078, 80032, 4837, 26984, 827, 9627, 8650, 55117, 10016, 64919, 108, 79970, 10737, 27012, 4781, 9992, 4013, 798…	17.4921	382	3991	12830	1.39698	2.42893e-07	1.89455e-05	945	ABCA1, ABCA12, ABHD2, ABHD6, ABI2, ABI3BP, ACAN, ACKR3, ACPP, ACVR2A, ADAM28, ADAM29, ADAMTS20, ADAMTS5, ADAMTS8, ADARB2, ADCY3, ADCY8, ADGRL3, ADGRL4, ADRA1A, ADRA1D, AFAP1, AFF2, AFF3, AGBL3, AGR2, AGTR1, AGTR2, AHCYL2, AIM2, AK2, AK4, AKAP13, AKAP6, AKAP7, AKR1C4, ALDH1A2, ALPL, ANGPT1, ANGPT2, ANGPTL2, ANK1, ANK2, ANKH, ANKRD26, ANKRD36, ANP32D, ANXA2P1, ANXA2P3, AOC1, APBB1IP, APBB2, APOBEC3…	8224, 23658, 1415, 8418, 940, 3283, 6870, 6492, 6869, 5369, 6867, 3486, 1825, 79603, 339479, 744, 6493, 166614, 6095, 63934, 5362, 29034, 7337, 3491, 8725, 7343, 546, 340351, 7341, 29906, 7329, 25778, 5352, 23635, 22921, 6474, 1846, 79625, 8428, 196483, 323, 5342, 25769, 910, 911, 79839, 28234, 28231, 5337, 64591, 79633, 1837, 10744, 8434, 63967, 5332, 51270, 64582, 729739, 55273, 2993, 2104, 299…	17.4065	2442	3969	12764	1.24449	1.62901e-19	1.27063e-17
Males DMR Genes	GOTERM_CC_DIRECT	GO:0005886~plasma membrane	155	ABRA, ADAM23, ADCY2, ADCY5, ADRA1D, ALG10B, ANGPT1, ANK1, ANTXR2, ANXA1, ANXA2, AQP1, BTC, CACNA2D1, CALCRL, CALM1, CBLB, CCR10, CD1A, CD1D, CD40LG, CDH12, CDH18, CDH2, CDH6, CFC1, CHRNA1, CLDN10, CLDN23, CLDN34, CNTN5, CNTNAP3, CORIN, CSMD3, DAAM1, DKK1, DPP10, EFNA5, EHBP1, EPHA3, EPHA6, EPHA7, EPHB1, F9, FAM155B, FOLH1, FZD1, GABRA2, GABRB2, GAREM1, GLRA2, GPR135, GPR37, GRB14, GRIA3, GRIK1, G…	9452, 1004, 685, 801, 137735, 2742, 10699, 3479, 10203, 284, 83604, 8321, 27133, 390756, 286, 155184, 80834, 55188, 23301, 144245, 1010, 145581, 4311, 84679, 2158, 53942, 5030, 5031, 4886, 8935, 9735, 27328, 5028, 5551, 3351, 390061, 3354, 5029, 390063, 2846, 203328, 7739, 1000, 56923, 29978, 4225, 3747, 8650, 130576, 55117, 56413, 108, 27112, 6583, 27012, 7048, 412, 9992, 57142, 285704, 25769, 1…	16.333	504	3858	17502	1.39517	3.61375e-06	0.00134702	890	ABCA1, ABCA12, ABCB11, ABCC4, ABCC9, ABCG1, ABHD6, ABRA, ABTB1, ACIN1, ACKR3, ACPP, ACTL6A, ACVR2A, ADAM28, ADCY1, ADCY3, ADCY4, ADCY5, ADCY8, ADD1, ADGRD1, ADGRE2, ADGRG6, ADGRL4, ADRA1A, ADRA1B, ADRA1D, ADRA2A, ADSS, AGTR1, AGTR2, AKAP12, AKAP7, ALG10B, ALOX15B, ALPL, AMBP, AMER1, ANGPT1, ANGPT2, ANK1, ANK2, ANKH, ANKRD13A, ANO10, ANO5, ANOS1, ANXA1, ANXA13, ANXA4, AOC1, AP2A1, APLNR, APP, AQP9…	8419, 8417, 940, 54106, 221935, 949, 6870, 948, 6869, 3481, 1825, 8218, 6093, 6091, 6885, 5362, 196051, 7341, 1812, 84894, 140576, 928, 312, 57228, 2974, 2977, 919, 51293, 347468, 348932, 164633, 1441, 25769, 910, 911, 5340, 28234, 28231, 28232, 5336, 79633, 8434, 157855, 64582, 55273, 2993, 2994, 57282, 5130, 2995, 10060, 9590, 146395, 5329, 301, 55915, 50863, 9308, 307, 121441, 51266, 4978, 236…	16.3934	3305	3842	17417	1.22077	1.34544e-13	1.23256e-10
Males DMR Genes	GOTERM_CC_DIRECT	GO:0005887~integral component of plasma membrane	63	ADAM23, ADCY2, ADRA1D, AQP1, CALCRL, CCR10, CD1A, CD1D, CD40LG, CLCN4, CORIN, EPHA3, EPHA6, EPHA7, EPHB1, FOLH1, GABRB2, GLRA2, GPR101, GPR37, GRIK1, GRIK2, HCRTR1, HTR1B, HTR1E, HTR1F, IL15, IL17REL, KCNC2, KCNH5, KCNH8, KCNV1, KDR, LHCGR, LPAR4, LTB4R, LTB4R2, MEP1B, MMD, MME, NPY1R, P2RY1, P2RY2, P2RY4, P2RY6, PCDH11X, PCDH7, PTPRD, RAPGEF2, SCN9A, SLC18A2, SLC22A16, SLC22A4, SLC24A2, SLC24A5,…	10699, 2742, 6518, 283652, 10203, 2897, 2898, 27133, 2047, 9693, 4311, 1183, 5030, 5031, 3791, 4886, 1241, 5028, 27328, 3351, 144448, 3354, 5029, 2846, 84189, 5789, 2561, 4225, 3747, 23531, 3600, 55117, 3355, 83550, 8793, 108, 56413, 6583, 7048, 27012, 959, 146, 2045, 5099, 2346, 2042, 25769, 912, 400935, 6335, 131096, 2826, 3973, 2861, 8745, 7099, 358, 909, 285220, 6571, 85413, 113278, 3061	6.63857	504	1364	17502	1.60392	0.000210235	0.0258032	348	ABCA1, ABCB11, ABCG1, ACVR2A, ADAM29, ADCY1, ADCY3, ADGRL3, ADRA1A, ADRA1B, ADRA1D, ADRA2A, AGTR1, AGTR2, ALCAM, ANKH, APCDD1, APLNR, APP, AQP9, ASIC2, ATP2B3, ATP8B1, AVPR1B, BEST2, C2orf83, CADM3, CALCRL, CAPRIN1, CCR6, CD180, CD1C, CD226, CD28, CD300C, CD36, CD40, CD40LG, CD44, CD46, CD53, CD58, CD69, CD83, CD9, CD96, CDON, CELSR1, CH17-360D5.1, CHRM1, CHRM3, CHRM5, CLCN5, CLEC1B, CLEC2D, CMKL…	29121, 90134, 5732, 3084, 5734, 940, 10893, 943, 10203, 949, 4897, 6870, 64399, 948, 57863, 79334, 6869, 150, 3482, 388630, 2857, 55540, 40, 2853, 7162, 387775, 56918, 10718, 54894, 5746, 1184, 6091, 344758, 8111, 5362, 196051, 4886, 4887, 4891, 1812, 11086, 7173, 90139, 1493, 3742, 5251, 4225, 10871, 3747, 19, 23531, 214, 10225, 928, 10329, 57228, 55117, 3949, 9194, 2837, 64078, 7049, 7048, 2831…	6.41002	3305	1360	17417	1.34847	3.56175e-10	1.63128e-07
Males DMR Genes	GOTERM_CC_DIRECT	GO:0045211~postsynaptic membrane	20	ANK1, BCR, CHRNA1, EPHA7, GABRA2, GABRB2, GABRG1, GLRA2, GRIA3, GRIK1, GRIK2, GRIN3A, KCNC2, LRRC4C, LRRTM1, LRRTM4, NSG1, P2RY1, PSD3, ZC4H2	2561, 3747, 1134, 55906, 2045, 2742, 2892, 57689, 27065, 5028, 2897, 2898, 286, 80059, 23362, 613, 347730, 2565, 2555, 116443	2.10748	504	208	17502	3.33906	9.41032e-06	0.00175349	77	ANK1, ANK2, ANKS1B, CACNG5, CACNG8, CBLN1, CHRM1, CHRM3, CHRM5, CHRNA4, CLSTN2, CNKSR2, COL13A1, CPEB4, DLGAP1, DMD, EPHA4, EPHA7, FAIM2, FMR1, GABRA2, GABRA6, GABRB1, GABRB2, GABRB3, GABRE, GABRG1, GABRR1, GABRR3, GLRA1, GLRA2, GPHN, GRIA1, GRIA2, GRIA3, GRIA4, GRID2, GRID2IP, GRIK1, GRIK2, GRIK3, GRIN2A, GRIN2B, GRIP1, GRM3, HOMER2, IL1RAPL1, KCNB1, KCNC2, KCND2, KCTD12, KCTD16, KCTD8, LRFN2, L…	10243, 9455, 2913, 22871, 55906, 26037, 2742, 392862, 2741, 2332, 59283, 10505, 2897, 2898, 2899, 286, 287, 2893, 80315, 2895, 8777, 79953, 1756, 1137, 2903, 2904, 11141, 1133, 57528, 22941, 2892, 2891, 2890, 399694, 4593, 200959, 56899, 23362, 2564, 57497, 2565, 2569, 2562, 2561, 25945, 57451, 2560, 57554, 3747, 3745, 869, 1128, 386617, 57692, 3751, 1131, 23426, 23017, 2559, 2555, 27091, 2045, 2…	1.41831	3305	208	17417	1.95087	1.74711e-09	5.3345e-07
Males DMR Genes	KEGG_PATHWAY	hsa04080:Neuroactive ligand-receptor interaction	26	ADRA1D, CALCRL, CHRNA1, GABRA2, GABRB2, GABRG1, GLRA2, GRIA3, GRIK1, GRIK2, GRIN3A, HCRTR1, HTR1B, HTR1E, HTR1F, LHCGR, LPAR4, LTB4R, LTB4R2, MC4R, NMUR2, NPY1R, P2RY1, P2RY2, P2RY4, P2RY6	2561, 146, 1134, 5030, 2742, 2892, 5031, 10203, 4886, 1241, 5028, 2897, 3351, 2898, 3355, 3354, 5029, 3973, 56413, 2846, 4160, 2565, 3061, 2555, 116443, 56923	2.73973	198	275	6680	3.18972	4.05911e-07	9.29494e-05	92	ADRA1A, ADRA1B, ADRA1D, ADRA2A, AGTR1, AGTR2, APLNR, AVPR1B, CALCRL, CH17-360D5.1, CHRM1, CHRM3, CHRM5, CHRNA4, CNR1, DRD1, EDNRA, F2, F2RL3, FSHB, FSHR, GABRA2, GABRA6, GABRB1, GABRB2, GABRB3, GABRE, GABRG1, GABRR1, GABRR3, GALR1, GHR, GIPR, GLRA1, GLRA2, GRIA1, GRIA2, GRIA3, GRIA4, GRID2, GRIK1, GRIK2, GRIK3, GRIN2A, GRIN2B, GRM1, GRM3, GRM4, GRM5, GRM8, HRH1, HRH2, HTR1A, HTR1B, HTR1E, HTR1F, …	2914, 2915, 2147, 2913, 2918, 5732, 5734, 5021, 2742, 2741, 10203, 2911, 6870, 2897, 2898, 2899, 6869, 150, 2893, 2895, 9002, 84539, 4923, 134860, 4158, 1137, 2903, 2904, 5746, 1133, 2892, 2891, 2890, 1902, 122042, 4886, 4887, 1909, 4544, 3351, 5027, 3354, 59350, 200959, 3350, 4160, 1812, 4161, 2564, 2565, 56923, 2569, 2562, 2561, 2560, 5618, 3360, 5617, 3361, 1128, 3356, 3355, 3358, 4988, 2837, …	1.6946	1265	275	6654	1.75974	9.63476e-09	2.80371e-06
Males DMR Genes	UNIGENE_EST_QUARTILE	brain_normal_3rd	229	ACSM6, ADAM23, ADAMTS20, ADCY2, ADCY5, ADRA1D, AFF2, AJAP1, AKAP6, ALX1, AMD1, ANKRD18A, AQP1, ARSF, ASXL3, ATXN7L3B, BCRP2, BRINP1, C2orf40, C4orf22, C7orf62, C7orf76, CACNA2D1, CALM1, CBLN2, CBLN4, CCR10, CCT8L2, CD1A, CDH18, CDH2, CFAP161, CFC1, CHRNA1, CHST7, CKB, CLCN4, CLDN10, CMYA5, CNTNAP3, CORO6, COX7B2, CSMD3, CSRNP3, CSTF2T, CXorf57, CYP2J2, DACH2, DCLK2, DDI1, DMRTA1, DPP10, EDIL3, EE…	90293, 10891, 801, 2334, 27065, 400892, 1573, 83604, 9865, 50614, 7163, 145581, 166614, 1183, 8406, 124912, 6785, 117154, 80224, 401388, 4886, 390061, 144448, 79097, 2020, 552889, 56923, 161502, 23531, 92345, 151325, 130574, 132789, 55117, 253650, 727924, 416, 10085, 9978, 10737, 339593, 85444, 9992, 401134, 58477, 158747, 25769, 3831, 5621, 727905, 2826, 23281, 8745, 23283, 909, 347730, 138046, …	24.1307	524	5758	16777	1.27335	4.94388e-06	0.000125237	1276	A2M-AS1, AARS2, ABCA12, ABCA13, ABCC12, ABCD2, ABHD6, ABI2, ACOT12, ACSBG2, ACTL7B, ACTL8, ADAM29, ADAMTS17, ADAMTS18, ADAMTS20, ADAMTS3, ADARB1, ADARB2-AS1, ADCK1, ADCY1, ADCY5, ADCY8, ADGRL3, ADRA1B, ADRA1D, AFF2, AGAP1, AGBL4, AGPAT4, AGPAT4-IT1, AGXT, AGXT2, AHCYL2, AJAP1, AK5, AKAP6, AKAP7, AKAP8L, ALAS1, ALG10, ALOX12B, ALOXE3, ALS2CR11, AMBP, AMER1, ANGPTL5, ANKRD20A11P, ANKRD20A3, ANKRD30…	8224, 374462, 113451, 1413, 8417, 940, 170691, 10993, 131831, 170692, 25799, 642236, 79608, 7356, 79605, 84078, 148808, 339479, 744, 375323, 10718, 8216, 166614, 6096, 8406, 6092, 1428, 128653, 55228, 340554, 196051, 23641, 374860, 374864, 1812, 90632, 267002, 732, 29906, 149837, 162632, 196472, 312, 24150, 55924, 78986, 132789, 85445, 85446, 22924, 57221, 10085, 128864, 7336, 6474, 80712, 85444,…	23.5034	3277	5727	16697	1.13523	3.84565e-10	9.7423e-09
Males DMR Genes	UNIGENE_EST_QUARTILE	embryo_development_3rd	293	ABRA, ACSM6, ADAMTS14, ADAMTS20, ADAMTS5, ADCY2, ADCY5, ADRA1D, AFF2, AGAP7P, AJAP1, ALG10B, ALX1, AMOT, ANKRD20A9P, ARHGEF6, ARL5B, ARSF, ASTN2, ASXL3, ATXN7L3B, AUTS2, AWAT1, BANF2, BCRP2, BIK, BMP3, BRD7, C14orf177, C1orf229, C1QTNF7, C2orf40, C4orf22, C7orf62, C7orf76, CACNA2D1, CAPN6, CBLN2, CBLN4, CCDC67, CCT8L2, CD1A, CD1D, CDH2, CDH6, CGGBP1, CHRNA1, CHST15, CHSY3, CKB, CLCN4, CLDN10, CLD…	90293, 1415, 55841, 2334, 3479, 27065, 400892, 1573, 83604, 9865, 50614, 8321, 442523, 11096, 145581, 166614, 6095, 1183, 23503, 6785, 117154, 80224, 401388, 51363, 158724, 140766, 4886, 144448, 79097, 168400, 2846, 84891, 552889, 56923, 4225, 3747, 151325, 827, 653268, 130576, 130574, 55117, 92249, 727924, 416, 144455, 388759, 221079, 9978, 10737, 412, 51481, 401134, 58477, 641516, 79832, 285704…	30.8746	524	7500	16777	1.2508	1.3924e-07	5.2911e-06	1738	A2M-AS1, AACSP1, AADAC, AARS2, AASDH, ABCA12, ABCB7, ABCC12, ABCC6P1, ABCC9, ABCD2, ABI2, ABI3BP, ABRA, ACAN, ACAP2, ACIN1, ACO1, ACOT12, ACSBG2, ACSF3, ACTL7B, ACTL8, ACVR2A, ADAM29, ADAMTS12, ADAMTS18, ADAMTS20, ADAMTS3, ADAMTS5, ADAMTS8, ADAMTSL3, ADARB1, ADARB2-AS1, ADCY1, ADCY5, ADCY8, ADD1, ADGRL2, ADGRL3, ADRA1B, ADRA1D, ADRA2A, AFF2, AFF3, AGO2, AGO4, AGPAT4, AGPAT4-IT1, AGR3, AGTR1, AGTR…	8224, 165055, 374462, 113451, 1415, 23658, 1413, 940, 3281, 943, 3283, 170692, 131831, 79805, 25799, 948, 6492, 5369, 84078, 1825, 6095, 6096, 6091, 80731, 6092, 1428, 196051, 5358, 546, 374864, 1812, 84891, 29906, 1432, 51496, 23635, 57221, 128864, 8239, 6474, 347487, 1846, 51481, 1441, 641516, 375513, 910, 911, 401509, 79839, 5340, 522, 63904, 2961, 63908, 84870, 79843, 374819, 442421, 2103, 29…	32.0133	3277	7464	16697	1.18642	3.48539e-27	2.6489e-25
Males DMR Genes	UNIGENE_EST_QUARTILE	normal_disease_3rd	296	ABRA, ACSM6, ADAM23, ADAMTS20, ADAMTS5, ADCY2, ADCY5, ADRA1D, AFF2, AGAP7P, AJAP1, AKAP6, ALG10B, ALX1, AMD1, ANKRD18A, ANKRD20A9P, AQP1, ARSF, ASXL3, AUTS2, AWAT1, BANF2, BAZ1A, BCRP2, BIK, BMP3, BRINP1, C1QTNF7, C2orf40, C4orf22, C7orf62, C7orf76, CACNA2D1, CALM1, CAPN6, CBLB, CBLN2, CBLN4, CCDC67, CCT8L2, CD1A, CD1D, CD40LG, CDH18, CDH2, CFAP161, CFC1, CHI3L2, CHRNA1, CHSY3, CKB, CLCN4, CLDN10…	90293, 1415, 10891, 801, 2334, 27065, 400892, 1573, 83604, 9865, 50614, 442523, 11096, 145581, 11326, 84679, 166614, 6095, 1183, 49860, 8406, 124912, 6785, 117154, 80224, 401388, 158724, 4886, 144448, 168400, 2846, 2020, 203328, 84891, 56923, 4225, 161502, 3747, 151325, 23531, 827, 653268, 130574, 118425, 390535, 55117, 253650, 727924, 416, 10085, 10737, 412, 51481, 139420, 9992, 401134, 58477, 6…	31.1907	524	7257	16777	1.30592	5.75743e-10	4.37564e-08	1686	A2M-AS1, AACSP1, AADAC, AARS2, ABCA12, ABCC12, ABCC6P1, ABCC9, ABCD2, ABHD6, ABI3, ABI3BP, ABRA, ABTB1, ACAN, ACAP2, ACKR3, ACO1, ACOT12, ACPP, ACSBG2, ACTL7B, ACTL8, ACVR2A, ADAM29, ADAMTS12, ADAMTS18, ADAMTS20, ADAMTS3, ADAMTS5, ADAMTS8, ADAMTSL3, ADARB1, ADCY1, ADCY5, ADCY8, ADGRL3, ADGRL4, ADRA1B, ADRA1D, ADRA2A, AFF2, AFF3, AGPAT4, AGPAT4-IT1, AGR3, AGTR1, AGTR2, AGXT, AGXT2, AHCYL2, AHSP, A…	113451, 1415, 1413, 940, 943, 3283, 10993, 131831, 170692, 25799, 948, 6492, 5369, 6867, 84078, 6095, 6096, 80731, 6092, 1428, 196051, 374860, 374864, 1812, 84891, 29906, 162632, 23635, 2974, 22924, 57221, 10085, 128864, 919, 6474, 80712, 347487, 51481, 1441, 641516, 375513, 25769, 910, 911, 401509, 5340, 63904, 5336, 63908, 64591, 84870, 79843, 442421, 2103, 2104, 2993, 57282, 10060, 340719, 146…	31.0554	3277	7216	16697	1.19048	1.06435e-26	4.04454e-25
Males DMR Genes	UNIGENE_EST_QUARTILE	testis_normal_3rd	220	ACSM6, ADAMTS20, ADCY2, ADCY5, AFF2, AGAP7P, AJAP1, AKAP6, AMD1, ANKRD18A, ANKRD20A9P, ANXA2, ARHGEF6, ARSF, ASXL3, ATXN7L3B, BANF2, BAZ1A, BCRP2, BRINP1, C14orf177, C1orf106, C1QTNF7, C2orf40, C4orf22, C7orf62, CACNA2D1, CALM1, CAPN6, CBLN4, CCDC67, CCT8, CCT8L2, CDH12, CDH18, CDH2, CDH6, CDKN2B, CFAP161, CLCN4, CLDN23, CNBD1, CNTNAP3, CORIN, COX7B2, CPSF6, CPXCR1, CRNDE, CRYBB2, CSMD3, CWC22, C…	90293, 1415, 619455, 801, 2334, 27065, 400892, 55646, 442523, 23133, 1183, 124912, 117154, 340107, 80224, 118987, 158724, 5366, 144448, 168400, 2846, 203328, 84891, 552889, 56923, 161502, 151325, 827, 653268, 130576, 130574, 390535, 55117, 253650, 727924, 416, 144455, 10737, 85444, 51481, 139420, 9992, 650226, 641516, 440119, 285704, 137075, 727905, 353088, 9182, 23281, 25913, 347730, 90655, 3789…	23.1823	524	6018	16777	1.17045	0.00228249	0.0424879	1255	A2M-AS1, AACSP1, ABCA12, ABCA13, ABCB7, ABCC12, ABCG1, ABHD2, ABHD4, ABI2, ACAN, ACAP2, ACER2, ACKR3, ACSBG2, ACTL6A, ACTL7B, ACTL8, ADAM29, ADAMTS12, ADAMTS17, ADAMTS18, ADAMTS20, ADAMTS3, ADAMTSL1, ADAMTSL3, ADCY3, ADCY4, ADCY5, ADGRL3, ADO, ADRA1B, ADSS, AEBP2, AFAP1, AFF2, AFF3, AGBL1-AS1, AGFG1, AGPAT4-IT1, AGTR2, AHCTF1, AJAP1, AK5, AKAP12, AKAP6, AKAP7, AKAP8, AKAP8L, ALG10, ALOX15B, ALPL,…	165055, 113451, 1415, 284661, 170691, 131831, 170692, 79805, 25799, 6492, 5369, 84078, 8218, 375323, 85460, 10718, 8216, 222546, 128653, 340554, 196051, 5366, 5358, 137392, 374860, 7341, 374864, 84891, 84890, 29906, 149837, 84295, 162632, 196472, 51496, 138151, 312, 24150, 55924, 78986, 339622, 85445, 85446, 128864, 7336, 8239, 6474, 80712, 347487, 85444, 51481, 348932, 55205, 641516, 196483, 375…	23.1166	3277	5974	16697	1.07039	0.000478274	0.00604126
Females DMR Genes	CHROMOSOME	18	55	ANKRD20A5P, ASXL3, BCL2, CABLES1, CCDC102B, CCDC178, CDH2, CDH20, CDH7, CEP192, CETN1, CTAGE1, CXADRP3, DSEL, GACAT2, GALR1, GRP, KC6, KIAA1468, KLHL14, LDLRAD4, LINC00305, LINC00470, LINC00683, LINC00908, LINC01538, LOC100131655, LOC644669, LOC727896, LPIN2, LRRC30, MBP, MC2R, MC4R, MC5R, NDC80, NOL4, PHLPP1, PMAIP1, POTEC, POTED, PTPRM, RAB12, RNF152, RNMT, RPL36A, SALL3, SEC11C, SERPINB5, SETB…	23239, 400654, 201475, 1005, 10403, 27164, 440224, 92126, 90701, 652991, 5268, 400660, 6925, 4155, 55125, 4158, 57565, 100131655, 8731, 28316, 100287082, 5366, 91768, 374864, 4160, 4161, 220441, 26040, 1000, 56651, 221241, 727896, 1068, 57614, 284276, 5797, 440482, 8715, 80816, 4092, 6173, 644669, 596, 753, 9525, 641516, 2922, 79839, 29090, 64693, 9663, 388468, 2587, 317754, 339291	1.88874	2247	346	22089	1.56264	0.000965532	0.0120024	170	ADCYAP1, AKAIN1, ANKRD62, AQP4, AQP4-AS1, ATP8B1, B4GALT6, BCL2, C18orf25, C18orf63, CABLES1, CBLN2, CCBE1, CCDC102B, CCDC178, CD226, CDH19, CDH2, CDH20, CDH7, CELF4, CEP192, CEP76, CHST9, CNDP1, COLEC12, CTAGE1, CTDP1, CYB5A, DCC, DLGAP1, DLGAP1-AS2, DLGAP1-AS3, DLGAP1-AS5, DOK6, DSC3, DTNA, DYM, DYNAP, ENOSF1, EPB41L3, ESCO1, FAM69C, FBXO15, FEM1A, FHOD3, GACAT2, GALNT1, GALNT13, GALR1, GAREM1,…	84735, 390858, 54808, 65258, 1005, 284215, 10403, 83876, 22878, 59340, 85019, 63895, 54495, 80206, 652991, 1825, 23136, 84203, 7541, 147407, 1528, 100288122, 57565, 56853, 26251, 28316, 8731, 5366, 55556, 28513, 677819, 729950, 114799, 91768, 9150, 6875, 374864, 55034, 6014, 1000, 29906, 406906, 4225, 125704, 9984, 81035, 3998, 114805, 220158, 100128893, 125488, 11031, 201501, 220164, 9218, 28427…	1.79023	7666	345	21792	1.40074	7.67037e-08	9.58796e-07
Females DMR Genes	CHROMOSOME	X	222	ACTRT1, ADGRG4, AFF2, AMER1, AMMECR1, ANOS1, APLN, AR, ARAF, ARHGAP6, ARHGEF6, ASB11, ATG4A, BCAP31, BCOR, BCORL1, BRDTP1, BRS3, BRWD3, BTK, CASK, CCDC22, CCNB3, CD40LG, CDKL5, CDX4, CFAP47, CHIC1, CITED1, CLCN4, CNEP1R1, CNGA2, CPXCR1, CUL4B, CXorf21, CXorf40B, CXorf51A, CYLC1, DACH2, DCAF8L1, DDX3X, DDX53, DGKK, DIAPH2, DIAPH2-AS1, DOCK11, DUSP9, EDA, EDA2R, EFNB1, ELF4, ELK1, ERAS, ESX1, F8A1,…	139818, 90293, 286464, 8226, 4204, 5230, 140456, 2002, 4105, 2334, 4103, 2332, 4104, 6872, 83604, 5638, 26609, 158880, 4113, 6611, 3920, 139425, 494336, 1183, 117154, 5365, 158724, 5358, 168400, 51765, 100124538, 8862, 340547, 5251, 139604, 54880, 54885, 139411, 286442, 5355, 23630, 55869, 84889, 80712, 3730, 139420, 280658, 280655, 65267, 140886, 100130613, 27197, 286451, 139324, 340533, 10742, …	7.62363	2247	983	22089	2.2201	2.87845e-31	7.19611e-30	437	ABCD1, ACOT9, ACRC, ACTRT1, ADGRG2, ADGRG4, AFF2, AGTR2, AIFM1, AKAP14, ALAS2, ALG13, AMER1, AMOT, ANKRD11, ANOS1, APLN, AR, ARHGAP6, ARHGEF9, ARL13A, ARMCX1, ARMCX2, ARMCX5, ARMCX6, ARSD, ARSE, ARX, ASB12, ATP11C, ATP2B3, ATP6AP2, ATP7A, ATRX, AWAT2, BCOR, BCORL1, BEX4, BGN, BRCC3, BRDT, BRDTP1, BRS3, CACNA1F, CASK, CCDC120, CCDC160, CCDC22, CD99L2, CDKL5, CENPI, CETN2, CFAP47, CHRDL1, CHST7, CI…	139716, 29123, 139818, 8226, 5230, 441525, 100133957, 401613, 26609, 1821, 2857, 538, 2010, 8409, 8406, 51360, 340554, 79710, 5358, 168400, 546, 347454, 641339, 8862, 100124538, 212, 8242, 3597, 5251, 441502, 84295, 215, 5256, 5355, 100124535, 55922, 340544, 415, 84889, 8239, 414, 80712, 412, 347487, 51481, 51480, 8237, 27197, 90121, 170685, 79836, 7319, 57232, 10075, 10742, 2824, 186, 6758, 7224…	4.60194	7666	970	21792	1.28067	8.36501e-11	2.09125e-09
Females DMR Genes	GNF_U133A_QUARTILE	Appendix_3rd	442	AACS, AAK1, ABCA8, ABCG1, ABHD2, ABI1, ACAN, ACAP2, ACTR3B, ADCY2, ADD1, ADGRL3, ADRA2A, AGFG2, AGK, AHRR, AK5, AKAP6, AKAP9, ALG11, AMZ2, ANO3, ANOS1, AP5M1, APC2, APPL2, ARHGAP6, ARHGEF3, ARHGEF4, ARHGEF6, ARL8B, ARRB2, ASTN2, ATP6V1C1, ATP6V1H, ATP8A1, ATRNL1, ATXN7L3B, AUTS2, BAALC, BMP1, BNIP3L, C11orf58, C1D, C1QL1, C3orf14, CACNA1A, CACNB2, CADPS, CAMTA1, CAND1, CCDC6, CCDC92, CCNH, CD200,…	2009, 8226, 5230, 2002, 27069, 3281, 374291, 150, 23507, 10098, 5362, 10099, 8731, 23505, 5365, 51363, 729786, 7337, 8022, 409, 5358, 10090, 7342, 10721, 606551, 547, 552889, 57369, 8030, 27185, 176, 55117, 22921, 10085, 2830, 22920, 10882, 58478, 196483, 55207, 23527, 28232, 58473, 138046, 51286, 6757, 528, 85453, 5128, 5126, 3241, 27020, 10857, 26037, 50649, 79844, 5910, 118, 27445, 9201, 50650…	15.1786	1273	3569	12782	1.2435	1.70416e-08	6.64622e-07	1490	AACS, AAK1, AATK, ABAT, ABCA2, ABCB9, ABCD3, ABCG1, ABHD17A, ABHD17B, ABHD2, ABO, ACAN, ACHE, ACOT7, ACOX3, ACSBG1, ACSL3, ACTN1, ACTR2, ACTR3B, ADAP1, ADARB1, ADCY1, ADCY3, ADCY9, ADCYAP1, ADD1, ADGRA3, ADGRG1, ADGRL1, ADGRL2, ADO, AGAP1, AGK, AGPAT4, AGPAT5, AGT, AGTPBP1, AJAP1, AKAP13, AKAP6, AKAP8L, AKTIP, ALCAM, ALDH1L1, ALDH2, ALDH6A1, ALDH7A1, ALG13, ALPL, AMOTL2, ANGEL2, ANGPT1, ANK2, ANK…	8226, 25797, 3281, 5372, 334, 5375, 22905, 8739, 79609, 374291, 22906, 22903, 745, 63916, 1821, 6867, 79605, 1826, 8424, 339479, 744, 1827, 6493, 90627, 8408, 6091, 8405, 23648, 5361, 55228, 23646, 5362, 10099, 25787, 344, 8731, 6885, 7337, 23640, 5358, 10090, 100133234, 10097, 10721, 2944, 8725, 546, 7341, 2941, 547, 2946, 79612, 84890, 1436, 8437, 6468, 55213, 166647, 7329, 25778, 78986, 55922,…	15.6908	4581	3533	12644	1.16404	1.73162e-18	6.7533e-17
Females DMR Genes	GNF_U133A_QUARTILE	Cerebellum Peduncles_3rd	187	AAK1, ABHD2, ADCY2, ADD1, AFF2, ALDH1A3, APBA1, APC2, ARHGEF4, ASTN2, ATXN7L3B, AUTS2, B3GNT3, BAALC, BCL6, BCL9, BICD1, BPI, C8orf33, CA8, CACNA1A, CAMTA1, CCDC177, CD6, CDH15, CDH18, CDKL5, CELSR2, CEND1, CEP170B, CHD9, CHST2, CHST8, CLCN4, CLSTN1, CMKLR1, CNTN1, COBL, CORO2B, CREBBP, CRTC1, CTNND2, DAO, DCBLD2, DCLK1, DGKI, DIP2C, DOCK9, DOK5, DYNC1I1, DYNLRB1, EHD1, EIF1B, ELAVL4, ELK1, EPHB1…	9240, 4204, 2002, 2334, 8926, 2099, 54715, 6872, 8671, 9865, 10297, 1387, 607, 604, 4826, 7545, 10539, 7547, 1183, 10331, 671, 22883, 4294, 4293, 473, 10098, 81847, 22982, 5362, 81848, 5365, 8497, 5037, 23261, 10090, 5834, 80036, 547, 552889, 1610, 9435, 29978, 26280, 1272, 10529, 3746, 7799, 923, 23199, 9363, 6500, 23635, 23014, 1996, 5803, 9162, 1501, 108, 27112, 2596, 64077, 11136, 6000, 4781,…	6.4217	1273	1458	12782	1.28782	0.000133806	0.000948419	674	AAK1, AATK, ABAT, ABHD2, ABLIM3, ACHE, ACOT7, ACSBG1, ADAM11, ADAM12, ADARB1, ADCY1, ADCY9, ADD1, ADD2, ADGRL1, ADO, AFF2, AGAP1, AGT, ALDH1A3, ALDH6A1, ANGPTL2, ANK1, ANK2, ANK3, ANKH, ANKRD6, AP2A2, APBA1, APBA2, APBB3, APC2, APLNR, APLP2, APMAP, AQP4, AQP7, ARHGDIG, ARHGEF10L, ARHGEF11, ARHGEF4, ARHGEF9, ARMCX1, ARTN, ASAP2, ASB1, ASCL1, ASIC2, ASPHD1, ASTN2, ATP1A1, ATP2B2, ATP2B3, ATP8A2, AT…	56097, 23510, 7498, 801, 150967, 27065, 334, 8013, 22905, 22906, 22903, 63916, 1821, 79605, 8324, 6865, 1826, 6497, 605, 23500, 23648, 55228, 5361, 8110, 5362, 25787, 50618, 161, 10090, 8019, 2941, 2020, 547, 1816, 84890, 552889, 7204, 29906, 824, 1437, 8864, 7329, 923, 8038, 78986, 55218, 23635, 2835, 10086, 622, 627, 6370, 51299, 1846, 8853, 220, 8851, 55205, 140885, 816, 55200, 150726, 187, 22…	7.09773	4581	1441	12644	1.29098	1.07147e-18	8.35744e-17
Females DMR Genes	GNF_U133A_QUARTILE	Cerebellum_3rd	952	AAK1, AASS, ABCA5, ABCG1, ABHD2, ABI3BP, ACAN, ACAP2, ACO1, ACSS3, ACTC1, ACTR3B, ACVR2A, ADAM20, ADAM21P1, ADAM3A, ADAM5, ADAMTS3, ADAMTS6, ADAMTSL2, ADCY2, ADCY8, ADD1, ADGRE1, ADGRL3, ADGRL4, ADORA2B, ADRA2A, AFF2, AGFG2, AGK, AGXT, AHNAK, AHRR, AK5, AKAP6, AKAP8, AKAP9, ALDH1A3, ALOX12, ALOX12P2, AMBP, AMMECR1, ANGPT2, ANKLE2, ANKRD55, ANKS1B, ANO2, ANO3, ANOS1, ANXA1, ANXA2, ANXA2P3, ANXA3, …	8224, 8226, 3281, 6872, 8744, 79802, 947, 79804, 335, 7356, 7357, 5368, 7358, 5369, 1820, 3486, 79600, 2957, 8425, 6496, 8021, 23643, 3293, 10098, 8731, 10099, 5362, 29035, 29034, 729786, 7337, 5366, 5358, 10090, 79097, 10721, 547, 79611, 1815, 8030, 1432, 27185, 5355, 23630, 925, 24150, 926, 27181, 923, 921, 23635, 2977, 10085, 91120, 8428, 196483, 916, 320, 912, 79839, 8748, 10742, 28234, 28232…	32.6923	1273	9125	12782	1.04755	0.00254969	0.0104258	3328	A4GALT, AAK1, AANAT, AASS, ABAT, ABCA12, ABCA2, ABCA4, ABCA5, ABCA6, ABCB9, ABCC3, ABCC4, ABCD1, ABCG1, ABHD17B, ABHD18, ABHD2, ABHD4, ABHD5, ABLIM3, ABO, ABTB2, ACACB, ACAN, ACE, ACHE, ACLY, ACO1, ACOT11, ACOT7, ACOT9, ACOX3, ACRV1, ACSBG1, ACSF2, ACSM1, ACTG1, ACTL7B, ACTL8, ACTN1, ACTR2, ACTR3B, ACVR2A, ACVRL1, ADAM11, ADAM12, ADAM20, ADAM21P1, ADAM28, ADAM29, ADAM30, ADAMTS12, ADAMTS2, ADAMTS…	8224, 79801, 8226, 23658, 25797, 3281, 5373, 63923, 6874, 5372, 5371, 63925, 10993, 23650, 10994, 79802, 79805, 79804, 5368, 6869, 2950, 5369, 63916, 6867, 6865, 1820, 2957, 1825, 2956, 1826, 538, 1827, 79812, 6095, 90627, 3291, 23649, 6091, 169522, 5361, 63935, 79819, 3293, 10099, 5362, 6885, 79816, 3298, 79814, 164656, 5366, 5358, 10090, 10097, 6875, 546, 1811, 63926, 1812, 547, 9, 1816, 8208, …	35.0463	4581	9028	12644	1.01746	0.0101904	0.0327409
Females DMR Genes	GNF_U133A_QUARTILE	Colorectal Adenocarcinoma_3rd	330	AACS, AAK1, ACTR3B, ADCY2, ADCY8, ADGRL3, AFF2, AGK, AGXT, AHRR, AK5, AKAP6, ANO10, ANO3, APC2, ARHGEF3, ARHGEF4, ARL8B, ASTN2, ATP6V1C1, ATP6V1H, ATRNL1, ATXN7L3B, B3GNT3, BAALC, BCL2, BEST1, BLOC1S1, BMP1, BTK, C12orf40, C1QL1, C3orf14, CACNA1A, CACNB2, CADPS, CAMTA1, CASK, CCDC92, CD200, CD40LG, CD6, CD70, CDH11, CDH15, CDH18, CDH2, CELSR2, CEND1, CEP170B, CEP350, CHL1, CHST10, CHST2, CHST8, C…	4204, 2002, 27069, 2334, 80215, 3281, 55847, 6872, 80212, 9865, 9857, 2011, 89853, 56341, 1183, 10331, 23507, 10098, 81847, 81490, 5362, 8731, 81848, 5365, 55750, 653483, 29034, 7481, 8022, 23261, 9867, 10090, 4122, 547, 552889, 6604, 3742, 221692, 3746, 23630, 3843, 27181, 923, 55117, 6500, 1996, 10085, 51196, 2596, 64077, 4781, 11341, 22920, 9891, 9890, 10882, 51586, 23387, 1463, 286451, 23389,…	11.3324	1273	2664	12782	1.2438	3.2435e-06	3.61413e-05	1111	AACS, AAK1, AATK, ABAT, ABCA2, ABCB9, ABHD11, ABLIM3, ABTB2, ACOT11, ACOT7, ACSBG1, ACSL3, ACTR3B, ADAM11, ADAP1, ADARB1, ADCY1, ADCY8, ADCYAP1R1, ADD2, ADGRA2, ADGRB1, ADGRF5, ADGRL1, ADO, ADSL, AFF2, AGAP1, AGK, AGT, AGXT, AKAP6, AKTIP, ALDH2, ALDH6A1, ALDH7A1, ALOXE3, ALPI, AMOT, ANK1, ANK2, ANK3, ANKH, ANKRD11, ANKRD46, ANO10, AP5Z1, APBA2, APBB2, APC2, APP, AQP9, ARAP1, ARHGAP32, ARHGAP33, A…	55237, 3281, 1416, 944, 23650, 5375, 8739, 22905, 22906, 6869, 22903, 745, 6867, 79605, 6865, 1826, 8424, 6493, 6095, 23648, 5361, 55228, 5362, 8731, 29034, 23640, 100133234, 10090, 7343, 546, 79616, 2941, 547, 1816, 84890, 29906, 8438, 8437, 8242, 51491, 25778, 78986, 923, 25770, 10732, 10085, 2972, 8239, 10738, 51299, 79623, 55205, 140885, 8237, 150726, 323, 55207, 10079, 321, 10076, 79637, 107…	11.6997	4581	2640	12644	1.16154	2.19836e-12	2.4496e-11
Females DMR Genes	GNF_U133A_QUARTILE	dorsal root ganglia_3rd	204	ABCG1, ACTR3B, ADCY2, ADCY8, ADGRL3, AGK, AK5, ANKRD55, ANO3, ANOS1, APBA1, APC2, ARHGEF4, ATP6V1C1, ATP6V1H, ATP8A1, ATRNL1, AUTS2, BAALC, BCL11B, BEST1, BMP1, C1QL1, C3orf14, CACNA1A, CACNB2, CAMTA1, CD200, CD6, CDH11, CDH2, CDK17, CELSR2, CEND1, CHST15, CLCN4, CNTNAP2, COBL, CORO2B, CRTC1, CSTF2T, CTNND2, CYB5R2, DAPK1, DCLK1, DGKB, DIAPH2, DIP2C, DOCK1, DYNC1I1, EML1, ENOPH1, EPHB4, ESR1, FAM…	2009, 4204, 27069, 83604, 9865, 5638, 4113, 3920, 6496, 56341, 89853, 1183, 23507, 23505, 10099, 5365, 51363, 55750, 23261, 10090, 4122, 6604, 221692, 923, 6500, 2596, 64077, 2830, 11341, 22920, 3730, 10882, 9890, 58478, 23387, 1463, 286451, 9899, 320, 23284, 23283, 28232, 58473, 138046, 51286, 528, 5128, 23239, 23031, 114, 5126, 10857, 26037, 27020, 2581, 50649, 79844, 5910, 23175, 27445, 9201, …	7.00549	1273	1551	12782	1.32065	1.24192e-05	0.00012108	670	AATK, ABAT, ABCA2, ABCB9, ABCG1, ABO, ACHE, ACOT7, ACSBG1, ACSL3, ACTR3B, ADAP1, ADCY1, ADCY3, ADCY8, ADCY9, ADD2, ADGRL1, ADORA2A, ADRA2C, AGAP1, AGK, AGPAT4, AGPAT5, AGT, ALCAM, ALDH1A2, ALDH2, ALDH3A2, ALDH6A1, ALDH7A1, ALPPL2, AMBN, ANGEL2, ANK2, ANK3, ANKRD2, ANKRD46, ANOS1, APBA1, APBA2, APBB2, APC2, APLNR, APP, AQP4, ARHGAP32, ARHGAP33, ARHGAP5, ARHGDIG, ARHGEF4, ARHGEF9, ARL1, ARMCX2, ASA…	2009, 56097, 7498, 1318, 801, 150967, 27065, 949, 10993, 129642, 5375, 152, 22905, 1728, 745, 1821, 203197, 8424, 744, 6496, 2202, 8601, 1827, 8408, 23500, 23648, 55228, 5361, 23646, 23505, 10099, 51363, 23640, 10090, 2944, 546, 1812, 400, 2946, 168544, 2840, 23787, 1436, 6750, 214, 217, 923, 55218, 8301, 8303, 622, 412, 8853, 8854, 10882, 8851, 55205, 224, 140885, 816, 8237, 150726, 323, 187, 32…	7.0556	4581	1536	12644	1.20395	1.62164e-10	1.40542e-09
Females DMR Genes	GNF_U133A_QUARTILE	fetalliver_3rd	365	AACS, AAK1, ABCA5, ABHD2, ACAP2, ACTR3B, ADAMTS3, ADCY2, ADGRL3, ADRA2A, AFF2, AGK, AK5, AKAP6, AKAP9, ANO3, ANOS1, APBA1, APC2, APPL2, ARHGAP8, ARHGEF4, ATP6V1C1, ATP8A1, ATRNL1, ATXN7L3B, AUTS2, BAALC, BCL11B, BCL9, BCORL1, BICD1, BNIP3L, C1QL1, C3orf14, C8orf33, CACNA1A, CACNB2, CADPS, CAMTA1, CAND1, CASK, CCDC90B, CCND2, CD200, CDH11, CDH13, CDH2, CDK17, CELSR2, CEND1, CEP170B, CEP57, CHD9, C…	2009, 1479, 4204, 5230, 2002, 2334, 3281, 2332, 83604, 9865, 5368, 150, 3927, 6611, 607, 81689, 6496, 89853, 1488, 8021, 1183, 23503, 9873, 23507, 10098, 5362, 10099, 8731, 55750, 51363, 653483, 7337, 23261, 5358, 9867, 10090, 1592, 4122, 7733, 547, 643224, 552889, 6604, 23533, 3742, 5756, 1452, 10228, 51696, 3843, 55117, 23635, 6500, 1996, 23014, 23295, 2596, 4781, 22920, 9891, 3730, 9890, 10882…	12.5343	1273	2921	12782	1.25468	2.74815e-07	4.28711e-06	1202	AACS, AAK1, ABAT, ABCA5, ABCD3, ABHD18, ABHD2, ABLIM3, ACHE, ACOT7, ACSL3, ACTG1, ACTR3B, ADAM28, ADAMTS3, ADAP1, ADARB1, ADCY1, ADCY3, ADD2, ADGRA3, ADGRG1, ADGRL1, ADGRL2, ADO, AFAP1, AFF2, AGAP1, AGK, AGPAT4, AGPAT5, AGTPBP1, AHNAK2, AKAP6, AKAP8L, ALCAM, AMOTL2, ANGEL2, ANK2, ANK3, ANKH, ANKRD46, ANKRD6, ANOS1, AP1G2, AP2A2, APBA1, APBA2, APBB2, APC2, APITD1, APP, APPL2, AQP4, ARHGAP12, ARHGA…	6874, 3281, 5372, 63925, 79805, 8013, 22905, 22906, 5368, 63916, 79605, 3485, 29911, 79603, 339479, 744, 6496, 1827, 6091, 23648, 63935, 5361, 55228, 6882, 5362, 10099, 25787, 8731, 6885, 3298, 7337, 23640, 5358, 10090, 100133234, 6875, 8019, 546, 7341, 2941, 547, 1816, 84890, 8437, 166647, 25778, 78986, 23635, 55218, 7336, 2972, 8440, 8239, 1849, 8443, 6477, 55205, 8237, 329, 150726, 323, 10079,…	12.658	4581	2888	12644	1.14877	6.54353e-12	6.37995e-11
Females DMR Genes	GNF_U133A_QUARTILE	Kidney_3rd	557	AAK1, AASS, ABCA5, ABCA8, ABI1, ACAN, ACAP2, ACO1, ACTR3B, ADAM5, ADCY2, ADCY8, ADD1, ADGRL3, AFF2, AGFG2, AGK, AK5, AKAP6, AKAP9, ALG11, ALOX12, AMZ2, ANKRD55, ANO3, ANOS1, AP3B1, AP5M1, APBA1, APC2, ARHGEF4, ARHGEF6, ARL8B, ASTN2, ATP1B3, ATP6V1C1, ATP6V1H, ATP8A1, ATRNL1, ATXN7L3B, AUTS2, B3GNTL1, BAALC, BCAP31, BCL2, BCL9, BEST1, BMP1, BNIP3L, C16orf72, C1QL1, C3orf14, C8orf33, C9orf78, CACNA…	2009, 2006, 8226, 5230, 27069, 3281, 8128, 374291, 5368, 5369, 607, 6496, 3295, 23507, 10098, 3293, 10099, 8731, 5362, 1429, 5365, 29035, 729786, 7337, 5358, 10090, 79097, 547, 1815, 552889, 27185, 23630, 176, 55117, 23635, 2977, 22921, 10085, 51196, 22920, 10882, 58478, 196483, 55207, 320, 23527, 541578, 28232, 2829, 58473, 138046, 51286, 528, 85453, 5128, 114, 5126, 3241, 79847, 55906, 27020, 2…	19.1277	1273	5004	12782	1.11766	0.000260353	0.00169108	1955	AAK1, AASS, AATK, ABAT, ABCA2, ABCA4, ABCA5, ABCD3, ABHD11, ABHD17B, ABHD4, ABHD5, ABLIM3, ABTB2, ACACB, ACAN, ACHE, ACLY, ACO1, ACOT7, ACRV1, ACSBG1, ACSL3, ACTG1, ACTR3B, ADAM12, ADAM28, ADAM29, ADAMTS7, ADAP1, ADAR, ADARB1, ADARB2, ADCY1, ADCY3, ADCY8, ADCYAP1, ADD1, ADD2, ADGRA3, ADGRB1, ADGRF5, ADGRG1, ADGRL1, ADO, ADRA1B, ADRB3, AFF2, AGAP1, AGK, AGPAT4, AGPAT5, AGT, AGTPBP1, AGTR2, AHNAK2,…	8226, 941, 1414, 25797, 3281, 63923, 6874, 5372, 5371, 63925, 10994, 5375, 22905, 22906, 22903, 5368, 5369, 63916, 6867, 25793, 29911, 539, 1826, 6496, 1827, 6091, 3295, 5361, 6882, 23646, 3293, 63933, 1429, 5362, 10099, 29035, 5358, 10090, 2944, 546, 2941, 547, 2946, 84890, 1437, 1436, 6468, 51491, 25777, 25778, 23633, 23635, 2974, 2977, 10085, 6886, 2972, 8239, 518, 51480, 1448, 8237, 22907, 25…	20.5876	4581	4951	12644	1.08988	6.86248e-10	5.35273e-09
Females DMR Genes	GNF_U133A_QUARTILE	leukemiachronicmyelogenous(k562)_3rd	186	AAK1, ACTR3B, ADCY2, ADCY8, ADGRL3, AGFG2, AK5, APC2, ARHGEF3, ARHGEF4, ARL8B, ATP6V1C1, ATRNL1, B3GNT3, BAALC, BCL2, BEST1, CACNA1A, CAMTA1, CASK, CCDC22, CD200, CDH15, CDH18, CDH2, CELSR2, CEND1, CHL1, CKMT2, CLCN4, CLSTN1, CNKSR3, CNTNAP2, CORO2B, CREBBP, CRTC1, CTBP2, CTNND2, CUX2, CXorf21, CYLC2, DCLK1, DGKB, DGKI, DYNC1I1, EDA, EDIL3, EFNB1, ELAVL4, ELK1, EML1, EPHA4, EPHB4, ERC2, ESR1, ETV…	2009, 54413, 2747, 9348, 22871, 2002, 486, 8926, 2099, 54715, 10297, 154043, 25827, 1387, 80045, 2011, 2290, 4826, 56341, 1488, 1183, 151313, 10331, 1896, 22883, 4293, 10098, 81847, 81848, 5365, 80231, 8497, 5037, 23261, 9867, 4591, 283927, 547, 1000, 23316, 3742, 10529, 9628, 26289, 7799, 27181, 55117, 9902, 6500, 1996, 81553, 5803, 10085, 9162, 1501, 108, 2596, 6000, 11341, 22920, 7044, 84722, …	6.38736	1273	1501	12782	1.24424	0.000841462	0.00436788	629	AAK1, AATK, ABAT, ABCA2, ABCB9, ABHD5, ABO, ACAD10, ACOT7, ACSBG1, ACSL3, ACTR3B, ADAM11, ADAP1, ADARB1, ADCY1, ADCY8, ADD2, ADGRF1, ADGRF5, ADGRL1, ADRA2C, AGTR1, AKTIP, ALDH1B1, ALDH6A1, ALPPL2, AMN, ANK2, ANK3, ANKH, ANKRD46, APBA2, APC2, APP, AQP4, ARC, ARFGAP3, ARHGAP26, ARHGAP32, ARHGAP33, ARHGDIG, ARHGEF3, ARHGEF4, ARHGEF9, ARID1A, ARL4D, ARL8B, ARMC7, ARMC9, ARSD, ASB1, ASCL1, ASIC2, ASIC…	2009, 6775, 801, 150967, 27065, 949, 5375, 8013, 152, 6869, 22903, 745, 79605, 2011, 339479, 166614, 79716, 23500, 23648, 55228, 5361, 8028, 23504, 2848, 2941, 5218, 547, 80724, 6750, 51491, 219, 55117, 23633, 2835, 10085, 2972, 51299, 414, 412, 375449, 8851, 140885, 816, 8237, 23629, 55201, 150726, 55207, 10079, 321, 55384, 429, 79637, 2824, 10740, 185, 6480, 58473, 138046, 148229, 6595, 10858, …	6.62384	4581	1481	12644	1.17225	9.93684e-08	5.53624e-07
Females DMR Genes	GNF_U133A_QUARTILE	Occipital Lobe_3rd	301	AACS, AAK1, ACAN, ACTR3B, ADAM5, ADCY2, ADD1, ADGRL3, AK5, AKAP6, ANO2, ANO3, APBA1, APC2, ARHGEF4, ARL8B, ASTN2, ATP6V1C1, ATP6V1H, ATP8A1, ATRNL1, ATXN7L3B, BAALC, BCL11B, BEST1, BICD1, C12orf40, C1QL1, C3orf14, CACNA1A, CACNB2, CADPS, CAMTA1, CAND1, CCDC177, CCDC92, CD200, CDH17, CDH18, CDK17, CDKN1C, CELSR2, CEND1, CEP170B, CEP350, CEP57, CFTR, CHD9, CHL1, CHST10, CHST15, CHST2, CISD1, CLCN4,…	4204, 27069, 3281, 2332, 55847, 80212, 83604, 9865, 5638, 9857, 2011, 3920, 89853, 56341, 1080, 1183, 23507, 10098, 8731, 5365, 51363, 653483, 23261, 9867, 1592, 10721, 4122, 547, 552889, 6604, 221692, 3746, 10228, 176, 6500, 23635, 1996, 10085, 51196, 2596, 64077, 2830, 4781, 11341, 22920, 4092, 91120, 9891, 9890, 10882, 5899, 58478, 23387, 1463, 54875, 9899, 55207, 320, 80205, 23284, 23108, 282…	10.3365	1273	2320	12782	1.30271	1.60782e-07	3.13525e-06	998	AACS, AAK1, AATK, ABAT, ABCA2, ABHD17A, ACAN, ACOT7, ACSBG1, ACSL3, ACTR3B, ADAP1, ADCY1, ADD1, ADGRL1, ADGRV1, ADO, ADORA2A, ADRB2, ADSL, AGAP1, AGT, AGTR1, AGTR2, AIPL1, AKAP13, AKAP6, AKTIP, ALCAM, ALDH1A2, ALDH6A1, ALOXE3, ALPPL2, ANGEL2, ANK1, ANK2, ANK3, ANKRD46, ANO2, APBA1, APBA2, APBB2, APC2, APITD1, APLNR, APOB, APP, AQP4, ARC, ARFGAP3, ARHGAP12, ARHGAP32, ARHGAP5, ARHGDIG, ARHGEF11, AR…	338, 3281, 944, 5371, 8013, 5375, 22905, 6869, 22903, 745, 1821, 6867, 79605, 744, 1827, 23649, 23648, 55228, 5361, 23646, 25787, 8731, 3490, 10721, 546, 2941, 79092, 547, 8411, 84890, 25777, 78986, 23633, 55922, 23635, 10732, 727, 10085, 8239, 10738, 1849, 51299, 91120, 55205, 140885, 8237, 150726, 323, 320, 55207, 10079, 321, 10740, 28232, 79632, 2969, 8433, 1837, 85453, 5129, 988, 5126, 5333, …	10.5097	4581	2298	12644	1.19868	3.06084e-15	4.85167e-14
Females DMR Genes	GNF_U133A_QUARTILE	Olfactory Bulb_3rd	292	AACS, AAK1, ABCA8, ACTR3B, ADCY2, ADD1, ADGRL3, AK5, AKAP6, ANO3, ANOS1, APC2, ARHGEF4, ARL8B, ASAP1, ASTN2, ATP6V1C1, ATP6V1H, ATP8A1, ATRNL1, ATXN7L3B, AUTS2, B3GNT3, BAALC, BICD1, BNIP3L, C3orf14, C8orf33, CACNA1A, CACNB2, CAMTA1, CAND1, CASK, CCDC92, CCND2, CD200, CDH11, CDH12, CDH18, CDH2, CDK17, CDKN1C, CELSR2, CEND1, CEP170B, CHL1, CHST8, CISD1, CKMT2, CLCN4, CLIC4, CLSTN1, CNKSR3, CNTN1, …	2009, 4204, 27069, 3281, 2332, 55847, 80212, 83604, 9865, 5638, 3920, 81689, 89853, 56341, 1183, 10331, 23507, 81847, 10098, 5362, 10099, 5365, 7337, 23261, 9867, 4122, 547, 552889, 6604, 55862, 221692, 1452, 3746, 10228, 3843, 55117, 6500, 1996, 23014, 10085, 2596, 64077, 4781, 11341, 22920, 9891, 3730, 9890, 65265, 58478, 23387, 1463, 9899, 55207, 23002, 23284, 28232, 23108, 23007, 58473, 13804…	10.0275	1273	2038	12782	1.43863	6.06988e-12	4.73454e-10	898	AACS, AAK1, AATK, ABAT, ABCA2, ABLIM3, ACOT7, ACSBG1, ACSL3, ACTR3B, ADAP1, ADARB1, ADCY1, ADD1, ADD2, ADGRA3, ADGRF5, ADGRL1, ADO, AGAP1, AGPAT5, AGT, AGTPBP1, AKAP6, AKTIP, ALCAM, ALDH1A2, ALDH6A1, ALDH7A1, ANK2, ANK3, ANKH, ANKRD46, ANOS1, APBA2, APBB2, APC2, APP, AQP4, ARC, ARHGAP12, ARHGAP32, ARHGAP33, ARHGAP5, ARHGDIG, ARHGEF4, ARHGEF9, ARL1, ARL8B, ARMCX1, ARMCX2, ASAP1, ASCL1, ASIC2, ASPH…	3281, 5375, 22905, 22906, 22903, 745, 63916, 6867, 79605, 6865, 339479, 744, 1827, 6091, 55228, 5361, 23646, 10099, 5362, 23640, 7337, 546, 2941, 547, 84890, 1436, 166647, 25778, 78986, 23633, 55218, 10732, 10085, 8239, 1849, 51299, 55205, 140885, 8237, 55201, 150726, 323, 55207, 10079, 321, 10740, 28232, 79632, 2969, 8433, 1837, 85453, 5129, 5126, 3241, 50649, 79844, 10955, 10755, 2104, 84869, 1…	9.45661	4581	2019	12644	1.22762	2.60161e-17	6.76418e-16
Females DMR Genes	GNF_U133A_QUARTILE	Ovary_3rd	190	AASS, ABCA8, ADCY2, ADCY8, ADGRL3, ADGRL4, AHNAK, AK5, ALDH1A3, ANOS1, ANXA2, ANXA2P3, ANXA3, APBA1, ARHGAP15, ARHGAP8, ARHGEF6, ASTN2, ATP1B3, AUTS2, BAALC, BCL2, BCL9, BEST1, BICD1, BLOC1S1, C1QL1, C8orf4, CASK, CDH1, CDH11, CDK17, CDKN1C, CEBPD, CELSR2, CETN1, CHD9, CHEK2P2, CHL1, CHST2, CLEC1A, CLIC4, CNTF, COBL, COL4A2, COL6A1, CORO2B, CPQ, CREBBP, CRIM1, CTNND1, CTNND2, CTSK, CYB5R2, DAO, D…	2647, 7291, 2006, 1291, 9459, 55843, 10404, 1009, 9341, 9865, 5638, 2296, 6414, 483, 3679, 1387, 79600, 10157, 607, 8425, 10826, 7545, 9043, 89853, 57161, 9637, 11141, 1284, 64123, 23507, 22982, 400818, 81848, 5365, 51232, 9875, 1906, 1793, 5037, 1513, 10916, 5358, 54793, 10090, 4122, 2331, 80036, 547, 3911, 7078, 2212, 4792, 1610, 9435, 55862, 3742, 3216, 10529, 1270, 10875, 27185, 26289, 2766, …	6.52473	1273	1524	12782	1.25181	0.000524534	0.0029189	612	AASS, AATK, ABCA2, ABCA6, ABCD3, ABLIM3, ACACB, ACSBG1, ADAMTS2, ADAMTS9, ADCY3, ADCY8, ADGRF5, ADGRG6, ADGRL4, ADM, ADO, ADRB2, AGAP1, AGPAT4, AGT, AHNAK, ALDH1A3, ALDH6A1, ALDH7A1, AMOTL2, ANK3, ANOS1, ANXA2P1, ANXA3, ANXA4, APBA1, APBB3, APLNR, APP, AQP4, ARHGAP15, ARHGAP26, ARHGAP32, ARHGAP5, ARHGAP8, ARHGEF16, ASTN2, ATF3, ATP1B3, ATP8B1, ATXN2, AURKB, AUTS2, AXL, B3GNT2, BAMBI, BBOX1, BCL2,…	10894, 2006, 56097, 23510, 1316, 1312, 129642, 51375, 154, 5375, 1728, 1821, 6867, 1727, 79600, 2012, 112464, 8424, 5228, 1827, 2200, 2017, 79812, 90627, 8406, 23500, 57211, 1718, 5358, 3490, 10090, 8727, 2944, 55365, 547, 2946, 84890, 2840, 7204, 3597, 1436, 55118, 5256, 23635, 8301, 85446, 1842, 10738, 51299, 1848, 8857, 220, 1306, 10882, 55205, 816, 23629, 187, 320, 10076, 716, 6387, 64798, 28…	6.44482	4581	1516	12644	1.11423	0.000262468	0.00113687
Females DMR Genes	GNF_U133A_QUARTILE	Pituitary_3rd	289	AAK1, AASS, ABCA8, ABCG1, ACAN, ACTR3B, ADCY2, ADCY8, ADD1, ADGRL3, AGFG2, AK5, AKAP6, ALOX12P2, ANO3, APC2, ARHGEF4, ARL8B, ASTN2, ATP6V1C1, ATP8A1, ATRNL1, B3GNT3, BAALC, BEST1, BICD1, BMP1, C1QL1, C3orf14, C8orf33, CACNA1A, CACNB2, CAMTA1, CCDC177, CCDC22, CCDC92, CCNE2, CD200, CD6, CD8A, CDH12, CDH18, CDH2, CDKN1C, CELSR2, CEND1, CEP170B, CHL1, CHST10, CHST8, CISD1, CLCN4, CLSTN1, CNKSR3, CNT…	10205, 4204, 3281, 55847, 8744, 6872, 80212, 83604, 9865, 5638, 3920, 81689, 89853, 56341, 1183, 10331, 23507, 10098, 5365, 57213, 8022, 7337, 23261, 9867, 4122, 547, 56928, 3742, 3747, 3746, 925, 176, 923, 55117, 4641, 6500, 1996, 10085, 51196, 2596, 64077, 4782, 4781, 11341, 22920, 9891, 9890, 10882, 5899, 65265, 58478, 23387, 1463, 286451, 9899, 55207, 2825, 23284, 28232, 23007, 4771, 58473, 1…	9.92445	1273	2254	12782	1.2874	9.66236e-07	1.2561e-05	959	AAK1, AASS, AATK, ABAT, ABCA2, ABCB9, ABCD1, ABCG1, ABHD17B, ACAN, ACOT11, ACOT7, ACSL3, ACTL8, ACTR3B, ADAM11, ADAM30, ADAMTS2, ADAP1, ADARB2, ADCY1, ADCY3, ADCY8, ADD1, ADD2, ADGRB1, ADGRL1, ADO, ADRB3, AGAP1, AGPAT4, AGT, AHDC1, AKAP6, AKTIP, ALCAM, ALDH1A2, ALDH6A1, ALDH7A1, ALOX12P2, ANGPTL2, ANK2, ANK3, ANKEF1, ANKRD11, AOC4P, APBA2, APBB2, APC2, APITD1, APLNR, APP, AQP4, AQP7, ARC, ARHGAP2…	3281, 63925, 8013, 5375, 22905, 22903, 745, 63916, 6867, 79605, 1826, 8424, 1827, 90627, 23648, 55228, 5361, 23646, 7337, 546, 63926, 2941, 7341, 547, 84890, 8437, 8242, 51491, 57226, 25778, 923, 78986, 23633, 10085, 7335, 51299, 51480, 55205, 140885, 8237, 23629, 150726, 79838, 323, 55207, 10079, 321, 55208, 10076, 79637, 10740, 28232, 1838, 64792, 1837, 5129, 5126, 5333, 50649, 51270, 79844, 10…	10.099	4581	2225	12644	1.18963	1.42715e-13	1.85463e-12
Females DMR Genes	GNF_U133A_QUARTILE	Prefrontal Cortex_3rd	255	AAK1, ACAN, ADAM3A, ADAM5, ADCY2, ADGRL3, AGFG2, AGXT, AK5, AKAP6, ANKRD55, ANO3, ANXA2, ANXA2P3, APC2, ARHGEF4, ATP6V1C1, ATRNL1, BAALC, BCL2, BCL9, BEST1, BICD1, BMP1, BRS3, BTK, C16orf72, C1QL1, CACNA1A, CACNB2, CACNG5, CADPS, CAMTA1, CCR1, CD70, CDH15, CDH17, CDH18, CDK17, CELSR2, CEND1, CHL1, CITED1, CLEC4M, CLSTN1, CNKSR3, CNTN1, CNTN6, CNTNAP2, COL6A1, CORO2B, CREBBP, CRTC1, CTNND2, CXCL6,…	2002, 4105, 6872, 9865, 51176, 607, 6496, 56914, 89853, 56341, 10332, 23507, 5362, 5365, 29035, 1587, 653483, 7337, 23261, 2331, 547, 6604, 23533, 3742, 221692, 3746, 3843, 176, 4641, 6500, 1996, 10085, 2596, 6372, 64077, 2830, 11341, 22920, 9891, 9890, 10882, 27091, 23387, 1463, 9899, 189, 100128124, 23284, 23007, 58473, 138046, 51286, 6757, 528, 23239, 5128, 23031, 5126, 26037, 50649, 79844, 64…	8.75687	1273	2142	12782	1.19534	0.000874032	0.0042537	846	AAK1, AATK, ABAT, ABCA2, ABCB9, ABO, ABTB2, ACAD10, ACAN, ACSBG1, ACSL3, ADAM11, ADAP1, ADARB1, ADCY1, ADCY3, ADD2, ADGRB1, ADGRF1, ADGRL1, ADORA2A, ADRA2C, AFF3, AGAP1, AGTR2, AGXT, AIPL1, AKAP6, ALDH1A2, ALOX15, ALPK1, AMN, AMOT, ANK2, ANK3, ANXA2P1, APBA2, APBB2, APC2, APOBEC3F, APP, AQP4, ARHGAP26, ARHGAP32, ARHGAP33, ARHGAP5, ARHGDIG, ARHGEF11, ARHGEF16, ARHGEF28, ARHGEF4, ARHGEF9, ARL4D, AR…	7348, 5375, 8013, 8739, 6869, 745, 79605, 1826, 6496, 1827, 6091, 55228, 5361, 25787, 5362, 29035, 7337, 7341, 1812, 547, 80724, 1816, 78986, 25770, 727, 10085, 7335, 51299, 10736, 140885, 23629, 323, 5345, 25769, 10079, 321, 10076, 79637, 10740, 1838, 1837, 5129, 988, 5126, 5333, 7594, 50649, 79844, 79845, 64582, 729739, 10758, 575, 2104, 10752, 5329, 63974, 5322, 303, 8065, 55267, 4978, 9581, 5…	8.90901	4581	2117	12644	1.103	6.22208e-05	0.000285452
Females DMR Genes	GNF_U133A_QUARTILE	Prostate_3rd	901	AACS, AAK1, ABCA5, ABCA8, ABHD2, ABI1, ABI3BP, ACAN, ACAP2, ACSS3, ACTR3B, ACVR2A, ADAM20, ADAM21P1, ADAM5, ADAMTS3, ADAMTS6, ADAMTSL2, ADCY2, ADD1, ADGRE1, ADGRL3, ADGRL4, ADORA2B, ADRA2A, AFF2, AGFG2, AGK, AGXT, AHNAK, AHRR, AK5, AKAP6, AKAP8, AKAP9, ALG11, ALOX12, ALOX12P2, AMBP, AMZ2, ANGPT2, ANKLE2, ANKS1B, ANO10, ANO2, ANO3, ANOS1, ANXA3, AP5M1, APBA1, APC2, APOA1, APPL2, AQR, AR, ARF5, ARH…	8224, 8226, 3281, 6872, 79802, 947, 335, 79804, 7356, 5368, 79600, 3295, 3293, 10098, 8731, 10099, 5362, 5365, 729786, 7337, 5358, 10090, 79097, 10721, 7342, 547, 79611, 1815, 8030, 1432, 27185, 23630, 24150, 27181, 921, 23635, 2977, 22921, 10085, 22920, 91120, 8428, 196483, 916, 55207, 320, 8748, 10742, 28232, 51286, 528, 79633, 85453, 5128, 5126, 29951, 3241, 55906, 79847, 50649, 79849, 79844, …	30.9409	1273	8199	12782	1.1034	9.01472e-08	2.34382e-06	3144	A4GALT, AACS, AAK1, AANAT, AATK, ABAT, ABCA12, ABCA2, ABCA4, ABCA5, ABCB5, ABCB9, ABCC3, ABCD1, ABCD3, ABHD11, ABHD17A, ABHD17B, ABHD18, ABHD2, ABHD4, ABHD5, ABLIM3, ABO, ACACB, ACAN, ACHE, ACOT11, ACOT7, ACOX3, ACRV1, ACSBG1, ACSF2, ACSL3, ACTG1, ACTL7B, ACTL8, ACTN1, ACTR2, ACTR3B, ACVR2A, ACVRL1, ADAM11, ADAM12, ADAM20, ADAM21P1, ADAM29, ADAM30, ADAMTS12, ADAMTS2, ADAMTS20, ADAMTS3, ADAMTS6, A…	8224, 8226, 23658, 25797, 3281, 5373, 63923, 6874, 5372, 5371, 63925, 10993, 10994, 79802, 79805, 79804, 5375, 5368, 6869, 1821, 63916, 6867, 6865, 1825, 539, 2956, 1826, 538, 1827, 90627, 3291, 6091, 23648, 169522, 3295, 5361, 63935, 23646, 3293, 25787, 10099, 5362, 6885, 79816, 3298, 79814, 23640, 5358, 10090, 2944, 10097, 6875, 546, 2941, 1811, 1812, 547, 2946, 1816, 8208, 1819, 8242, 51491, 2…	33.1087	4581	8111	12644	1.06987	1.19409e-15	2.37588e-14
Females DMR Genes	GNF_U133A_QUARTILE	subthalamicnucleus_3rd	308	ABCA8, ACP6, ADAM20, ADCY2, ADCY8, ADGRL3, AFF2, AGFG2, AHNAK, AK5, ALG11, AMZ2, ANGPT2, ANKRD55, ANO10, ANOS1, APC2, APPL2, ARHGEF4, ARHGEF6, ARL8B, ASTN2, ATP8A1, B3GNT3, BAALC, BCL2, BEST1, BLNK, BLOC1S1, BMP1, C1QL1, C8orf33, CADPS, CAMTA1, CASK, CCDC90B, CCDC92, CCNE2, CCR1, CD6, CD70, CDH11, CDH2, CDK17, CDKN1C, CELSR2, CEND1, CHL1, CHST15, CHST2, CHST8, CKMT2, CLCN4, CLIC4, CLSTN1, CNTNAP2…	2009, 2006, 4204, 2334, 3281, 80212, 83604, 5638, 9865, 3920, 8425, 81689, 89853, 1183, 23503, 10331, 5742, 3295, 81490, 10099, 8731, 5365, 57213, 51363, 729786, 9875, 8022, 23261, 5358, 10090, 4122, 2330, 2212, 6604, 3742, 5756, 54885, 1432, 10228, 10875, 27185, 27181, 923, 6500, 23635, 23014, 22921, 51196, 2596, 64077, 4781, 11341, 22920, 4092, 9891, 3730, 10882, 65265, 58478, 23387, 1463, 2864…	10.5769	1273	2648	12782	1.16789	0.00100381	0.00434256	1050	AATK, ABAT, ABCA2, ABCA4, ABCA6, ABCB9, ABCD1, ABCD3, ABHD5, ABLIM3, ABO, ABTB2, ACHE, ACKR3, ACLY, ACSBG1, ACSL3, ADAM12, ADAM20, ADAM28, ADAP1, ADARB1, ADCY1, ADCY3, ADCY8, ADCY9, ADD2, ADGRA3, ADGRB1, ADGRF5, ADM, ADO, ADPRH, AFF2, AGPAT4, AGPAT5, AGT, AGTPBP1, AHNAK, AHNAK2, AKTIP, ALCAM, ALDH1L1, ALDH2, ALDH3A2, ALDH6A1, ALDH7A1, AMBN, AMOT, AMOTL2, ANGEL2, ANGPT1, ANGPTL2, ANK2, ANK3, ANKRD…	1414, 3281, 334, 5375, 8739, 22906, 6869, 22903, 745, 79605, 25793, 1826, 8424, 1827, 8406, 6091, 23648, 55228, 3295, 5361, 8731, 344, 10099, 164656, 5358, 10090, 2944, 7343, 79616, 2946, 84890, 1437, 920, 1436, 6468, 55213, 166647, 25777, 8038, 923, 23635, 55218, 85446, 10732, 1842, 2972, 55205, 140885, 23629, 55200, 323, 55207, 10079, 321, 55208, 8748, 79637, 718, 10740, 712, 28232, 1838, 1839,…	11.0573	4581	2622	12644	1.1053	3.55175e-06	1.73147e-05
Females DMR Genes	GNF_U133A_QUARTILE	Testis_3rd	238	AACS, AAK1, ACTR3B, ADCY2, ADCY8, ADGRL3, ADORA2B, AGFG2, AK5, AKAP6, ANO3, APC2, ARHGEF4, ATP6V1C1, ATP6V1H, ATRNL1, BAALC, BCL2, BEST1, BICD1, BLOC1S1, C12orf40, C1QL1, C3orf14, CACNA1A, CACNB2, CADPS, CAMTA1, CCDC177, CCDC92, CCR1, CDH17, CDH18, CDKAL1, CELSR2, CEND1, CEP170B, CHL1, CHST10, CISD1, CLCN4, CLSTN1, CMAHP, CNTNAP2, COBL, COL6A1, CORO2B, COX7A1, CREBBP, CRTC1, CSGALNACT1, CTNNA3, C…	2002, 8418, 27069, 55847, 80212, 9865, 1183, 23507, 10098, 5362, 81848, 23505, 23261, 606551, 7733, 547, 6604, 3742, 221692, 3746, 27185, 27181, 6500, 1996, 10085, 2596, 11341, 22920, 9891, 9890, 10882, 5899, 58478, 1463, 196483, 9899, 100128124, 23284, 23108, 4771, 58473, 138046, 51286, 528, 114, 23031, 5126, 3241, 79847, 27020, 26037, 50649, 27445, 56101, 9201, 2898, 7991, 10447, 26297, 2675, 2…	8.17308	1273	1952	12782	1.22424	0.000352239	0.00211158	807	AACS, AAK1, AATK, ABAT, ABHD11, ABHD17A, ACOT7, ACSBG1, ACSL3, ACTR3B, ADAM11, ADAM12, ADAP1, ADARB1, ADCY1, ADCY8, ADCY9, ADD2, ADGRB1, ADGRF1, ADGRL1, AGAP1, AGPAT4, AGT, AGTR2, AIPL1, AKAP6, AKAP8L, AKT2, AKTIP, ALDH1A2, ALDH6A1, ALDH7A1, ALPP, ALPPL2, ANGEL2, ANK1, ANK2, ANK3, ANKEF1, ANKRD46, APBA2, APC2, APLNR, APP, ARC, ARHGAP32, ARHGAP33, ARHGDIG, ARHGEF11, ARHGEF28, ARHGEF4, ARHGEF9, ARL…	8419, 8418, 5372, 5375, 8013, 8739, 1821, 79605, 744, 339479, 23648, 55228, 5361, 23646, 55954, 5362, 2940, 63926, 79092, 547, 1816, 78986, 8038, 727, 10085, 51299, 140885, 8237, 55201, 150726, 10079, 321, 10076, 913, 85459, 79637, 10740, 1838, 1837, 5126, 3240, 3241, 79847, 50649, 79845, 729739, 10755, 4968, 7390, 575, 2994, 10752, 90806, 78997, 5322, 63974, 50863, 9308, 63970, 78999, 4976, 4978…	8.49832	4581	1930	12644	1.15409	2.72078e-08	1.63247e-07
Females DMR Genes	GNF_U133A_QUARTILE	Thymus_3rd	294	AAK1, ABCA5, ABCG1, ADCY2, ADCY8, ADD1, ADGRL3, AGFG2, AK5, AKAP6, ANO10, ANO3, ANOS1, ANXA2, ANXA2P3, APC2, ARHGEF4, ARL8B, ASTN2, ATP6V1C1, ATP6V1H, ATRNL1, AUTS2, B3GNT3, BAALC, BCL2, BEST1, BMP1, C1QL1, C3orf14, C8orf33, CACNA1A, CACNB2, CADPS, CAMTA1, CAND1, CCDC22, CCDC92, CCR1, CD200, CDH15, CDH18, CDH2, CDK17, CDKN1C, CELSR2, CEND1, CEP170B, CHL1, CHST2, CHST8, CISD1, CITED1, CKMT2, CLCN4…	10207, 4204, 5230, 23514, 27069, 3281, 55847, 80212, 83604, 9865, 5638, 374291, 51176, 2011, 3920, 81689, 89853, 56341, 1183, 10331, 81847, 8731, 10099, 5365, 23261, 4122, 6604, 3746, 3843, 27181, 55117, 6500, 1996, 387893, 22921, 10085, 2596, 64077, 11341, 22920, 114299, 9891, 3730, 9890, 10882, 65265, 58478, 23387, 1463, 9899, 55207, 23284, 23283, 28232, 6480, 4771, 58473, 138046, 51286, 528, 2…	10.0962	1273	2512	12782	1.17516	0.000958003	0.004388	1005	AAK1, AATK, ABAT, ABCA2, ABCA5, ABCB9, ABCG1, ABHD11, ABO, ABTB2, ACHE, ACLY, ACOT7, ACSBG1, ACSL3, ACVRL1, ADAM11, ADAP1, ADARB1, ADARB2, ADCY1, ADCY3, ADCY8, ADD1, ADD2, ADGRA3, ADGRB1, ADGRF1, ADGRL1, ADO, AGPAT4, AGT, AGTPBP1, AHNAK2, AKAP2, AKAP6, AKTIP, ALDH1A2, ALDH2, ALDH6A1, ALDH7A1, ALOXE3, ALPPL2, AMN, AMOT, ANK2, ANK3, ANKRD2, ANKRD46, ANO10, ANOS1, ANXA2P1, AOC4P, APBA2, APBB2, APBB3…	55237, 3281, 1416, 334, 5375, 8739, 374291, 6869, 22903, 745, 79605, 539, 8424, 1827, 79812, 166614, 6091, 55228, 5361, 8731, 344, 10099, 7343, 2941, 79092, 84890, 732, 8437, 6468, 55213, 166647, 25777, 25778, 78986, 10732, 10085, 2972, 51299, 79623, 55205, 140885, 23629, 323, 22907, 55207, 10079, 321, 10076, 64798, 10740, 6899, 28232, 6480, 1838, 79632, 203069, 1837, 5129, 5126, 3241, 50649, 533…	10.5834	4581	2483	12644	1.11716	7.15224e-07	3.71916e-06
Females DMR Genes	GNF_U133A_QUARTILE	Uterus Corpus_3rd	306	AAK1, AASS, ABCA8, ABHD2, ABI1, ACAP2, ACO1, ACTC1, ADD1, ADGRL4, ADRA2A, AHNAK, AHRR, AKAP8, AKAP9, ALDH1A3, ALG11, ANKLE2, APPL2, AR, ARF5, ARHGAP10, ARHGAP6, ARHGEF3, ARHGEF6, ATP11B, B3GNTL1, BCL2, BCL6, BCORL1, BICD1, BMP1, BNC2, BRD4, C11orf58, C8orf4, CACNB2, CAND1, CCDC6, CCND2, CD200, CD34, CDH11, CDH13, CDK17, CDKN1C, CEBPD, CEP350, CEP57, CHD1, CHD9, CHSY1, CLIC4, CMAHP, COL4A2, COL6A1…	2009, 10205, 2006, 5737, 2004, 1479, 4204, 8418, 2332, 1311, 947, 83604, 9865, 79804, 9857, 150, 8321, 7358, 3486, 8425, 604, 1488, 23503, 3096, 6217, 26009, 10098, 1429, 5362, 23505, 729786, 7337, 5358, 10090, 7342, 54796, 51765, 2331, 7171, 3911, 7078, 5756, 8030, 1452, 1432, 5355, 51696, 4641, 23635, 138050, 23014, 22921, 51196, 728658, 4782, 7048, 4781, 7044, 114299, 9891, 220, 64083, 54873, …	10.5082	1273	2739	12782	1.12176	0.0115647	0.0386799	1061	AAK1, AASS, ABCD3, ABHD2, ACACB, ACKR3, ACO1, ACOT9, ACSL3, ACTG1, ACTN1, ADAMTS12, ADAMTS9, ADAMTSL3, ADARB1, ADCY3, ADCY9, ADD1, ADGRA2, ADGRA3, ADGRF5, ADGRL1, ADGRL2, ADGRL4, ADRA2C, ADSL, AFAP1, AHDC1, AHNAK, AHNAK2, AIP, AKAP13, AKAP2, AKAP8, ALDH1A2, ALDH1A3, ALDH1B1, ALDH6A1, ALDH7A1, ALG13, ALPK1, AMIGO2, AMOTL2, ANGEL2, ANGPTL2, ANKFY1, ANKHD1, ANKLE2, ANKRD11, ANKRD46, ANXA4, AOC3, AP2…	23658, 8418, 8743, 947, 79804, 22905, 79609, 22903, 6867, 6865, 3485, 3486, 2956, 79812, 90627, 8408, 3291, 8406, 8405, 8028, 6885, 5362, 1429, 3298, 50618, 7337, 5358, 3490, 8727, 10090, 2944, 8725, 8019, 546, 10725, 2946, 79612, 1819, 55213, 166647, 5355, 7329, 5350, 23635, 1842, 8239, 1849, 6477, 55205, 329, 10075, 716, 10742, 64798, 28231, 712, 5336, 1839, 203069, 8436, 2969, 79633, 1837, 843…	11.1731	4581	2716	12644	1.07823	0.000334126	0.00137096
Females DMR Genes	GOTERM_CC_DIRECT	GO:0005886~plasma membrane	468	ABCA8, ABCG1, ACVR1C, ACVR2A, ADAM20, ADCY2, ADCY8, ADD1, ADGRL4, ADORA2B, ADRA2A, AFAP1L2, AHNAK, ALG10B, AMBP, AMER1, AMER3, ANGPT2, ANO10, ANO2, ANO3, ANO4, ANO9, ANOS1, ANXA1, ANXA2, ANXA3, APOA1, APOBR, AR, ARF5, ARHGAP10, ARL6, ARRB2, ARRDC2, ATP11B, ATP1B3, ATP4A, ATP6V1C1, ATP6V1H, ATP8A1, ATP8B4, BAIAP2L1, BCORL1, BEST1, BLNK, BLVRB, BNC2, BRS3, BST1, BTK, BTLA, C2CD4A, C2CD4B, C2orf88, …	90134, 8744, 204962, 947, 335, 5368, 150, 8321, 80834, 115330, 2011, 23507, 10098, 23643, 8111, 5362, 5365, 409, 84894, 84281, 1815, 2212, 23533, 340547, 5251, 390323, 57369, 100507321, 5355, 925, 23630, 926, 55117, 921, 2977, 149233, 84889, 51196, 2831, 27199, 27091, 164633, 27197, 916, 912, 8748, 28234, 28232, 2829, 79633, 528, 114, 7455, 64582, 118, 7253, 2898, 157657, 8641, 2893, 146850, 2895…	16.0714	1745	3857	17451	1.21345	6.71319e-07	0.00015551	1475	ABCA12, ABCA7, ABCB5, ABCC11, ABCC3, ABCC4, ABCG1, ABHD12, ABRA, ABTB1, ACE, ACHE, ACKR3, ACLY, ACTG1, ACTN1, ACVR1C, ACVR2A, ACVRL1, ADAM11, ADAM12, ADAM20, ADAM28, ADAM30, ADAP1, ADCY1, ADCY3, ADCY4, ADCY7, ADCY8, ADCY9, ADCYAP1R1, ADD1, ADD2, ADGRA2, ADGRB1, ADGRD1, ADGRE4P, ADGRF1, ADGRF5, ADGRG3, ADGRG6, ADGRL1, ADGRL4, ADGRV1, ADORA2A, ADRA1B, ADRA2C, ADRB2, ADRB3, ADRM1, AFAP1L1, AFAP1L2, …	8419, 338, 941, 54102, 390442, 221935, 949, 334, 947, 8740, 5368, 390756, 6869, 2950, 1821, 6865, 115330, 1825, 539, 1826, 538, 2956, 6091, 169522, 5361, 5362, 6885, 196051, 55959, 50617, 164656, 50619, 939, 338339, 8727, 128853, 1811, 7341, 1812, 79092, 84894, 1816, 80727, 1436, 8437, 140576, 920, 5355, 79827, 312, 57228, 8038, 924, 921, 90249, 2974, 728, 2977, 84889, 10082, 22925, 51293, 51299,…	15.5329	6108	3812	17244	1.09239	1.15117e-06	0.000276703
Females DMR Genes	GOTERM_CC_DIRECT	GO:0030054~cell junction	89	ANKS1B, ARHGAP21, C8orf37, CACNG5, CACNG8, CADPS, CBLN4, CDH1, CHRM1, CHRNA9, CLSTN1, COPS4, CTBP2, DISC1, DSCAML1, DTNBP1, EMB, EPB41, EPHA4, ERC2, FARP1, FER, FMR1, GABRA2, GABRB3, GABRE, GABRG1, GAP43, GRIA1, GRIA3, GRIA4, GRID1, GRID2, GRIK2, GRIK4, GRIN2A, GRIP1, GSG1L, HTR3A, IL31RA, KCNA1, KCNC2, KCND2, KCNK1, KCTD8, KDR, KLHL17, LGI1, LRFN1, LRFN2, LRRC4C, LRRTM1, LRRTM3, LRRTM4, NFIA, NL…	8224, 54413, 22871, 55906, 93145, 26037, 9341, 2332, 57584, 375567, 59283, 83604, 55584, 9414, 27445, 2898, 140689, 51138, 157657, 9699, 2893, 3775, 2894, 2895, 146395, 1488, 10160, 2903, 133396, 57622, 133418, 22941, 6547, 22883, 2892, 3791, 2890, 2900, 9211, 9867, 4836, 56899, 8633, 64065, 729993, 2564, 85439, 57497, 2565, 5318, 2562, 221692, 246213, 3747, 4774, 27185, 8618, 1128, 386617, 3751,…	3.05632	1745	447	17451	1.99117	3.28274e-10	2.2815e-07	219	ABCA7, ACHE, ADGRL1, AFAP1L1, AMOTL1, ANKS1B, ARC, ARHGAP21, ARHGAP32, ATP2B2, BASP1, BRSK1, C4orf19, C8orf37, CACNG8, CADPS, CADPS2, CAMK2N1, CBLN1, CBLN4, CDK5, CDK5RAP2, CEACAM1, CGN, CHRM1, CHRM2, CHRM3, CHRM4, CHRM5, CHRNA6, CHRNA9, CHRNB1, CHRNB2, CHRNB3, CHRNE, CLSTN1, COLQ, COPS5, CPEB3, CTBP2, CTNNA1, CTNNB1, CXCR4, DACT1, DCP2, DENND1A, DLG1, DLGAP1, DLGAP3, DMXL2, DNMBP, DOK7, DRP2, DS…	81488, 10347, 8224, 221935, 2332, 83604, 55740, 43, 1821, 1826, 6616, 2852, 85461, 1488, 55755, 23504, 54994, 23268, 9867, 440279, 1495, 221692, 3747, 3745, 57228, 25778, 3748, 81858, 134265, 2596, 51299, 55201, 9899, 55879, 118427, 402117, 1832, 347730, 347731, 1837, 23237, 55906, 5913, 57584, 375567, 27445, 2897, 285489, 2898, 2899, 157657, 2895, 7852, 84868, 146395, 23034, 10235, 2572, 2892, 2…	2.30623	6108	446	17244	1.38627	2.3761e-09	1.42803e-06
Females DMR Genes	GOTERM_CC_DIRECT	GO:0043197~dendritic spine	24	ANKS1B, ARRB2, ASAP1, CTNND1, CTTNBP2, DGKI, DTNBP1, EPHA4, FARP1, FMR1, FRMPD4, GRIA1, GRID2, GRM3, KCND2, KCNN2, LAMA2, MTMR2, NLGN1, NOS1, PALMD, SHANK2, SIPA1L1, SLC8A3	10160, 2913, 22871, 54873, 26037, 6547, 22941, 4842, 2043, 2332, 3781, 9758, 2890, 3908, 409, 84062, 3751, 56899, 9162, 1500, 2895, 50807, 83992, 8898	0.824176	1745	100	17451	2.40014	0.000107294	0.0123519	54	ANKS1B, APP, ARC, ARHGAP32, ARRB1, ASAP1, ASIC2, BAIAP2, CANX, CDK5R1, COMT, CTNND1, CTTN, CTTNBP2, DGKI, DTNBP1, EPHA4, FARP1, FMR1, FRMPD4, GIPC1, GRIA1, GRID2, GRM3, HIP1R, IGF2BP1, ITPKA, KCND2, KCNN2, LAMA2, LZTS1, MAP1B, MTMR2, MYL7, NTSR1, OPHN1, P2RX4, PALMD, PPP1CC, PPP1R9B, PRKAR2B, PTPRO, RGS10, RGS14, SEZ6, SHANK2, SLC8A1, SLC8A2, STRN, STRN4, SYNDIG1, SYNPO, TENM2, ZMYND8	23237, 2913, 5577, 2332, 3781, 124925, 1312, 5025, 10755, 23613, 2895, 40, 4923, 79953, 2017, 10160, 29888, 58498, 6546, 22941, 2890, 408, 9743, 56899, 5501, 84687, 3706, 57451, 6801, 821, 3908, 3751, 9162, 6543, 1500, 5800, 11178, 4983, 9026, 11346, 10636, 6001, 4131, 8898, 8851, 54873, 2043, 9758, 351, 84062, 10458, 10642, 50807, 83992	0.56866	6108	100	17244	1.52452	0.000230094	0.0339847
Females DMR Genes	GOTERM_CC_DIRECT	GO:0045202~synapse	38	CBLN4, CDH2, CHRM1, CRTC1, DGKI, DSCAML1, EFNB1, EMB, FMR1, GABRA2, GABRB3, GABRE, GRID2, KCNA1, KCNC2, KCNK1, LGI1, MYRIP, NLGN1, NLGN3, NOS1, OPRK1, PCDH15, PCLO, PHACTR1, PPFIA4, SCGN, SDK2, SH3GL2, SHISA6, SHISA9, SLC4A7, SLC5A7, SNTB1, UNC5C, VAMP3, VWC2, VWC2L	2562, 54413, 221692, 22871, 3747, 9341, 25924, 2332, 375567, 388336, 1128, 27445, 140689, 65217, 9162, 23373, 3775, 4986, 2895, 6641, 9497, 2555, 57453, 60482, 1947, 54549, 10590, 3736, 133418, 6456, 4842, 8497, 402117, 9211, 8633, 2564, 729993, 1000	1.30495	1745	173	17451	2.19666	6.26584e-06	0.0010881	96	ACHE, ADGRL1, ADGRV1, APBB2, APP, ATP2B2, CADM1, CADM2, CALB1, CALB2, CBLN4, CDH2, CHRM1, CHRM2, CHRM3, CHRM4, CHRM5, CHRNB1, CNTN2, CPEB2, CPEB3, DACT1, DGKI, DLGAP1, DLGAP4, DMD, DNMBP, DOK7, DSCAM, DSCAML1, DTNA, DTNB, EFNB1, EGFR, ENAH, ERC1, FMR1, FRRS1L, GABRA1, GABRA2, GABRA6, GABRB2, GABRB3, GABRD, GABRP, GLRA1, GRID2, HRH4, HTR2B, KCNC2, KCNK1, MAGI2, MAP1S, MYO7A, NCK2, NLGN3, NMNAT2, N…	132864, 22839, 54413, 10401, 5913, 2741, 221935, 9341, 2332, 10509, 375567, 4897, 388336, 9863, 55740, 27445, 285489, 59340, 140689, 65217, 3775, 43, 2895, 1826, 9497, 23034, 9693, 22849, 1756, 60482, 1947, 23705, 10235, 1133, 6456, 23504, 7287, 8497, 23268, 6198, 10439, 8633, 7341, 2563, 1140, 729993, 4647, 51339, 729956, 2568, 1000, 83660, 2562, 2561, 57451, 221692, 3747, 1956, 23732, 1128, 300…	1.01095	6108	173	17244	1.56662	1.11975e-07	3.36479e-05
Females DMR Genes	GOTERM_CC_DIRECT	GO:0045211~postsynaptic membrane	47	ABI1, ANKS1B, ARRB2, CACNG5, CACNG8, CHRM1, CHRNA9, CLSTN1, DISC1, DTNBP1, EPHA4, FMR1, GABRA2, GABRB3, GABRE, GABRG1, GRIA1, GRIA3, GRIA4, GRID1, GRID2, GRIK2, GRIK4, GRIN2A, GRIP1, GRM3, GRM7, HTR3A, HTR3B, IL1RAPL1, KCNC2, KCND2, KCTD8, KLHL17, LIN7A, LRFN1, LRFN2, LRRC4C, LRRTM1, LRRTM3, LRRTM4, NLGN1, OPRD1, PJA2, SHANK2, SIPA1L1, ZC4H2	2562, 2913, 22871, 3747, 55906, 26037, 2917, 27185, 2332, 59283, 1128, 386617, 55584, 2898, 3751, 2893, 4985, 2894, 23426, 3359, 2895, 339451, 2555, 2903, 27091, 11141, 57622, 22941, 2043, 22883, 2892, 2890, 57689, 2900, 409, 8825, 9867, 84062, 56899, 80059, 10006, 2564, 347730, 2565, 57497, 9177, 347731	1.61401	1745	207	17451	2.27066	1.52596e-07	5.30258e-05	121	ADORA2A, ANK1, ANK2, ANK3, ANKS1B, ARC, ARF1, ARHGAP32, ARRB1, CACNG8, CADPS2, CAMK2N1, CBLN1, CDK5, CHRM1, CHRM2, CHRM3, CHRM4, CHRM5, CHRNA6, CHRNA9, CHRNB1, CHRNB2, CHRNB3, CHRNE, CLSTN1, CLSTN2, CNKSR2, COL13A1, COMT, CPEB3, DLG1, DLG3, DLGAP1, DLGAP3, DMD, DRP2, DTNBP1, EPHA4, EPHA7, FBXO45, FMR1, GABBR2, GABRA1, GABRA2, GABRA3, GABRA6, GABRB2, GABRB3, GABRD, GABRG1, GABRG3, GABRP, GABRQ, GA…	9454, 9456, 2742, 2741, 2332, 27065, 59283, 1312, 5023, 288, 286, 7402, 287, 1821, 54910, 10611, 85461, 11141, 22883, 5028, 408, 9867, 200959, 9743, 6801, 57554, 3747, 3745, 22997, 1128, 1129, 8301, 57692, 58512, 1132, 1131, 23426, 11346, 64084, 22866, 57689, 55879, 9568, 1305, 80852, 9762, 80059, 9229, 347730, 347731, 93664, 23237, 2913, 55906, 1145, 5913, 55584, 2897, 2898, 2899, 2895, 8777, 89…	1.27422	6108	207	17244	1.65027	2.46507e-11	2.96302e-08
Females DMR Genes	KEGG_PATHWAY	hsa04015:Rap1 signaling pathway	40	ADCY2, ADCY8, ADORA2B, ANGPT2, CDH1, CTNND1, EFNA5, FARP2, FGF1, FGF12, FGF16, FGF20, FGF3, FGF6, FGFR2, FIGF, GNAQ, GRIN2A, ITGAM, KDR, MAP2K2, MAP2K6, MAPK14, PDGFC, PDGFRA, PIK3R1, PIK3R5, PLCE1, PRKCA, PRKCG, PRKD1, PRKD2, RAF1, RALB, SIPA1L1, SIPA1L2, SRC, TEK, THBS1, VASP	23533, 26281, 114, 1432, 5894, 5578, 26037, 136, 56034, 2251, 285, 3684, 2248, 25865, 51196, 2246, 1500, 108, 9855, 5587, 5582, 2903, 6714, 57568, 1946, 5605, 5899, 5156, 7010, 2263, 3791, 2776, 2277, 7408, 5608, 8823, 2257, 5295, 7057, 999	1.37363	641	210	6673	1.98291	3.4898e-05	0.00955121	95	ACTG1, ADCY1, ADCY3, ADCY4, ADCY7, ADCY8, ADCY9, ADORA2A, AKT1, AKT2, ANGPT1, ANGPT4, APBB1IP, ARAP3, BCAR1, CALM1, CALML3, CALML6, CDC42, CRKL, CSF1R, CTNNB1, CTNND1, DOCK4, EFNA2, EGFR, EPHA2, F2RL3, FGF1, FGF12, FGF13, FGF16, FGF17, FGF18, FGF20, FGF3, FGF7, FGF8, FGF9, FGFR1, FGFR2, FIGF, FLT1, FLT4, GNAI1, GNAQ, GRIN2A, GRIN2B, HGF, INSR, ITGA2B, ITGAM, ITGB3, KDR, KIT, KRAS, LAT, LPAR5, MAG…	4301, 114, 115, 23236, 51378, 54518, 113, 5894, 5579, 801, 5332, 2254, 3082, 2253, 2252, 51735, 9863, 3684, 284, 2248, 3674, 2246, 9002, 5587, 5582, 5228, 9693, 5159, 2903, 57568, 2904, 10235, 5606, 5603, 2263, 2321, 3815, 3791, 3690, 5608, 2324, 57121, 196883, 207, 1943, 208, 2260, 5028, 2889, 8822, 8823, 2257, 2258, 71, 3643, 5879, 83660, 5594, 1436, 26281, 135, 1956, 56034, 3845, 27040, 84552,…	1.00042	2277	209	6595	1.31652	0.00093885	0.0195976
Females DMR Genes	SUPFAM	SSF49265:Fibronectin type III	39	ABI3BP, ANOS1, ASTN2, ATF7IP2, CHL1, CNTN1, CNTN4, CNTN6, DSCAML1, EPHA4, EPHA6, EPHB1, EPHB4, IL12RB2, IL23R, IL31RA, IL6ST, LRFN1, LRFN2, LRFN5, MDGA2, MERTK, MID1, MID2, MYBPHL, PAPPA2, PHYHIP, POMGNT2, PRTG, PTPRD, PTPRG, PTPRH, PTPRM, PTPRQ, PTPRZ1, SDK2, SORL1, TEK, TTN	283659, 1272, 374462, 343263, 2050, 60676, 25890, 27255, 149233, 5803, 7273, 5797, 2047, 145581, 10752, 57453, 9796, 10461, 80063, 11043, 5794, 3730, 5793, 161357, 133396, 3595, 23245, 3572, 54549, 57622, 7010, 152330, 2043, 285220, 84892, 57497, 4281, 6653, 5789	1.33929	1195	200	11402	1.86058	0.000192903	0.0304894	101	ANKFN1, ANOS1, ASTN2, ATF7IP, ATF7IP2, AXL, BOC, CDON, CHL1, CMYA5, CNTN1, CNTN2, CNTN3, CNTN4, CNTN5, CNTN6, COL14A1, COL6A3, CRLF3, CSF3R, DCC, DSCAM, DSCAML1, EBI3, EPHA2, EPHA3, EPHA4, EPHA6, EPHA7, EPHA8, EPHB1, EPHB3, EPHB4, F3, FLRT1, FNDC1, FSD1, IFNGR1, IGDCC3, IGDCC4, IGSF9, IGSF9B, IL10RA, IL12RB1, IL13RA1, IL20RB, IL21R, IL22RA1, IL4R, IL5RA, IL6R, IL7R, INSR, KALRN, L1CAM, LRFN2, LRF…	50937, 1293, 51379, 374462, 221935, 63923, 10290, 4897, 50615, 162282, 1826, 2152, 145581, 53942, 6091, 6092, 23504, 9543, 10148, 4607, 3597, 1272, 5618, 55729, 22997, 3897, 5802, 5803, 5800, 80063, 3730, 221091, 91653, 1441, 57549, 84624, 10076, 25992, 54674, 1630, 11122, 57722, 57633, 79187, 127294, 2050, 4352, 60676, 5067, 4756, 7399, 2047, 10752, 2046, 2049, 9796, 3575, 11043, 3594, 5793, 579…	1.06361	4136	199	11294	1.38591	5.05369e-05	0.0141756
Females DMR Genes	UNIGENE_EST_QUARTILE	brain_normal_3rd	705	AAK1, ABCA8, ABCC12, ACOT12, ACVR1C, ADAM3A, ADAM5, ADAMTS18, ADAMTS3, ADAMTSL2, ADCY2, ADCY8, ADGRE1, ADGRG4, ADGRL3, AFF2, AGFG2, AGXT, AHRR, AK5, AK9, AKAP6, ALG10, AMBP, AMER1, ANKRD18A, ANKRD20A11P, ANKRD20A19P, ANKRD33B, ANKS1B, ANLN, ANO3, ANO4, AP5M1, APBA1, APC2, APLN, APOA1, AR, ARHGAP20, ARHGAP21, ARHGEF3, ARHGEF4, ARL6, ARL8B, ARRDC2, ARSJ, ASXL3, ATP4A, ATP6V1C1, ATP6V1H, ATP8A1, ATP…	8224, 374462, 100271722, 27069, 25798, 157753, 151449, 170692, 8128, 79804, 335, 347862, 8320, 7356, 374291, 5368, 115330, 645752, 604, 348021, 120376, 2015, 166752, 3295, 23507, 8111, 3293, 10098, 10099, 57213, 64478, 7481, 140767, 8022, 79097, 374864, 649159, 547, 1815, 552889, 8862, 161502, 196472, 23630, 24150, 27181, 55117, 10085, 84889, 2830, 80712, 22920, 85444, 91120, 10882, 27091, 146429…	24.2102	1744	5742	16726	1.17753	1.43801e-08	3.64296e-07	2251	A2M-AS1, AAK1, AANAT, AATBC, AATK, ABAT, ABCA12, ABCA13, ABCA17P, ABCA2, ABCB5, ABCB9, ABCC12, ABHD17B, ABLIM3, ACHE, ACOT12, ACOT6, ACP7, ACRC, ACRV1, ACTL7B, ACTL8, ACTL9, ACTRT2, ACVR1C, ACY3, ADAM11, ADAM29, ADAMTS17, ADAMTS18, ADAMTS20, ADAMTS3, ADAMTSL2, ADAMTSL5, ADARB1, ADARB2-AS1, ADCY1, ADCY8, ADCYAP1R1, ADD2, ADGRA2, ADGRB1, ADGRE1, ADGRG1, ADGRG4, ADGRL1, ADGRV1, ADORA2A, ADRA1B, ADRA…	8224, 374462, 1414, 100271722, 25798, 63923, 164668, 170691, 10993, 170692, 5375, 79804, 387597, 22905, 147947, 5368, 1821, 63916, 6865, 115330, 1826, 84075, 158314, 6092, 90624, 3295, 3293, 10099, 25787, 196051, 3298, 164656, 939, 84899, 128853, 342667, 196047, 2941, 374864, 1812, 547, 90632, 2946, 1816, 29906, 1819, 161502, 162632, 6084, 400696, 391037, 25777, 90249, 10085, 84889, 284485, 37487…	23.7047	6099	5680	16546	1.07513	5.69969e-08	1.44392e-06
Females DMR Genes	UNIGENE_EST_QUARTILE	ear_normal_3rd	319	AASDH, ABCA8, ABI3BP, ACAN, ACAP2, ADAMTS6, ADGRL4, ADRA2A, AFAP1L2, AGFG2, ANKRD50, ANKS1B, ANO2, ANO3, ANP32B, ANXA3, APOBEC3B, APPL2, AQR, ARHGAP15, ARHGAP18, ARHGAP21, ARHGEF6, ARID1B, ATP1B3, ATP6V1C1, ATP8A1, AUTS2, BANF2, BICD1, BMT2, BNIP3L, BRI3, CAAP1, CACNB2, CACUL1, CAND1, CASK, CCND2, CD200, CD34, CDCA7L, CDH11, CDKN1C, CEBPD, CEP192, CEP350, CHST2, CHSY1, CLEC1A, CNKSR3, CNTF, CNTLN…	10207, 201895, 10205, 64094, 139818, 90293, 64093, 55843, 10200, 3281, 25798, 2332, 6872, 64399, 947, 83604, 9865, 9857, 150, 8321, 5641, 51176, 79600, 2957, 6611, 3920, 145581, 56914, 1488, 3096, 9873, 23507, 81847, 23505, 9867, 51765, 10721, 4122, 55553, 7738, 55656, 55862, 403341, 1452, 4774, 10228, 92241, 27185, 51696, 176, 55869, 6500, 387893, 57614, 352954, 7048, 114299, 65267, 196483, 5487…	10.9547	1744	2448	16726	1.24975	6.62757e-06	0.000125916	958	AATK, ABHD18, ACAD10, ACAN, ACER3, ACTG1, ADAMTS6, ADAMTSL3, ADARB1, ADCY9, ADGRA3, ADGRL2, ADGRL4, ADGRV1, ADO, ADPRM, AEBP2, AFAP1L2, AFF3, AGPAT4, AKAP2, AKTIP, ALCAM, ALDH7A1, AMIGO2, AMMECR1L, ANGPT1, ANKH, ANKRD40, ANKRD50, ANKS1B, ANO2, ANO5, ANO6, ANXA3, APCDD1L-AS1, APP, APPL2, ARHGAP15, ARHGAP18, ARHGAP21, ARHGAP24, ARHGAP32, ARHGEF28, ARHGEF9, ARID1A, ARID1B, ARL14EP, ARMCX2, ASB1, ASH…	79801, 23658, 6874, 25798, 3281, 8743, 1416, 79805, 947, 8013, 5375, 147947, 63916, 79600, 2957, 8424, 55230, 85460, 1827, 10718, 85461, 8406, 6091, 80731, 8028, 149420, 151354, 55959, 3298, 3490, 8727, 10721, 8726, 546, 8411, 80724, 84890, 84295, 166647, 57226, 163782, 79827, 22919, 25778, 57222, 23633, 55922, 513, 25771, 10732, 10082, 8239, 518, 121227, 55205, 8237, 284695, 140883, 643763, 1007…	10.0885	6099	2433	16546	1.06821	0.00314638	0.029494
Females DMR Genes	UNIGENE_EST_QUARTILE	embryo_development_3rd	930	AASDH, AASS, ABCA8, ABCC12, ABI3BP, ACAN, ACAP2, ACO1, ACOT12, ACSF3, ACSS3, ACVR2A, ADAM5, ADAMTS18, ADAMTS3, ADAMTS6, ADCY2, ADCY8, ADD1, ADGRE1, ADGRG4, ADGRG7, ADGRL3, ADRA2A, AFF2, AGXT, AHRR, ALG10, ALG10B, AMBP, AMER1, AMZ2, ANKRD20A11P, ANKRD20A4, ANKRD30BP2, ANKRD33B, ANKRD50, ANKRD55, ANKRD9, ANKS1B, ANO3, ANO4, ANOS1, AP5M1, APBA1, APC2, APLN, APOA1, APOBEC3B, AR, ARHGAP15, ARHGAP20, A…	8224, 374462, 100271722, 284661, 25798, 3281, 170692, 79804, 335, 7357, 5368, 5369, 2957, 387775, 8425, 6496, 348021, 120376, 3295, 3293, 10098, 8731, 7337, 5358, 168400, 79097, 374864, 547, 79611, 1815, 340547, 256586, 196472, 1432, 23630, 926, 23635, 84889, 148398, 149840, 22920, 91120, 27199, 140886, 148581, 641516, 375513, 641518, 340533, 320, 912, 79839, 10742, 28234, 84873, 51286, 84870, 79…	31.9368	1744	7483	16726	1.19194	2.29373e-14	1.7466e-12	2940	A2M-AS1, AACSP1, AADACL4, AASS, AATBC, ABAT, ABCA12, ABCA17P, ABCA4, ABCB5, ABCB9, ABCC12, ABCC13, ABCC6P1, ABHD17B, ABRA, ABRACL, ACAN, ACHE, ACO1, ACOT12, ACOT6, ACRC, ACRV1, ACSF3, ACTL7B, ACTL8, ACTL9, ACVR2A, ACVRL1, ACY3, ADAM11, ADAM29, ADAM30, ADAMTS12, ADAMTS14, ADAMTS18, ADAMTS2, ADAMTS20, ADAMTS3, ADAMTS6, ADAMTS7, ADAMTS8, ADAMTSL3, ADAMTSL5, ADARB1, ADARB2-AS1, ADCY1, ADCY8, ADCY9, A…	165055, 8224, 79801, 374462, 139716, 23658, 941, 1414, 100271722, 3281, 25798, 63923, 943, 1417, 29028, 1416, 63925, 170692, 79805, 79804, 387597, 147948, 147947, 5368, 5369, 284467, 1821, 6865, 2957, 1825, 1826, 6496, 158314, 6095, 374454, 80731, 6091, 6092, 3295, 23646, 79819, 3293, 25787, 196051, 3298, 164656, 5358, 168400, 84899, 128853, 546, 196047, 2941, 374864, 1812, 547, 2946, 29906, 6084…	30.9604	6099	7397	16546	1.07827	3.36909e-12	2.5605e-10
Females DMR Genes	UNIGENE_EST_QUARTILE	normal_disease_3rd	877	AASS, ABCA8, ABCC12, ABI3BP, ACAN, ACAP2, ACO1, ACOT12, ACTC1, ACVR2A, ADAM20, ADAM3A, ADAM5, ADAMTS18, ADAMTS3, ADAMTSL2, ADCY2, ADCY8, ADGRE1, ADGRG7, ADGRL3, ADGRL4, ADRA2A, AFF2, AGXT, AHRR, AK5, AK9, AKAP6, ALG10, ALG10B, ALG11, AMBP, AMER1, ANGPT2, ANKRD18A, ANKRD20A11P, ANKRD20A19P, ANKRD20A4, ANKRD30BP2, ANKRD33, ANKRD33B, ANKRD50, ANKRD55, ANKS1B, ANLN, ANO2, ANO3, ANO4, ANOS1, AP5M1, AP…	100271722, 284661, 170692, 947, 335, 79804, 7356, 5368, 5369, 1820, 115330, 387775, 6496, 348021, 120376, 3293, 10098, 729786, 8022, 168400, 374864, 547, 1815, 340547, 161502, 196472, 925, 23630, 926, 24150, 27181, 921, 23635, 10085, 84889, 80712, 22920, 140886, 148581, 641516, 375513, 641518, 340533, 320, 912, 8748, 10742, 28234, 84873, 51286, 84870, 79633, 85453, 57481, 5126, 29951, 140850, 506…	30.1168	1744	7229	16726	1.1635	2.53096e-10	9.61766e-09	2829	A2M-AS1, AACSP1, AADACL3, AANAT, AASS, AATBC, AATK, ABAT, ABCA12, ABCA17P, ABCA2, ABCA4, ABCB5, ABCB9, ABCC12, ABCC13, ABCC6P1, ABHD5, ABRA, ABRACL, ABTB1, ABTB2, ACAN, ACER3, ACHE, ACKR3, ACO1, ACOD1, ACOT12, ACOT6, ACP7, ACRC, ACRV1, ACSF2, ACTL7B, ACTL8, ACTL9, ACTRT2, ACVR2A, ACVRL1, ACY3, ADAM11, ADAM12, ADAM20, ADAM29, ADAM30, ADAMTS12, ADAMTS18, ADAMTS2, ADAMTS20, ADAMTS3, ADAMTS7, ADAMTS8…	941, 1414, 100271722, 943, 1417, 1416, 164668, 10993, 170692, 947, 5375, 79804, 387597, 22905, 147948, 147947, 5368, 5369, 6867, 284467, 1821, 63916, 6865, 115330, 1820, 1826, 6496, 84075, 158314, 79812, 6095, 374454, 3291, 80731, 6092, 90624, 79819, 3293, 25787, 196051, 93010, 3298, 79814, 164656, 939, 2940, 168400, 84899, 128853, 342667, 196047, 2941, 374864, 1811, 347454, 1812, 547, 2946, 1816…	29.7915	6099	7136	16546	1.07551	6.60551e-11	2.51009e-09
Females DMR Genes	UP_KEYWORDS	Calcium	121	ACAN, ADGRE1, ADGRL3, ADGRL4, ANGPT2, ANO2, ANXA1, ANXA2, ANXA3, ARSJ, ASTN2, BEST1, BMP1, CABP7, CACNA1A, CACNA2D1, CACNB2, CACNG5, CACNG8, CADPS, CDH1, CDH11, CDH12, CDH13, CDH15, CDH17, CDH18, CDH2, CDH20, CDH3, CDH7, CELSR1, CELSR2, CETN1, CHRNA9, CLEC4M, CLSTN1, COMP, DCHS2, DGKB, EDIL3, EHD1, ESYT2, EYS, FAHD2B, FAT1, FAT3, FAT4, FBLN5, FBLN7, FBXL2, FIBCD1, FREM3, FSTL4, GPD2, GRIN2A, HPCA…	8224, 1001, 64094, 64093, 1005, 30820, 283652, 1009, 285, 59283, 1311, 3684, 25827, 3679, 84929, 1010, 30814, 151313, 166752, 64123, 2015, 22883, 6547, 10332, 255743, 28316, 27328, 5358, 54798, 10003, 80036, 7171, 1000, 4025, 53353, 176, 9902, 10085, 51196, 1068, 8858, 57419, 10516, 9378, 27091, 164633, 10590, 1463, 9379, 129804, 23284, 10938, 23007, 23105, 9620, 79633, 7057, 999, 5957, 3423, 282…	4.15522	1950	863	19327	1.38965	0.000163878	0.00840488	368	ACAN, ACTN1, ADGRE1, ADGRE4P, ADGRL4, ADGRV1, ALOX15, ANO2, ANXA1, ANXA13, ANXA3, ANXA4, ANXA6, AOC1, AOC3, ARSD, ARSE, ARSJ, ASGR1, ASGR2, ASTN2, ATP2A1, ATP2A3, ATP2B2, ATP2B3, ATP2B4, ATP2C2, AVIL, B4GALT6, BEST3, BGLAP, BMP1, C1S, CABP2, CABP7, CABS1, CACNA1A, CACNA1B, CACNA1C, CACNA1D, CACNA1E, CACNA1F, CACNA1H, CACNA1I, CACNA1S, CACNA2D1, CACNA2D3, CACNA2D4, CACNB3, CACNG1, CACNG3, CACNG7, …	56099, 8224, 56097, 64094, 801, 162514, 59341, 1825, 22801, 2202, 2201, 84075, 2200, 2220, 58498, 2015, 166752, 5646, 55753, 63933, 28316, 55959, 4884, 26, 5649, 4885, 5648, 50618, 5358, 29904, 28513, 51162, 59350, 4121, 2219, 7171, 388743, 339487, 7173, 158326, 80727, 824, 140576, 118856, 823, 828, 22795, 64072, 312, 176, 821, 144453, 415, 10085, 1069, 374786, 414, 6745, 412, 164633, 93408, 1059…	3.87532	6762	856	19093	1.21387	2.27664e-06	0.000162893
Females DMR Genes	UP_KEYWORDS	Cell adhesion	79	ANOS1, CD34, CD6, CDH1, CDH11, CDH12, CDH13, CDH15, CDH17, CDH18, CDH2, CDH20, CDH3, CDH7, CHL1, CLSTN1, CNTN1, CNTN4, CNTN6, CNTNAP2, CNTNAP3, CNTNAP5, COL6A1, COL8A1, COMP, CTNNA3, CTNND1, CTNND2, DCHS2, DSCAML1, EDIL3, EPHA4, EPHB1, FAT1, FAT3, FAT4, FBLN5, FBLN7, FREM3, ITGA6, ITGA7, ITGAM, LAMA2, LAMA5, LAMC3, LSAMP, MPZL2, NCAN, NLGN1, NLGN3, NPNT, NPTN, NRXN1, NRXN2, NUAK1, OPCML, PCDH11X,…	10205, 54413, 1001, 1291, 22871, 1005, 4045, 5578, 27020, 1295, 1009, 7455, 3684, 1311, 947, 56101, 65217, 2195, 25865, 8641, 3679, 56109, 56108, 2047, 10752, 1010, 5581, 166752, 22883, 57526, 255743, 28316, 120114, 27328, 11187, 64065, 4978, 54798, 9051, 26047, 3911, 5318, 1000, 1272, 27181, 27255, 923, 3908, 10085, 1501, 79937, 1500, 5797, 57453, 3655, 3730, 10516, 9378, 9891, 6714, 54549, 1463…	2.71291	1950	472	19327	1.65888	8.19263e-06	0.000527264	212	ACKR3, ADAM12, ADGRB1, ADGRG1, AJAP1, AJUBA, ALCAM, AMIGO2, AMIGO3, AMTN, ANGPTL3, ANOS1, AOC3, APP, BCAM, BCAR1, BOC, BVES, CADM1, CADM2, CADM4, CD226, CD300A, CD34, CD6, CD84, CD99L2, CDH10, CDH11, CDH12, CDH13, CDH16, CDH18, CDH19, CDH2, CDH20, CDH22, CDH23, CDH24, CDH4, CDH6, CDH7, CDH8, CDH9, CHL1, CLSTN1, CLSTN2, CNTN1, CNTN2, CNTN3, CNTN4, CNTN5, CNTN6, CNTNAP2, CNTNAP3, CNTNAP3B, CNTNAP5,…	56099, 1475, 56097, 55742, 221935, 4897, 947, 89858, 1825, 1826, 22801, 64098, 8406, 166752, 28316, 5649, 51162, 28513, 3918, 3490, 4607, 158326, 1495, 5754, 22795, 64072, 214, 8038, 923, 27283, 10085, 253559, 3730, 9891, 91653, 1306, 1441, 1463, 64084, 129804, 10319, 1305, 10076, 57608, 4627, 7058, 5239, 4240, 79633, 7450, 3385, 8639, 7455, 8840, 4756, 84962, 728577, 56105, 8839, 56106, 575, 107…	2.23252	6762	471	19093	1.27091	1.32263e-05	0.000709566
Females DMR Genes	UP_KEYWORDS	Cell junction	109	ABI1, ADGRL3, ANKS1B, ARHGAP21, CACNG5, CACNG8, CADPS, CBLN4, CD53, CDH1, CHRM1, CHRNA9, CLDN25, CLIC4, CLSTN1, COPS4, CTBP2, CTNND2, DISC1, DSCAML1, DTNBP1, EMB, EPHA4, ERC2, FARP1, FER, FMR1, FRMPD2, GABRA2, GABRB3, GABRE, GABRG1, GAP43, GJB1, GJD2, GRIA1, GRIA3, GRIA4, GRID1, GRID2, GRIK2, GRIK4, GRIN2A, GRIP1, GSG1L, HTR3A, IL31RA, KAZN, KCNA1, KCNC2, KCND2, KCNK1, KCTD8, KDR, KLHL17, LGI1, L…	10207, 8224, 54413, 22871, 93145, 9341, 2332, 59283, 83604, 9754, 1488, 10160, 133396, 22883, 6547, 7408, 9867, 10006, 221692, 3747, 57369, 27185, 1128, 1501, 23426, 2596, 144100, 23322, 9378, 27091, 54549, 3736, 9899, 57689, 132204, 402117, 23284, 80059, 55679, 644672, 347730, 347731, 26059, 999, 4856, 55906, 26037, 2705, 57584, 375567, 55584, 9414, 27445, 2898, 51138, 140689, 9699, 2893, 3775, …	3.74313	1950	662	19327	1.63192	3.02696e-07	5.19615e-05	316	ACHE, ACTN1, ADGRL1, AFAP1L1, AJAP1, AJUBA, AMOT, AMOTL1, ANK2, ANK3, ANKS1B, APBB1IP, ARC, ARF1, ARHGAP21, ARHGAP24, ARHGAP26, ARHGAP32, ATP2B2, BAIAP2L2, BCAR1, BRSK1, BVES, CACNG8, CADM1, CADM2, CADPS, CADPS2, CAMK2N1, CAMSAP3, CBLN1, CBLN4, CCDC85C, CD99L2, CDC42BPB, CDK5, CEACAM1, CGN, CHRM1, CHRM2, CHRM3, CHRM4, CHRM5, CHRNA6, CHRNA9, CHRNB1, CHRNB2, CHRNB3, CHRNE, CLDN1, CLDN12, CLDN14, CL…	81488, 8224, 55742, 221935, 2332, 9863, 55740, 83604, 126353, 1821, 43, 59341, 23136, 1825, 1826, 10611, 6616, 85461, 2852, 64098, 2017, 1488, 5747, 49861, 23504, 23268, 9867, 84687, 440279, 1495, 7739, 5754, 221692, 3747, 3745, 2314, 79827, 3748, 25778, 81858, 126374, 134265, 92140, 84694, 253559, 2596, 11346, 51299, 7046, 9899, 55879, 10076, 137075, 1305, 118427, 402117, 57608, 1832, 347730, 34…	3.32772	6762	660	19093	1.35189	2.54607e-11	8.19832e-09
Females DMR Genes	UP_KEYWORDS	Cell membrane	382	AAK1, ABCA8, ABHD2, ABI1, ADCY2, ADD1, ADGRE1, ADGRL3, ADGRL4, ADORA2B, ADRA2A, ALG10B, AMER1, AMER3, ANKS1B, ANO10, ANO2, ANO3, ANO4, ANO9, ANOS1, ANXA1, APOBR, ARHGAP10, ARHGEF4, ARL6, ARRB2, ATP1B3, ATP4A, ATP8A1, ATP8B4, BEST1, BLNK, BRS3, BST1, BTK, C2orf88, CABP7, CACNB2, CACNG5, CACNG8, CASK, CCR1, CD1D, CD200, CD3E, CD40LG, CD5, CD53, CD6, CD8A, CD8B, CDH1, CDH11, CDH12, CDH13, CDH15, CDH…	10207, 5737, 160365, 2332, 64399, 150, 8321, 80834, 115330, 2011, 133121, 3920, 2856, 56341, 4218, 133396, 1080, 2015, 10332, 23507, 10098, 8111, 5362, 81848, 28316, 5365, 409, 9867, 84894, 84281, 56928, 1815, 2212, 23533, 3742, 390323, 57369, 3747, 139411, 3746, 100507321, 27185, 925, 926, 923, 4641, 921, 151056, 149233, 84889, 121601, 51196, 23295, 2596, 2830, 7048, 2831, 114299, 3730, 27199, 2…	13.1181	1950	2952	19327	1.28256	4.49961e-08	1.15864e-05	1139	AAK1, ABCA7, ABCB5, ABHD2, ACE, ACHE, ACKR3, ACTN1, ACVRL1, ACY3, ADAM12, ADAM28, ADCY1, ADCY3, ADCY4, ADCY9, ADCYAP1R1, ADD1, ADD2, ADGRA2, ADGRB1, ADGRD1, ADGRE1, ADGRE4P, ADGRF1, ADGRF5, ADGRG1, ADGRG2, ADGRG3, ADGRG6, ADGRL1, ADGRL4, ADGRV1, ADORA2A, ADRA1B, ADRA2C, ADRB2, ADRB3, AGTR1, AGTR2, AJAP1, AJUBA, AKT1, AKT2, AKTIP, ALCAM, ALG10B, ALOX15, ALPI, ALPL, ALPP, ALPPL2, AMER1, AMER3, AMIG…	8419, 54102, 221935, 390442, 943, 949, 334, 8740, 390756, 6869, 1821, 6865, 115330, 1825, 1826, 538, 10718, 85461, 6091, 169522, 5361, 5362, 6885, 50617, 164656, 50619, 8727, 128853, 1811, 7341, 1812, 84894, 1816, 80727, 1436, 920, 79827, 312, 57228, 25778, 8038, 923, 921, 90249, 728, 84889, 22925, 10082, 51299, 27199, 121227, 164633, 1441, 27197, 128674, 912, 10076, 1832, 28231, 84879, 28232, 18…	11.9945	6762	2913	19093	1.10403	4.42031e-06	0.000258756
Females DMR Genes	UP_KEYWORDS	Developmental protein	137	ANGPT2, BMP1, CDX4, CELSR1, CELSR2, CHL1, CITED1, CNTF, CTNND2, CYLC1, CYLC2, DAB1, DAB2IP, DACH2, DCLK1, DIAPH2, DIP2A, DISC1, DKK1, DLX2, DMRT1, DNASE2, EBF2, EBF3, EBF4, EDA, EDA2R, EDIL3, EFNA5, EFNB1, EID2, EN1, EOMES, EPAS1, EPHA4, EPHB4, FAM3C, FARP1, FAT3, FGF1, FGF3, FGF6, FHL1, FIGF, FOXG1, FZD1, G2E3, GAP43, GAS7, GLI2, GMCL1, GREM2, GRHL1, GSC, HECA, HIC1, HOPX, HOXA5, HOXB1, HOXB6, H…	7291, 283659, 64093, 26468, 64395, 285, 6423, 8320, 8321, 79600, 2011, 2290, 6496, 4826, 64218, 7545, 219938, 3202, 10160, 677, 2019, 7547, 9253, 1896, 117154, 3090, 473, 255743, 81848, 7481, 55553, 246777, 29841, 732253, 80031, 3211, 256297, 253738, 3216, 83893, 1270, 22854, 27185, 56034, 9904, 51696, 163126, 10085, 23198, 2273, 1501, 2596, 9633, 57418, 4808, 7044, 3229, 5156, 51684, 4435, 2277,…	4.70467	1950	927	19327	1.46477	4.18187e-06	0.000307619	417	ACKR3, ADCYAP1R1, ADGRG1, AKT1, AKT2, ALX1, ALX4, AMN, ANGPT1, ANPEP, APLNR, ARC, ARHGAP22, ARHGAP24, ARX, ASB1, ASCL1, ASCL2, ATOH1, ATOH7, ATOH8, AXIN1, AXIN2, BICC1, BIN1, BMP1, BMP2, BMP4, BMP5, BMP6, BVES, CADM1, CAMK1, CAMK2B, CASZ1, CCBE1, CCDC120, CCDC85C, CCM2, CEBPA, CELSR1, CELSR2, CENPF, CEP131, CFDP1, CHL1, CHRDL1, CIT, CITED1, CNOT2, CNTF, COL13A1, COL15A1, CTNNA2, CTNND2, CUX1, CXC…	7494, 63925, 221937, 8321, 8324, 8326, 120237, 79600, 2011, 6496, 5228, 8600, 6493, 2018, 222546, 6091, 6092, 2016, 339345, 207, 7481, 208, 51162, 8312, 8313, 2020, 158326, 58495, 6468, 90249, 80856, 10732, 10085, 6886, 85440, 6477, 10736, 51298, 347273, 1306, 121227, 816, 187, 51384, 1305, 429, 6899, 2824, 58473, 117, 55905, 55906, 202018, 2254, 2253, 2248, 2246, 430, 10752, 63974, 57493, 63973,…	4.39132	6762	921	19093	1.27843	2.54506e-10	5.46339e-08
Females DMR Genes	UP_KEYWORDS	EGF-like domain	41	ACAN, ADAM20, ADAM5, ADGRE1, ADGRL4, ASTN2, ATRNL1, BMP1, CELSR1, CELSR2, CNTNAP2, CNTNAP3, CNTNAP5, COMP, EDIL3, EYS, FAT1, FAT3, FAT4, FBLN5, FBLN7, HHIP, IMPG2, LRP1B, LTBP4, MALRD1, NCAN, NELL1, NPNT, NRG2, NRXN1, NRXN2, PROZ, PTGS1, SCUBE1, SORL1, TDGF1P3, TEK, THBS1, WIF1, ZAN	53353, 340895, 649, 50939, 255926, 1952, 176, 7455, 1311, 11197, 64399, 2195, 10085, 346007, 79937, 26033, 8425, 8858, 9378, 10516, 23245, 2015, 64123, 7010, 1463, 5742, 9379, 129804, 80274, 255743, 4745, 129684, 9542, 120114, 6998, 8748, 26047, 9620, 79633, 7057, 6653	1.40797	1950	228	19327	1.78229	0.000361416	0.0142182	106	ACAN, ADAM11, ADAM12, ADAM20, ADAM28, ADAM29, ADAM30, ADGRE1, ADGRE4P, ADGRL4, ASTN2, ATRNL1, BCAN, BMP1, C1S, C8B, CCBE1, CELSR1, CELSR2, CNTNAP2, CNTNAP3, CNTNAP3B, CNTNAP5, CRB2, CRTAC1, DLK1, DLL3, DNER, EDIL3, EFEMP1, EGFEM1P, EGFL7, F10, F7, F9, FAT1, FAT3, FAT4, FBLN1, FBLN2, FBLN5, FBLN7, FBN1, FBN2, FBN3, GP2, HABP2, HBEGF, HEG1, HMCN2, HSPG2, HYAL4, LDLR, LRP1B, LRP2, LRP5, LTBP3, MALRD…	4041, 340895, 3084, 3339, 63923, 93556, 256158, 2202, 2201, 10718, 2155, 2200, 2159, 2158, 64123, 4036, 2015, 5649, 9542, 5648, 51162, 6403, 5551, 11085, 11086, 7173, 732, 4185, 53353, 55118, 4225, 9369, 22795, 176, 8038, 3026, 3949, 10085, 10178, 147372, 6585, 9378, 10516, 1463, 129804, 10683, 129684, 8748, 716, 25992, 10071, 4811, 1839, 7058, 4240, 9620, 79633, 64420, 4147, 4853, 649, 23553, 74…	1.11626	6762	226	19093	1.32433	0.000377852	0.0105261
Females DMR Genes	UP_KEYWORDS	Glycoprotein	519	ABCA5, ABCA8, ABCC12, ABHD2, ABI3BP, ACAN, ACVR2A, ADAM20, ADAMTS15, ADAMTS18, ADAMTS3, ADAMTS6, ADAMTSL1, ADAMTSL2, ADCY2, ADCY8, ADGRE1, ADGRG4, ADGRG7, ADGRL3, ADGRL4, ADORA2B, ADRA2A, ALG11, AMBP, ANGPT2, ANO2, ANO3, ANO4, ANO9, ANOS1, APOA1, ARSJ, ASTN2, ATP1B3, ATRNL1, B3GALT1, B3GNT3, B4GALNT4, BMP1, BMPER, BPI, BRS3, BST1, BTLA, C1QTNF9, CACNA1A, CACNA2D1, CBLN4, CCR1, CD1D, CD200, CD34, …	374462, 90134, 151449, 204962, 388336, 1311, 170692, 79802, 947, 8128, 335, 347862, 150, 8321, 80834, 59342, 3486, 115330, 79600, 387775, 2856, 8425, 8021, 2015, 166752, 23507, 10098, 23643, 8111, 10099, 5362, 23505, 5365, 64478, 7481, 51363, 10090, 84898, 84894, 84892, 1815, 2212, 340547, 5251, 346606, 390323, 10875, 5355, 23630, 926, 27181, 176, 923, 55117, 921, 138050, 10085, 149233, 84889, 28…	17.8228	1950	4309	19327	1.19377	1.43481e-06	0.000123147	1638	A2ML1, A4GALT, AADACL4, ABCA12, ABCA2, ABCA4, ABCA5, ABCA6, ABCA7, ABCB5, ABCC11, ABCC12, ABCC3, ABCC4, ABCD1, ABCD3, ABHD12, ABHD18, ABHD2, ABO, ACAN, ACE, ACER3, ACHE, ACKR3, ACP5, ACP7, ACRV1, ACVR2A, ACVRL1, ADAM11, ADAM12, ADAM20, ADAM28, ADAM29, ADAM30, ADAMTS10, ADAMTS12, ADAMTS14, ADAMTS15, ADAMTS17, ADAMTS18, ADAMTS2, ADAMTS20, ADAMTS3, ADAMTS6, ADAMTS7, ADAMTS8, ADAMTS9, ADAMTSL1, ADAMT…	374462, 941, 25797, 390442, 63923, 943, 944, 170691, 949, 79802, 170692, 90231, 947, 22906, 6869, 6865, 115330, 1825, 1826, 538, 79812, 6091, 80731, 6092, 169522, 5361, 23646, 5362, 10099, 93010, 939, 164656, 10090, 84898, 1811, 1812, 84894, 1816, 158326, 80727, 29906, 1437, 1436, 920, 5355, 79827, 57228, 25777, 57222, 923, 924, 921, 128859, 90249, 10086, 1842, 10085, 84889, 10082, 22925, 22926, …	17.2494	6762	4241	19093	1.09055	5.10776e-07	5.48218e-05
Females DMR Genes	UP_KEYWORDS	Membrane	816	AAK1, AASDH, ABCA5, ABCA8, ABCC12, ABCG1, ABHD2, ABI1, ACAP2, ACVR1C, ACVR2A, ADAM20, ADAMTS18, ADCY2, ADCY8, ADD1, ADGRE1, ADGRG4, ADGRG7, ADGRL3, ADGRL4, ADORA2B, ADRA2A, AGK, AKAP6, ALG10, ALG10B, ALG11, ALOX12, AMER1, AMER3, ANKLE2, ANKS1B, ANO10, ANO2, ANO3, ANO4, ANO9, ANOS1, ANXA1, AP3B1, AP5M1, APOBR, APPL2, AR, ARF5, ARHGAP10, ARHGAP15, ARHGAP21, ARHGEF4, ARL6, ARL6IP6, ARL8B, ARRB2, ARS…	8224, 374462, 84278, 25798, 8744, 170692, 947, 102723553, 7357, 115330, 387775, 10098, 10099, 5362, 5365, 10090, 84898, 84894, 84281, 84892, 1815, 340547, 100507321, 27185, 5355, 925, 23630, 926, 27181, 923, 921, 149233, 84889, 27199, 8428, 164633, 27197, 916, 55207, 912, 8748, 28234, 84873, 28232, 6480, 51286, 79633, 3241, 55906, 79847, 50649, 79849, 57484, 200895, 79844, 64582, 50651, 2994, 574…	28.022	1950	7124	19327	1.13526	1.23234e-06	0.000126923	2628	A4GALT, AADACL4, AAK1, AATK, ABCA12, ABCA13, ABCA2, ABCA4, ABCA5, ABCA6, ABCA7, ABCB5, ABCB9, ABCC11, ABCC12, ABCC13, ABCC3, ABCC4, ABCD1, ABCD3, ABCG1, ABHD12, ABHD2, ABO, ACACB, ACBD5, ACE, ACER1, ACER3, ACHE, ACKR3, ACSL3, ACSM1, ACTN1, ACVR1C, ACVR2A, ACVRL1, ACY3, ADAM11, ADAM12, ADAM20, ADAM28, ADAM29, ADAM30, ADAMTS18, ADCK3, ADCY1, ADCY3, ADCY4, ADCY7, ADCY8, ADCY9, ADCYAP1R1, ADD1, ADD2,…	8224, 374462, 139716, 941, 390442, 25798, 943, 944, 5371, 949, 90231, 170692, 10994, 947, 387597, 6869, 6867, 1821, 63916, 6865, 115330, 539, 1825, 84077, 538, 1826, 113444, 90627, 3291, 80731, 6091, 169522, 6092, 5361, 23646, 63933, 6885, 10099, 5362, 196051, 93010, 164656, 939, 84899, 128853, 10090, 84898, 1811, 84894, 1812, 1816, 80727, 29906, 920, 1436, 5355, 57228, 25777, 79827, 25778, 57222…	27.6748	6762	7049	19093	1.05268	2.46381e-05	0.00113273
Females DMR Genes	UP_KEYWORDS	Mental retardation	51	AFF2, AMMECR1, ARHGEF6, ARID1B, ARL6, AUTS2, BCAP31, BRWD3, CA8, CAMTA1, CASK, CCDC22, CDH15, CDKL5, CUL4B, DDX3X, EML1, FAT4, FGFR2, FMR1, FOXG1, GRIA3, GRIK2, HDAC8, IL1RAPL1, KCNE5, KCNK9, KIAA2022, KIF1A, LINS1, MAOA, MAP2K2, MBD5, MCPH1, MECP2, MED13L, MID2, NANS, PCDH19, RBM28, SETBP1, SMS, SRD5A3, SYP, TAF1, TCF4, TRAPPC9, TTC8, TUSC3, ZC4H2, ZDHHC15	2009, 79644, 4204, 55906, 9459, 2334, 8573, 84100, 2332, 6872, 55180, 79648, 2898, 7991, 54187, 254065, 6611, 55131, 2290, 10134, 6925, 11043, 57492, 5605, 11141, 2263, 2892, 57526, 23261, 1654, 8450, 547, 26040, 123016, 9949, 4128, 28952, 23630, 767, 6792, 55869, 158866, 83696, 51305, 55777, 26053, 23389, 6855, 340533, 1013, 79633	1.75137	1950	296	19327	1.70769	0.000188401	0.0080537	131	ACTG1, AFF2, AHDC1, AIFM1, ALDH3A2, ANK3, ANKRD11, ARID1A, ARID1B, ARL6, ARX, ATP6AP2, ATP8A2, ATRX, AUTS2, BBS10, BBS9, BRF1, CA8, CACNA1B, CAMTA1, CASK, CCBE1, CCDC22, CDC42, CDK5RAP2, CDKL5, CHAMP1, CRBN, CTNNB1, CUL4B, DCPS, DLG3, DNMT3A, DPP6, DYNC1H1, DYRK1A, EFTUD2, EML1, EXT2, EYA1, FAR1, FAT4, FGFR1, FGFR2, FMR1, FRMD4A, GNB1, GPT2, GRIA3, GRIK2, GRIN2B, HDAC4, HDAC8, HERC2, HUWE1, IL1RA…	4208, 2009, 29123, 4204, 9343, 2334, 2332, 63925, 8924, 288, 54187, 3340, 170302, 10159, 6611, 23133, 6616, 84942, 283489, 11141, 55755, 10908, 7403, 51091, 23261, 10472, 8195, 25836, 84992, 546, 51761, 547, 374654, 8242, 84295, 7102, 3845, 3897, 55869, 1788, 81562, 83696, 57410, 2972, 51305, 8239, 84706, 147372, 4094, 23096, 6812, 224, 26053, 23389, 51114, 9759, 9897, 1778, 7319, 10075, 5631, 27…	1.37953	6762	294	19093	1.25812	0.00103802	0.0244673
Females DMR Genes	UP_KEYWORDS	Postsynaptic cell membrane	41	ABI1, ANKS1B, CACNG5, CACNG8, CHRM1, CHRNA9, CLSTN1, DISC1, DTNBP1, EPHA4, FMR1, GABRA2, GABRB3, GABRE, GABRG1, GRIA1, GRIA3, GRIA4, GRID1, GRID2, GRIK2, GRIK4, GRIN2A, GRIP1, HTR3A, KCNC2, KCND2, KCTD8, KLHL17, LIN7A, LRFN1, LRFN2, LRRC4C, LRRTM1, LRRTM3, LRRTM4, NLGN1, PJA2, SHANK2, SIPA1L1, ZC4H2	2562, 22871, 3747, 55906, 26037, 27185, 2332, 1128, 59283, 386617, 55584, 2898, 3751, 2893, 2894, 3359, 23426, 2895, 339451, 2555, 2903, 27091, 57622, 22941, 2043, 22883, 2892, 57689, 2890, 2900, 8825, 9867, 84062, 56899, 80059, 10006, 2564, 347730, 2565, 57497, 347731	1.40797	1950	176	19327	2.30888	6.69174e-07	8.61525e-05	101	ANK2, ANK3, ANKS1B, ARC, ARF1, ARHGAP32, CACNG8, CAMK2N1, CBLN1, CDK5, CHRM1, CHRM2, CHRM3, CHRM4, CHRM5, CHRNA6, CHRNA9, CHRNB1, CHRNB2, CHRNB3, CHRNE, CLSTN1, COL13A1, CPEB3, DLG1, DLGAP1, DLGAP3, DMD, DRP2, DTNBP1, EPHA4, FBXO45, FMR1, GABBR2, GABRA1, GABRA2, GABRA3, GABRA6, GABRB2, GABRB3, GABRD, GABRG1, GABRG3, GABRP, GABRQ, GABRR3, GLRA1, GLRA2, GOPC, GPER1, GRIA1, GRIA2, GRIA3, GRID2, GRIK…	9454, 9456, 2742, 2741, 2332, 59283, 288, 7402, 287, 1821, 54910, 10611, 2852, 85461, 22883, 9867, 9743, 200959, 57554, 3747, 3745, 22997, 1128, 1129, 58512, 1132, 1131, 23426, 11346, 57689, 55879, 9568, 1305, 9762, 80059, 9229, 347730, 347731, 23237, 55906, 1145, 5913, 55584, 2897, 2898, 2899, 8777, 2895, 8973, 79953, 22849, 1756, 2903, 2904, 2906, 1133, 57528, 22941, 2892, 2891, 2890, 2900, 571…	1.06361	6762	176	19093	1.62035	4.9198e-09	7.92088e-07
Females DMR Genes	UP_KEYWORDS	Synapse	76	ABI1, ANKS1B, CACNG5, CACNG8, CADPS, CBLN4, CHRM1, CHRNA9, CLSTN1, COPS4, CTBP2, DISC1, DSCAML1, DTNBP1, EMB, EPHA4, ERC2, FARP1, FMR1, GABRA2, GABRB3, GABRE, GABRG1, GAP43, GRIA1, GRIA3, GRIA4, GRID1, GRID2, GRIK2, GRIK4, GRIN2A, GRIP1, GSG1L, HTR3A, IL31RA, KCNA1, KCNC2, KCND2, KCNK1, KCTD8, KLHL17, LGI1, LIN7A, LRFN1, LRFN2, LRRC4C, LRRTM1, LRRTM3, LRRTM4, NLGN1, NLGN3, NRXN1, OLFM2, PCLO, PHA…	8224, 54413, 22871, 55906, 93145, 26037, 9341, 2332, 375567, 59283, 55584, 27445, 2898, 140689, 51138, 9699, 2893, 3775, 2894, 2895, 5582, 146395, 1488, 10160, 2903, 133396, 57622, 133418, 22941, 22883, 2892, 2890, 2900, 8825, 9211, 9867, 56899, 8633, 10006, 2564, 729993, 85439, 57497, 2565, 2562, 221692, 246213, 3747, 27185, 8618, 1128, 386617, 3751, 23426, 3359, 2596, 339451, 2555, 57453, 9378,…	2.60989	1950	349	19327	2.15833	1.72801e-10	8.89926e-08	187	ACHE, ADGRL1, ANK2, ANK3, ANKS1B, ARC, ARF1, ARHGAP32, ATP2B2, BRSK1, CACNG8, CADM1, CADM2, CADPS, CADPS2, CAMK2N1, CBLN1, CBLN4, CDK5, CHRM1, CHRM2, CHRM3, CHRM4, CHRM5, CHRNA6, CHRNA9, CHRNB1, CHRNB2, CHRNB3, CHRNE, CLSTN1, COL13A1, COLQ, COPS5, CPEB3, CTBP2, DACT1, DENND1A, DLG1, DLGAP1, DLGAP3, DMD, DMXL2, DNMBP, DOK7, DRP2, DSCAM, DSCAML1, DTNA, DTNBP1, ENAH, EPHA4, EPS8, ERC2, FARP1, FBXO45…	8224, 54413, 9454, 9456, 93145, 2742, 221935, 2741, 2332, 9341, 59283, 9863, 55740, 288, 7402, 287, 43, 1821, 9751, 54910, 1826, 10611, 6616, 9145, 85461, 2852, 1488, 10160, 23705, 22883, 23504, 7287, 23268, 9867, 200959, 9743, 84687, 81615, 440279, 84937, 23312, 83660, 8292, 57554, 221692, 3747, 3745, 22999, 22997, 23732, 3748, 1128, 81858, 1129, 22859, 58512, 1132, 253559, 23426, 1131, 2596, 11…	1.96925	6762	349	19093	1.51292	4.33172e-12	2.78965e-09
Females DMR Genes	UP_KEYWORDS	Transmembrane	610	AASDH, ABCA5, ABCA8, ABCC12, ABCG1, ABHD2, ACVR1C, ACVR2A, ADAM20, ADAMTS18, ADCY2, ADCY8, ADGRE1, ADGRG4, ADGRG7, ADGRL3, ADGRL4, ADORA2B, ADRA2A, ALG10, ALG10B, ALG11, ANKLE2, ANO10, ANO2, ANO3, ANO4, ANO9, AP3B1, AR, ARHGEF4, ARL6IP6, ARSJ, ASAP1, ASB11, ASTN2, ATL2, ATP11B, ATP1B3, ATP4A, ATP8A1, ATP8B4, ATRNL1, B3GALT1, B3GNT3, B4GALNT4, BCAP31, BCL2, BCL2L10, BCL2L13, BEST1, BNIP3L, BPI, BR…	374462, 84278, 90134, 140456, 27069, 25798, 157753, 8744, 204962, 388336, 170692, 947, 102723553, 8128, 8321, 7357, 150, 80834, 115330, 387775, 2856, 145978, 2015, 23507, 10098, 8111, 23505, 10099, 5362, 5365, 64478, 51363, 140767, 10090, 84898, 84894, 84892, 1815, 2212, 23786, 119559, 340547, 5251, 346606, 390323, 57369, 100507321, 170575, 5355, 925, 23630, 926, 27181, 923, 55117, 921, 138050, 1…	20.9478	1950	5365	19327	1.12691	0.0001808	0.00842975	1963	A4GALT, AADACL4, AATK, ABCA12, ABCA13, ABCA2, ABCA4, ABCA5, ABCA6, ABCA7, ABCB5, ABCB9, ABCC11, ABCC12, ABCC13, ABCC3, ABCC4, ABCD1, ABCD3, ABCG1, ABHD12, ABHD2, ABO, ACBD5, ACE, ACER1, ACER3, ACHE, ACKR3, ACSL3, ACSM1, ACVR1C, ACVR2A, ACVRL1, ADAM11, ADAM12, ADAM20, ADAM28, ADAM29, ADAM30, ADAMTS18, ADCK3, ADCY1, ADCY3, ADCY4, ADCY7, ADCY8, ADCY9, ADCYAP1R1, ADGRA2, ADGRA3, ADGRB1, ADGRD1, ADGRE…	374462, 139716, 941, 390442, 25798, 943, 944, 949, 90231, 170692, 10994, 947, 387597, 6869, 63916, 6865, 115330, 1825, 84077, 538, 1826, 113444, 3291, 6091, 80731, 6092, 169522, 5361, 23646, 63933, 5362, 10099, 196051, 93010, 164656, 939, 84899, 10090, 84898, 1811, 84894, 1812, 1816, 80727, 29906, 1436, 920, 5355, 57228, 25777, 79827, 57222, 923, 924, 5350, 921, 90249, 84889, 22925, 22926, 518, 3…	20.6719	6762	5304	19093	1.045	0.00237332	0.0497288

## Sheet: Table S27
Comparison	Category	Term	GeneListHits_Discovery	GeneNames_Discovery	GeneEntrezIDs_Discovery	Percent_Discovery	GeneListTotal_Discovery	BackgroundHits_Discovery	BackgroundTotal_Discovery	FoldEnrichment_Discovery	Pvalue_Discovery	BenjaminiPvalue_Discovery	GeneListHits_Replication	GeneNames_Replication	GeneEntrezIDs_Replication	Percent_Replication	GeneListTotal_Replication	BackgroundHits_Replication	BackgroundTotal_Replication	FoldEnrichment_Replication	Pvalue_Replication	BenjaminiPvalue_Replication
Males DMR Genes	INTERPRO	IPR000276:G protein-coupled receptor, rhodopsin-like	13	CCR10, LHCGR, LTB4R, LTB4R2, NPY1R, OR3A1, OR3A4P, OR51I1, OR51Q1, OR7A10, OR7A17, P2RY2, P2RY4	2826, 390061, 390756, 5029, 390063, 3973, 4994, 56413, 5030, 26333, 390892, 4886, 1241	8.02469	102	631	17545	3.54378	0.000270531	0.0638865	34	ADRA1B, ADRA2A, AVPR1B, CCR6, GPR119, GPR135, GPR26, HTR2A, HTR5A, NPSR1, NPY1R, OR1L4, OR1L6, OR2C1, OR2C3, OR2T12, OR2T33, OR4A16, OR4C46, OR4C6, OR4S2, OR51A4, OR51G1, OR51G2, OR52L1, OR56A4, OR5B21, OR6X1, OR7A17, PTGER2, PTGER4, TAAR9, TACR3, UTS2R	5732, 390260, 81327, 5734, 139760, 4993, 3361, 64582, 6870, 3356, 150, 2837, 392390, 391195, 127064, 119749, 387129, 219432, 219431, 553, 134860, 254973, 81282, 81472, 147, 401666, 4886, 79324, 120793, 1235, 2849, 219968, 338751, 26333	2.97984	757	628	17434	1.24687	0.147844	0.996904
Males DMR Genes	INTERPRO	IPR017452:GPCR, rhodopsin-like, 7TM	13	CCR10, LHCGR, LTB4R, LTB4R2, NPY1R, OR3A1, OR3A4P, OR51I1, OR51Q1, OR7A10, OR7A17, P2RY2, P2RY4	2826, 390061, 390756, 5029, 390063, 3973, 4994, 56413, 5030, 26333, 390892, 4886, 1241	8.02469	102	643	17545	3.47765	0.000321005	0.0384118	34	ADRA1B, ADRA2A, AVPR1B, CCR6, GPR119, GPR135, GPR26, HTR2A, HTR5A, NPSR1, NPY1R, OR1L4, OR1L6, OR2C1, OR2C3, OR2T12, OR2T33, OR4A16, OR4C46, OR4C6, OR4S2, OR51A4, OR51G1, OR51G2, OR52L1, OR56A4, OR5B21, OR6X1, OR7A17, PTGER2, PTGER4, TAAR9, TACR3, UTS2R	5732, 390260, 81327, 5734, 139760, 4993, 3361, 64582, 6870, 3356, 150, 2837, 392390, 391195, 127064, 119749, 387129, 219432, 219431, 553, 134860, 254973, 81282, 81472, 147, 401666, 4886, 79324, 120793, 1235, 2849, 219968, 338751, 26333	2.97984	757	640	17434	1.22349	0.175132	0.997721
Males DMR Genes	PRINTS	PR00237:Rhodopsin-like GPCR superfamily signature	13	CCR10, LHCGR, LTB4R, LTB4R2, NPY1R, OR3A1, OR3A4P, OR51I1, OR51Q1, OR7A10, OR7A17, P2RY2, P2RY4	2826, 390061, 390756, 5029, 390063, 3973, 4994, 56413, 5030, 26333, 390892, 4886, 1241	8.02469	34	624	4657	2.85355	0.000726811	0.0279577	34	ADRA1B, ADRA2A, AVPR1B, CCR6, GPR119, GPR135, GPR26, HTR2A, HTR5A, NPSR1, NPY1R, OR1L4, OR1L6, OR2C1, OR2C3, OR2T12, OR2T33, OR4A16, OR4C46, OR4C6, OR4S2, OR51A4, OR51G1, OR51G2, OR52L1, OR56A4, OR5B21, OR6X1, OR7A17, PTGER2, PTGER4, TAAR9, TACR3, UTS2R	5732, 390260, 81327, 5734, 139760, 4993, 3361, 64582, 6870, 3356, 150, 2837, 392390, 391195, 127064, 119749, 387129, 219432, 219431, 553, 134860, 254973, 81282, 81472, 147, 401666, 4886, 79324, 120793, 1235, 2849, 219968, 338751, 26333	2.97984	225	621	4629	1.1264	0.30542	0.985212
Males DMR Genes	UP_KEYWORDS	G-protein coupled receptor	13	CCR10, LHCGR, LTB4R, LTB4R2, NPY1R, OR3A1, OR3A4P, OR51I1, OR51Q1, OR7A10, OR7A17, P2RY2, P2RY4	2826, 390061, 390756, 5029, 390063, 3973, 4994, 56413, 5030, 26333, 390892, 4886, 1241	8.02469	114	737	19273	2.98209	0.00129248	0.205634	39	ADRA1B, ADRA2A, AVPR1B, CCR6, FZD1, FZD2, FZD7, GIPR, GPR119, GPR135, GPR26, HTR2A, HTR5A, NPSR1, NPY1R, OR1L4, OR1L6, OR2C1, OR2C3, OR2T12, OR2T33, OR4A16, OR4C46, OR4C6, OR4S2, OR51A4, OR51G1, OR51G2, OR52L1, OR56A4, OR5B21, OR6X1, OR7A17, PTGER2, PTGER4, SMO, TAAR9, TACR3, UTS2R	5732, 390260, 81327, 5734, 139760, 4993, 3361, 64582, 6870, 3356, 8321, 150, 2696, 2837, 391195, 392390, 8324, 127064, 387129, 119749, 219432, 219431, 553, 134860, 254973, 81282, 81472, 147, 401666, 4886, 79324, 120793, 6608, 1235, 2849, 219968, 2535, 338751, 26333	3.41805	826	730	19146	1.23834	0.134152	0.8275
Males DMR Genes	UP_TISSUE	Articular cartilage	3	AQP1, CHI3L2, SLC2A5	358, 6518, 1117	1.85185	99	12	17636	44.5354	0.00194538	0.165645	2	SLC2A1, SLC2A5	6518, 6513	0.175285	753	12	17539	3.88203	0.409057	0.968348
Males DMR Genes	UP_KEYWORDS	Transducer	13	CCR10, LHCGR, LTB4R, LTB4R2, NPY1R, OR3A1, OR3A4P, OR51I1, OR51Q1, OR7A10, OR7A17, P2RY2, P2RY4	2826, 390061, 390756, 5029, 390063, 3973, 4994, 56413, 5030, 26333, 390892, 4886, 1241	8.02469	114	794	19273	2.76801	0.00240746	0.193073	40	ADRA1B, ADRA2A, AVPR1B, CCR6, FZD1, FZD2, FZD7, GIPR, GNAQ, GPR119, GPR135, GPR26, HTR2A, HTR5A, NPSR1, NPY1R, OR1L4, OR1L6, OR2C1, OR2C3, OR2T12, OR2T33, OR4A16, OR4C46, OR4C6, OR4S2, OR51A4, OR51G1, OR51G2, OR52L1, OR56A4, OR5B21, OR6X1, OR7A17, PTGER2, PTGER4, SMO, TAAR9, TACR3, UTS2R	5732, 390260, 81327, 5734, 139760, 4993, 3361, 64582, 6870, 3356, 8321, 150, 2696, 2837, 391195, 392390, 8324, 127064, 387129, 119749, 219432, 219431, 553, 134860, 254973, 81282, 81472, 147, 401666, 2776, 4886, 79324, 120793, 6608, 1235, 2849, 219968, 2535, 338751, 26333	3.5057	826	787	19146	1.1781	0.204907	0.858887
Males DMR Genes	PFAM	PF00001:7 transmembrane receptor (rhodopsin family)	7	CCR10, LHCGR, LTB4R, LTB4R2, NPY1R, P2RY2, P2RY4	2826, 5029, 3973, 56413, 5030, 4886, 1241	4.32099	96	281	16577	4.30156	0.00555042	0.490065	16	ADRA1B, ADRA2A, AVPR1B, CCR6, GPR119, GPR135, GPR26, HTR2A, HTR5A, NPSR1, NPY1R, PTGER2, PTGER4, TAAR9, TACR3, UTS2R	147, 5732, 5734, 139760, 3361, 6870, 64582, 4886, 3356, 150, 2837, 1235, 2849, 387129, 553, 134860	1.40228	719	281	16473	1.30454	0.245973	0.997884
Males DMR Genes	BIOGRID_INTERACTION	9482:STX8~syntaxin 8	3	CALM1, SRPRB, TMEM17	58477, 200728, 801	1.85185	84	25	15542	22.2029	0.0078056	0.99998	3	SRPRB, STX7, VAMP3	58477, 8417, 9341	0.262927	646	25	15471	2.87387	0.280069	1
Males DMR Genes	REACTOME_PATHWAY	R-HSA-416476:R-HSA-416476	5	LTB4R, LTB4R2, NTS, P2RY2, PIK3R1	5029, 56413, 5295, 4922, 1241	3.08642	48	165	8702	5.49369	0.0117999	0.848526	10	ADRA1B, AVPR1B, EDN2, F2, GNAQ, HTR2A, MLN, NPSR1, TACR3, UTS2R	3356, 2147, 2837, 147, 387129, 2776, 4295, 553, 6870, 1907	0.876424	407	165	8658	1.28926	0.3695	0.998239
Males DMR Genes	CHROMOSOME	X	13	AFF2, AWAT1, CD40LG, FAM47B, FUNDC1, IGSF1, MIR223, NKAPP1, P2RY4, PNMA5, SHROOM2, SPANXD, VSIG4	959, 64648, 114824, 2334, 170062, 5030, 3547, 357, 158833, 407008, 139341, 11326, 158801	8.02469	131	974	22047	2.24627	0.012591	0.24328	44	ABCB7, ARL13A, ATP2B3, ATRX, CAPN6, CD40LG, CLCN5, DCAF8L1, DUSP21, EFHC2, G6PD, GABRE, GPR119, GSPT2, IGSF1, KIF4A, KLHL13, LOC389895, LUZP4, MIR105-1, MIR384, MIR452, MOSPD1, MSL3, NXF3, NYX, OPHN1, PDZD11, PDZD4, PPP1R2P9, PRPS2, RAB9A, RIPPLY1, RPA4, SMIM10, SPANXB1, SSX5, TBC1D8B, TCEANC, USP9X, WNK3, XK, XRCC6P5, ZXDA	644538, 9367, 90293, 56000, 54885, 827, 139760, 5634, 24137, 60506, 10943, 7789, 4983, 92129, 728695, 8239, 139425, 29935, 494333, 959, 65267, 1184, 51213, 56180, 23708, 170082, 57595, 22, 7504, 389895, 80316, 392509, 574412, 80258, 3547, 492, 63904, 442459, 2539, 546, 406897, 6758, 2564, 51248	3.85627	912	962	21891	1.09786	0.333361	0.86834
Males DMR Genes	UP_KEYWORDS	Disulfide bond	29	ADAM9, CBLN4, CCR10, CD40LG, CFC1, CFD, CHI3L2, CORIN, DEFA3, IGSF1, LHCGR, LRRC24, LRRC4C, MSMB, MUC19, NPY1R, OR3A1, OR3A4P, OR51I1, OR51Q1, OR7A10, OR7A17, P2RY2, P2RY4, PRF1, SIGIRR, TINAGL1, TMEFF2, VSIG4	441381, 59307, 10699, 140689, 390756, 1668, 55997, 390892, 23671, 11326, 959, 5030, 64129, 57689, 8754, 283463, 1117, 4886, 4477, 3547, 5551, 390061, 2826, 5029, 3973, 390063, 4994, 1675, 26333	17.9012	114	3146	19273	1.55842	0.0134636	0.552584	176	ACAN, ADAM29, ADAMTS10, ADAMTS5, ADRA1B, ADRA2A, AGA, AK2, ANGPT2, ANGPTL5, AOC1, AVPR1B, BMP5, C1QA, CACNA1A, CACNA2D1, CCR6, CD1C, CD226, CD300A, CD300C, CD40LG, CEACAM18, CFHR1, CFHR3, CHI3L1, CLEC1B, CLEC2D, CLEC4C, COL28A1, CP, CPA6, CPXM1, CPXM2, CR1, CR1L, CRISP2, CRP, CSMD1, DCN, DEFA5, DEFB125, DEFB129, EDN2, EFEMP1, EFNA5, EFNB2, EGFR, EIF2AK1, ENPP2, EPCAM, EXT1, F12, F2, FAS, FCN1, FN…	29121, 5168, 170482, 2147, 5732, 284217, 93145, 7295, 3084, 5734, 10893, 390443, 2335, 3680, 10406, 285, 6870, 10924, 3676, 8321, 150, 3481, 392390, 391195, 3482, 8324, 127064, 11096, 2202, 134860, 56914, 10718, 54894, 253935, 204, 81282, 4312, 5173, 5742, 64478, 26, 4886, 5648, 1907, 3547, 6692, 1379, 79324, 11005, 6608, 56649, 3543, 3000, 2849, 2219, 5653, 3002, 1378, 2161, 7077, 11086, 3912, 4…	15.4251	826	3123	19146	1.30629	0.00010023	0.0418973
Males DMR Genes	KEGG_PATHWAY	hsa04080:Neuroactive ligand-receptor interaction	6	LHCGR, LTB4R, LTB4R2, NPY1R, P2RY2, P2RY4	5029, 3973, 56413, 5030, 4886, 1241	3.7037	36	274	6643	4.04075	0.013542	0.847648	15	ADRA1B, ADRA2A, AVPR1B, F2, GABRE, GIPR, GRIN2A, HTR2A, HTR5A, NPY1R, PTGER2, PTGER4, TAAR9, TACR3, UTS2R	2903, 2147, 147, 5732, 5734, 3361, 6870, 4886, 3356, 150, 2837, 2696, 2564, 553, 134860	1.31464	307	272	6614	1.18809	0.377575	0.890918
Males DMR Genes	KEGG_PATHWAY	hsa04750:Inflammatory mediator regulation of TRP channels	4	CALM1, CYP2J2, P2RY2, PIK3R1	5029, 801, 5295, 1573	2.46914	36	97	6643	7.60939	0.0140884	0.624317	8	ADCY3, ADCY4, CYP2J2, GNAQ, HTR2A, PLA2G4B, PTGER2, PTGER4	3356, 5732, 109, 5734, 2776, 100137049, 196883, 1573	0.701139	307	97	6614	1.77682	0.16127	0.906911
Males DMR Genes	GNF_U133A_QUARTILE	lymphomaburkittsDaudi_3rd	20	CFD, CHI3L2, CIDEB, CSGALNACT1, DENND2D, IGLL3P, IL32, IRF1, KNTC1, LPCAT1, LTB4R, NPY1R, NTS, PRF1, RGS1, SIGIRR, TMEM204, VSIG4, ZCCHC11, ZNF767P	91353, 79652, 59307, 9235, 27141, 4886, 1117, 1241, 9735, 5551, 5996, 23318, 79888, 1675, 79961, 79970, 3659, 55790, 11326, 4922	12.3457	75	1961	12746	1.73327	0.0146995	0.684964	96	ABCG1, ACAP2, ACIN1, ADRA2A, AIM2, ALOX15B, ANGPT2, APOBEC3G, C1QA, CAMKK1, CCR6, CD1C, CD300A, CEMIP, CLEC2D, CMTR1, CP, CPVL, CR1, CREG1, CRIP1, CRSP8P, CYP11B1, CYP1B1, DCN, DERL1, DOPEY1, DUSP22, EFEMP1, EFNB2, EGFR, ENPP2, FAM110A, FAS, FKBP11, GIT2, GPX7, HSD3B2, IFI44, ITGA4, KDM5D, KLRD1, LCP1, LINC00341, LIPA, LYST, LZTR1, MARCKS, MFAP5, MMP12, MON2, MRPS31, MSL3, NBPF12, NPY1R, PABPN1, …	7849, 5168, 23033, 29121, 3824, 64091, 5915, 5734, 6161, 8417, 94026, 1396, 3284, 5634, 79686, 285, 10924, 3676, 150, 23070, 10240, 2202, 247, 5329, 8216, 7035, 65244, 1948, 9447, 6154, 100137049, 9815, 7405, 57214, 22985, 60489, 4886, 1584, 6840, 4082, 1235, 2882, 1378, 7077, 6932, 23414, 4321, 10268, 54578, 864, 79668, 1956, 56940, 55316, 8106, 7799, 5660, 54579, 8076, 51303, 10943, 10561, 8284…	8.41367	547	1947	12674	1.14244	0.0968144	0.314917
Males DMR Genes	GOTERM_BP_DIRECT	GO:0007186~G-protein coupled receptor signaling pathway	11	CALM1, CCR10, LHCGR, LTB4R, OR3A1, OR3A4P, OR51I1, OR51Q1, OR7A10, OR7A17, RGS1	2826, 390061, 5996, 390756, 390063, 3973, 4994, 801, 26333, 390892, 1241	6.79012	93	795	16098	2.39505	0.0152115	0.939807	38	ADRA1B, ADRA2A, AKAP12, AVPR1B, CCR6, ENPP2, FCN1, FZD1, FZD2, FZD7, GNAQ, GPR119, GPR135, HTR5A, IGF2R, MLN, OR1L4, OR1L6, OR2C1, OR2C3, OR2T12, OR2T33, OR4A16, OR4C46, OR4C6, OR4S2, OR51A4, OR51G1, OR51G2, OR52L1, OR5B21, OR6X1, OR7A17, PIK3R6, PTGER2, RAPGEFL1, SMO, TAAR9	5168, 5732, 390260, 81327, 139760, 4993, 3361, 64582, 8321, 150, 391195, 3482, 392390, 8324, 146850, 51195, 127064, 119749, 219432, 219431, 553, 9590, 134860, 254973, 81282, 81472, 147, 401666, 2776, 4295, 79324, 6608, 1235, 219968, 2219, 2535, 338751, 26333	3.33041	690	790	16004	1.11567	0.313321	0.999869
Males DMR Genes	UP_KEYWORDS	Secreted	19	ADAM9, C2orf40, CBLN4, CD40LG, CFC1, CFD, CHI3L2, CORIN, DEFA3, FAM150A, HTRA4, IGSF1, IL32, MSMB, MUC19, NTS, PRF1, TINAGL1, TMEFF2	959, 203100, 64129, 10699, 9235, 8754, 283463, 1117, 3547, 4477, 5551, 140689, 84417, 1675, 1668, 55997, 389658, 23671, 4922	11.7284	114	1810	19273	1.77468	0.0180144	0.554674	99	ACAN, ADAMTS10, ADAMTS5, ANGPT2, ANGPTL5, AOC1, ARSJ, BMP5, C1QA, C2orf40, CALU, CD40LG, CEMIP, CFHR1, CFHR3, CHI3L1, CNDP1, COL28A1, CP, CPA6, CPXM1, CPXM2, CR1L, CREG1, CRISP2, CRP, DCN, DEFA5, DEFB125, DEFB129, EDN2, EFEMP1, EGFR, ENPP2, EPHB6, F12, F2, FAS, FCN1, FN1, FNDC1, FOLR3, GIP, GPX7, IGF2, IGLL1, IGSF1, IL1RN, IL25, IL9, KERA, KLK5, KLK6, LAMA1, LAMB1, LYZL2, MASP1, MFAP5, MLN, MMP1,…	5168, 84735, 2147, 7295, 93145, 284217, 3084, 10893, 100462977, 390443, 2335, 10406, 285, 10924, 100463486, 3481, 11096, 2202, 56914, 10718, 253935, 100462981, 4312, 5173, 117156, 4295, 26, 57214, 5648, 1907, 3547, 1379, 6692, 11005, 3543, 5653, 2219, 7077, 2161, 3912, 4321, 11081, 10878, 176, 84417, 5803, 7180, 114548, 813, 5155, 6279, 140881, 5627, 84624, 1116, 25818, 114131, 712, 1634, 64806, …	8.6766	826	1796	19146	1.27769	0.00864332	0.523529
Males DMR Genes	UNIGENE_EST_QUARTILE	embryo_development_3rd	53	AFF2, ANKRD20A9P, AWAT1, BIK, C1orf229, C2orf40, CBLN4, CMYA5, CORIN, CPSF6, CYP2J2, EEF1DP3, FAM47B, FBRSL1, FOXB1, FUNDC1, HLF, IGSF1, KC6, KIF1BP, KLLN, KNTC1, LHCGR, LINC00877, LOC727924, LRRC4C, LTB4R, MARK3, MGST2, MSMB, NKAPP1, NPY1R, NTS, ODF2L, PDCD6, PDLIM4, PIK3R1, PNMA5, PPIAL4G, QSER1, RBX1, RECQL4, RFPL3S, RIC8B, SEC22A, SHROOM2, SPANXD, SRPRB, STARD10, TBX18, TMEFF2, ZNF57, ZNF767P	11052, 114824, 27023, 8572, 10699, 2334, 1573, 140689, 196549, 26128, 55188, 57489, 4922, 158801, 10809, 64648, 638, 644591, 4258, 9401, 4886, 285286, 9735, 1241, 57666, 3547, 158833, 202333, 26984, 284232, 9096, 727924, 10016, 84417, 388759, 79970, 100144748, 10737, 9978, 139341, 23671, 3131, 641516, 58477, 79832, 170062, 57689, 4477, 126295, 3973, 357, 4140, 5295	32.716	96	7454	16671	1.23474	0.0312735	0.91061	370	AACSP1, AARS2, ABCA12, ABCB7, ACAN, ACAP2, ACIN1, ACSF3, ADAM29, ADAMTS5, ADRA1B, ADRA2A, AGO4, AGXT, AGXT2, AHSP, AIM2, AKAP12, ALKBH1, ALOXE3, ALS2CR11, ANGPTL5, ANKRD45, ANKS1B, APBB2, APCDD1L-AS1, ARL13A, ATOX1, ATP2B3, ATP8B2, ATP8B5P, ATRX, BBS5, BEND4, BEND5, BEST2, BMP5, BMS1P6, C11orf42, C11orf74, C1GALT1C1L, C1orf52, C20orf141, C20orf85, C2CD4B, C2orf40, C2orf71, C2orf83, C7orf77, C9orf…	127254, 170482, 90293, 5732, 8417, 151300, 157753, 51171, 129642, 1573, 388939, 25799, 51084, 8320, 150, 8321, 59344, 8324, 388125, 144165, 84078, 65055, 56918, 11096, 744, 375323, 10718, 56914, 121838, 253935, 221496, 6096, 1184, 117156, 1428, 55228, 128653, 22, 100128108, 64478, 5648, 4886, 1584, 55657, 6608, 2849, 81853, 79618, 2219, 546, 4601, 11086, 84891, 11081, 149837, 8863, 10871, 54885, …	32.4277	706	7397	16573	1.1742	1.62439e-05	0.000617081
Males DMR Genes	UP_KEYWORDS	Cell membrane	26	ADAM9, AQP1, CCR10, CD40LG, CFC1, CORIN, LHCGR, LRRC4C, LTB4R, LTB4R2, MARK3, NPY1R, OR3A1, OR3A4P, OR51I1, OR51Q1, OR7A10, OR7A17, P2RY2, P2RY4, PRF1, RGS1, SHROOM2, SLC2A5, TMEM17, TMEM204	6518, 10699, 390756, 56413, 55997, 390892, 959, 79652, 200728, 5030, 57689, 8754, 4886, 1241, 5551, 390061, 2826, 5996, 3973, 390063, 5029, 4994, 357, 358, 4140, 26333	16.0494	114	2935	19273	1.49765	0.0322149	0.688305	141	ADCY3, ADCY4, ADRA1B, ADRA2A, ALOX15B, ANKRD13A, ANKS1B, ANXA13, ATP2B3, ATP8B2, ATP8B4, AVPR1B, BBS5, BEST2, CACNG8, CAV3, CCR6, CD1C, CD226, CD300A, CD300C, CD40LG, CDC42BPB, CDC42SE2, CDH9, CEMIP, CLCN5, CLDN22, CLDN7, CLEC2D, COBL, CTNNA2, DCSTAMP, DSTYK, DVL1, EFNA5, EFR3B, EGFR, EPCAM, FAIM2, FAS, FCN1, FRRS1L, FZD1, FZD2, FZD7, GABRE, GFRA1, GIPR, GPR119, GPR135, GPR26, GRIN2A, HTR2A, HTR5…	29121, 22979, 9649, 1007, 5732, 64091, 3084, 5734, 10893, 54510, 59283, 6870, 10296, 8321, 150, 391195, 392390, 8324, 127064, 51429, 10718, 134860, 54894, 81282, 1184, 9356, 57214, 4886, 4891, 79324, 2849, 2219, 79895, 10811, 56990, 9367, 5141, 10871, 23732, 312, 25778, 3748, 9578, 10942, 3949, 5803, 2837, 109, 23017, 119749, 219432, 219431, 6279, 387700, 911, 492, 3936, 54946, 23180, 338751, 347…	12.3576	826	2911	19146	1.12273	0.0833688	0.844097
Males DMR Genes	INTACT	100996717:notch homolog 2 N-terminal-like protein(LOC100996717)	6	AQP1, FOXB1, HSPA12B, LCE5A, TMEFF2, ZFYVE21	27023, 116835, 358, 79038, 254910, 23671	3.7037	82	299	13625	3.33429	0.0326241	0.999948	17	AGXT, GIP, HSPA12B, KPRP, KRTAP12-3, KRTAP12-4, KRTAP13-2, LMO2, OLFM2, PRPS2, RAMP3, RECK, RET, SNAI1, ZNF124, ZNF414, ZNF446	7678, 10268, 93145, 448834, 5634, 189, 2695, 5979, 386683, 337959, 386684, 116835, 84330, 6615, 4005, 8434, 55663	1.48992	565	297	13559	1.37364	0.175979	0.999996
Males DMR Genes	INTACT	100996763:notch homolog 2 N-terminal-like protein(LOC100996763)	6	AQP1, FOXB1, HSPA12B, LCE5A, TMEFF2, ZFYVE21	27023, 116835, 358, 79038, 254910, 23671	3.7037	82	299	13625	3.33429	0.0326241	0.999948	17	AGXT, GIP, HSPA12B, KPRP, KRTAP12-3, KRTAP12-4, KRTAP13-2, LMO2, OLFM2, PRPS2, RAMP3, RECK, RET, SNAI1, ZNF124, ZNF414, ZNF446	7678, 10268, 93145, 448834, 5634, 189, 2695, 5979, 386683, 337959, 386684, 116835, 84330, 6615, 4005, 8434, 55663	1.48992	565	297	13559	1.37364	0.175979	0.999996
Males DMR Genes	INTACT	388677:notch 2 N-terminal like(NOTCH2NL)	6	AQP1, FOXB1, HSPA12B, LCE5A, TMEFF2, ZFYVE21	27023, 116835, 358, 79038, 254910, 23671	3.7037	82	299	13625	3.33429	0.0326241	0.999948	17	AGXT, GIP, HSPA12B, KPRP, KRTAP12-3, KRTAP12-4, KRTAP13-2, LMO2, OLFM2, PRPS2, RAMP3, RECK, RET, SNAI1, ZNF124, ZNF414, ZNF446	7678, 10268, 93145, 448834, 5634, 189, 2695, 5979, 386683, 337959, 386684, 116835, 84330, 6615, 4005, 8434, 55663	1.48992	565	297	13559	1.37364	0.175979	0.999996
Males DMR Genes	BIOGRID_INTERACTION	388677:NOTCH2NL~notch 2 N-terminal like	5	AQP1, FOXB1, HSPA12B, TINAGL1, ZFYVE21	27023, 116835, 358, 64129, 79038	3.08642	84	232	15542	3.98758	0.0356058	1	14	EPHB6, GIP, HSPA12B, KRTAP12-4, LMO2, MXI1, PRPS2, RAMP3, RECK, RET, SNAI1, TRPV6, ZNF124, ZNF446	10268, 7678, 2051, 5634, 5979, 2695, 386684, 55503, 4601, 116835, 4005, 6615, 8434, 55663	1.22699	646	231	15471	1.45145	0.169262	1
Males DMR Genes	REACTOME_PATHWAY	R-HSA-381753:R-HSA-381753	6	OR3A1, OR3A4P, OR51I1, OR51Q1, OR7A10, OR7A17	390061, 390756, 390063, 4994, 26333, 390892	3.7037	48	352	8702	3.0902	0.0402184	0.886463	18	OR1L4, OR1L6, OR2C1, OR2C3, OR2T12, OR2T33, OR4A16, OR4C46, OR4C6, OR4S2, OR51A4, OR51G1, OR51G2, OR52L1, OR56A4, OR5B21, OR6X1, OR7A17	254973, 81472, 81282, 81327, 390260, 401666, 4993, 79324, 120793, 392390, 391195, 219968, 127064, 119749, 338751, 219432, 219431, 26333	1.57756	407	349	8658	1.09716	0.473087	0.999247
Males DMR Genes	KEGG_PATHWAY	hsa04740:Olfactory transduction	6	CALM1, OR3A1, OR51I1, OR51Q1, OR7A10, OR7A17	390061, 390063, 4994, 801, 26333, 390892	3.7037	36	367	6643	3.0168	0.0414937	0.857646	21	ADCY3, CNGB1, GUCY2D, OR1L4, OR1L6, OR2C1, OR2C3, OR2T12, OR2T33, OR4A16, OR4C46, OR4C6, OR4S2, OR51A4, OR51G1, OR51G2, OR52L1, OR56A4, OR5B21, OR6X1, OR7A17	254973, 81472, 81282, 81327, 390260, 401666, 4993, 79324, 120793, 392390, 391195, 3000, 219968, 109, 127064, 119749, 1258, 338751, 219432, 219431, 26333	1.84049	307	364	6614	1.24292	0.240402	0.915811
Males DMR Genes	GOTERM_MF_DIRECT	GO:0004984~olfactory receptor activity	6	OR3A1, OR3A4P, OR51I1, OR51Q1, OR7A10, OR7A17	390061, 390756, 390063, 4994, 26333, 390892	3.7037	90	352	16193	3.06686	0.0445663	0.909723	18	OR1L4, OR1L6, OR2C1, OR2C3, OR2T12, OR2T33, OR4A16, OR4C46, OR4C6, OR4S2, OR51A4, OR51G1, OR51G2, OR52L1, OR56A4, OR5B21, OR6X1, OR7A17	254973, 81472, 81282, 81327, 390260, 401666, 4993, 79324, 120793, 392390, 391195, 219968, 127064, 119749, 338751, 219432, 219431, 26333	1.57756	692	349	16099	1.19989	0.323914	0.996834
Males DMR Genes	GOTERM_CC_DIRECT	GO:0005886~plasma membrane	30	AQP1, CALM1, CCR10, CD40LG, CFC1, CORIN, KNTC1, LHCGR, LTB4R, LTB4R2, MARK3, MGST2, NPY1R, NUMB, OR3A1, OR3A4P, OR51I1, OR51Q1, OR7A10, OR7A17, P2RY2, P2RY4, PIK3R1, PKP3, PRF1, RGS1, RIC8B, SHROOM2, SLC2A5, TMEM204	801, 8650, 6518, 10699, 390756, 56413, 55188, 55997, 390892, 959, 79652, 5030, 4258, 4886, 1241, 9735, 5996, 5551, 390061, 2826, 11187, 5029, 3973, 390063, 4994, 357, 358, 4140, 5295, 26333	18.5185	99	3836	17403	1.37477	0.0493575	0.999026	189	ABCA12, ABCB11, ABCG1, ACIN1, ADCY3, ADCY4, ADRA1B, ADRA2A, AKAP12, ALOX15B, ANGPT2, ANKRD13A, ANXA13, AOC1, ATP2B3, ATP8B2, ATP8B4, AVPR1B, C2CD4B, CACNA1A, CACNA2D1, CACNG8, CAV3, CCR6, CD1C, CD226, CD300A, CD300C, CD40LG, CDC42BPB, CDC42SE2, CDH9, CEMIP, CERCAM, CLDN22, CLDN7, CLEC1B, CLEC2D, CLEC4C, CLTA, CLTCL1, CNGB1, COBL, CR1, CRYL1, DVL1, EFNA5, EFNB2, EFR3B, EGFR, EHBP1, ENPP2, EPCAM, E…	29121, 5168, 22979, 170482, 2147, 9649, 1007, 5732, 5734, 8417, 54106, 3680, 9341, 59283, 54510, 285, 6870, 57030, 51084, 3676, 8321, 150, 3481, 392390, 391195, 8324, 388125, 127064, 23301, 6564, 51429, 8218, 134860, 54894, 4199, 26154, 81282, 9356, 5173, 26, 57214, 22985, 4886, 6692, 4891, 79324, 6608, 2849, 1378, 79895, 2161, 56990, 57153, 9367, 10871, 9886, 51201, 23732, 312, 3748, 9578, 10942…	16.5644	747	3807	17298	1.14962	0.0186984	0.827816
Males DMR Genes	UP_KEYWORDS	Receptor	15	CCR10, IGSF1, LHCGR, LTB4R, LTB4R2, NPY1R, OR3A1, OR3A4P, OR51I1, OR51Q1, OR7A10, OR7A17, P2RY2, P2RY4, SRPRB	3547, 2826, 390061, 390756, 5029, 390063, 3973, 4994, 56413, 58477, 5030, 26333, 390892, 4886, 1241	9.25926	114	1493	19273	1.69854	0.0540038	0.807373	81	ADRA1B, ADRA2A, AVPR1B, CACNA2D1, CCR6, CD226, CD300A, CD300C, CLEC1B, CLEC2D, CR1, EDARADD, EFNB2, EGFR, EPHB6, ESRRB, FAS, FOLR3, FZD1, FZD2, FZD7, GABRE, GFRA1, GIPR, GIT2, GPR119, GPR135, GPR26, GRIN2A, HTR2A, HTR5A, IGF2R, IGSF1, IL18RAP, IL1RN, IL22RA1, ITGA4, ITGA9, KLRD1, KLRF1, LDLR, LRP12, NPSR1, NPY1R, OR1L4, OR1L6, OR2C1, OR2C3, OR2T12, OR2T33, OR4A16, OR4C46, OR4C6, OR4S2, OR51A4, OR…	29121, 781, 54101, 5732, 3824, 5915, 2051, 5734, 139760, 54106, 3680, 64582, 6870, 3676, 8321, 150, 3482, 392390, 391195, 55503, 8324, 2674, 127064, 2103, 134860, 5329, 254973, 2903, 128178, 81282, 6096, 1948, 401666, 9815, 4886, 3547, 10666, 79324, 5979, 6608, 51266, 1235, 2849, 1378, 5314, 2564, 10268, 10871, 81327, 390260, 1956, 4993, 3361, 3356, 3949, 5803, 2837, 2696, 119749, 51348, 387129, …	7.09904	826	1481	19146	1.26773	0.0211209	0.598088
Males DMR Genes	UNIGENE_EST_QUARTILE	brain_normal_3rd	41	AFF2, AQP1, C2orf40, CALM1, CBLN4, CCR10, CFAP161, CFC1, CMYA5, CYP2J2, EEF1DP3, EN2, FAM47B, HLF, IGSF1, KIF1BP, LHCGR, LINC00877, LOC727924, LRRC4C, LTB4R, MSMB, NPY1R, NTS, OR51Q1, PDCD6, PHLDB1, PIK3R1, PNMA5, RBX1, RFPL3S, RGS1, S100A1, SHROOM2, SLC2A5, SRPRB, TBX18, TMEFF2, TMEM17, ZFYVE21, ZNF57	161502, 114824, 801, 6518, 2334, 9096, 1573, 196549, 140689, 727924, 84417, 10016, 26128, 10737, 55997, 9978, 4922, 23671, 3131, 58477, 200728, 170062, 57689, 6271, 4886, 285286, 1241, 4477, 3547, 5996, 2826, 390061, 23187, 126295, 3973, 357, 202333, 358, 2020, 79038, 5295	25.3086	96	5723	16671	1.24409	0.0693027	0.837888	275	AARS2, ABCA12, ADAM29, ADRA1B, AGAP1, AGXT, AGXT2, AKAP8L, ALAS1, ALOXE3, ALS2CR11, ANGPTL5, ANKRD45, ANKS1B, ANXA13, ARF3, ARSJ, ATP2B3, ATP8B4, AVPR1B, BEND4, BEND5, BMS1P6, C10orf128, C11orf42, C16orf58, C20orf141, C20orf85, C2CD4B, C2orf40, C2orf71, C7orf77, C8orf86, C9orf66, CACNA1A, CACNA2D1, CALB1, CALB2, CAMKK1, CCDC173, CCIN, CDH9, CEBPE, CELF4, CEMIP, CEP126, CERCAM, CFAP52, CHI3L1, CHS…	127254, 90293, 3084, 8417, 157753, 151300, 10993, 129642, 388939, 1573, 25799, 642236, 51084, 8320, 59344, 388125, 144165, 84078, 65055, 148808, 744, 375323, 56914, 10718, 8216, 253935, 10335, 6096, 1428, 55228, 128653, 100128108, 170371, 64478, 57214, 5648, 4886, 1584, 441116, 4891, 55657, 2849, 5653, 4601, 10621, 11086, 149837, 211, 312, 85446, 81565, 84691, 23017, 7180, 9890, 65267, 92335, 652…	24.1017	706	5678	16573	1.13693	0.00516534	0.122953
Males DMR Genes	GOTERM_CC_DIRECT	GO:0016323~basolateral plasma membrane	4	ADAM9, AQP1, NUMB, P2RY4	358, 5030, 8650, 8754	2.46914	99	176	17403	3.99518	0.077209	0.99593	17	ADRA2A, ANXA13, CLDN7, CTNNA2, DSTYK, EGFR, EPCAM, LDLR, PDGFB, PDZD11, PIANP, SLC22A6, SLC2A1, SLC4A1, SLC4A7, SLCO4C1, TLR9	5155, 9356, 1956, 54106, 312, 25778, 1496, 6513, 6521, 3949, 4072, 150, 196500, 353189, 1366, 9497, 51248	1.48992	747	173	17298	2.27551	0.00337729	0.545356
Males DMR Genes	CGAP_EST_QUARTILE	19058:colon_neoplasia_3rd	2	NKAPP1, ZNF767P	79970, 158801	1.23457	84	25	15313	14.5838	0.127141	0.999393	5	LDOC1L, PARP1, PARP8, PPP2R5E, UVRAG	84247, 5529, 79668, 7405, 142	0.438212	646	25	15224	4.71331	0.0198808	0.999946
Males DMR Genes	UNIGENE_EST_QUARTILE	normal_disease_3rd	48	AFF2, ANKRD20A9P, AQP1, AWAT1, BIK, C2orf40, CALM1, CBLN4, CD40LG, CFAP161, CFC1, CHI3L2, CMYA5, CORIN, CYP2J2, EEF1DP3, EN2, ERCC4, FAM47B, HLF, HSPA12B, IGSF1, KC6, LHCGR, LINC00877, LOC727924, LRRC4C, LTB4R, MSMB, NPY1R, NTS, PDCD6, PIK3R1, PNMA5, PRF1, RFPL3S, S100A1, SHROOM2, SLC2A5, SRPRB, STARD10, TBX18, TINAGL1, TMEFF2, TMEM17, TMEM204, VSIG4, ZNF57	284232, 161502, 114824, 801, 2334, 2072, 10699, 6518, 9096, 1573, 196549, 140689, 727924, 10016, 84417, 116835, 10737, 55997, 4922, 11326, 3131, 23671, 959, 10809, 79652, 638, 641516, 58477, 200728, 170062, 64129, 57689, 6271, 4886, 1117, 285286, 1241, 3547, 4477, 5551, 126295, 3973, 357, 158833, 202333, 358, 2020, 5295	29.6296	96	7203	16671	1.15723	0.128869	0.825795	370	AACSP1, AARS2, ABCA12, ACAN, ACAP2, ADAM29, ADAMTS5, ADRA1B, ADRA2A, AGXT, AGXT2, AHSP, AKAP12, AKAP8L, ALOX15B, ALOXE3, ALS2CR11, ANGPT2, ANGPTL5, ANKRD33, ANKRD45, ANKS1B, ANXA13, APCDD1L-AS1, ARL13A, ARSJ, ATP2B3, ATP8B5P, BEND4, BEND5, BEST2, BMP5, BMS1P6, C10orf128, C11orf42, C11orf74, C1orf52, C20orf141, C20orf85, C2CD4B, C2orf40, C2orf71, C2orf83, C9orf152, C9orf66, CACNA1A, CACNA2D1, CALB…	127254, 170482, 646754, 90293, 5732, 5734, 8417, 54106, 2335, 151300, 157753, 10993, 51171, 10481, 1573, 388939, 25799, 51084, 8320, 3481, 150, 59344, 8324, 388125, 144165, 84078, 65055, 148808, 56918, 11096, 2202, 375323, 10718, 56914, 121838, 253935, 6096, 1184, 117156, 1428, 128653, 100128108, 170371, 64478, 5648, 4886, 1584, 55657, 2849, 81853, 2219, 10621, 11086, 84891, 11081, 149837, 22797,…	32.4277	706	7151	16573	1.21459	3.32142e-07	2.52425e-05
Males DMR Genes	GNF_U133A_QUARTILE	Trigeminal Ganglion_3rd	12	ADAM9, BIK, CALM1, CIDEB, IGLL3P, MGST2, MSMB, NTS, PDLIM4, PKP3, RGS1, S100A1	91353, 4477, 5996, 11187, 638, 801, 8572, 4258, 8754, 6271, 27141, 4922	7.40741	75	1344	12746	1.51738	0.152611	0.924475	72	ACAN, ADRA2A, AGA, ALKBH1, AP1M2, ASAP3, CACNA1A, CALU, CHI3L1, CHMP1B, CLDN7, CLTA, CP, CRISP2, CTBP2, CYP1B1, DCN, EFEMP1, EFNA5, EFS, EGFR, EPCAM, EYA2, FKBP11, FN1, FOLH1B, FZD1, GALNT13, GPX2, ID4, IL1RN, KIF5B, LDLR, LRRC37A3, MFAP5, MGLL, MYOC, NDRG2, NRG1, OAT, OVOL2, PAWR, PCBP2, PDLIM4, PER3, PGD, PLAUR, PLOD2, PRSS21, PTGER4, PTPRZ1, RAB4A, RARB, RIPK4, S100A2, S100A8, SLC35A3, SLC5A1,…	54101, 7295, 3084, 5734, 5915, 8572, 2335, 10406, 9341, 374819, 57132, 4072, 150, 8321, 23443, 219595, 9655, 2202, 6926, 4653, 5329, 5226, 1488, 773, 5074, 1946, 6840, 6692, 56649, 55616, 3400, 10053, 58495, 6934, 8863, 54578, 1956, 114805, 176, 5352, 54579, 8076, 10942, 51303, 3949, 10278, 5803, 7089, 175, 2877, 1366, 7180, 5867, 1545, 4942, 11343, 3557, 3799, 813, 9375, 6273, 6279, 6523, 5094, …	6.31025	547	1338	12674	1.24682	0.0368887	0.23396
Males DMR Genes	PFAM	PF07648:Kazal-type serine protease inhibitor domain	2	HTRA4, TMEFF2	203100, 23671	1.23457	96	36	16577	9.59317	0.18708	0.993345	6	MSANTD3-TMEFF1, RECK, SLCO4C1, SPINK5, SPOCK3, TMEFF1	100526694, 11005, 353189, 8577, 50859, 8434	0.525855	719	36	16473	3.8185	0.0190932	0.988727
Males DMR Genes	GNF_U133A_QUARTILE	skin_3rd	12	AFF2, CD40LG, CHI3L2, DENND2D, FHL3, IGLL3P, LHCGR, NUMB, PDLIM4, RGS1, S100A1, TINAGL1	91353, 959, 5996, 3973, 2275, 79961, 2334, 8572, 8650, 64129, 6271, 1117	7.40741	75	1452	12746	1.40452	0.217654	0.935113	78	ABCG1, AGA, AKAP2, ALOXE3, APBB2, ATRX, BICDL1, CCR6, CD40LG, CHI3L1, CLCN5, CP, CRISP2, CYP1B1, CYP2A6, CYP2E1, CYP4F12, DENND1B, EFNA5, ELAC1, EPCAM, EYA2, FAM110A, FOLH1B, GALNT13, GIPR, HTR5A, IL1RN, KCNJ5, KLK5, KLRD1, LAG3, MALL, MED13L, MON2, NRG1, OASL, OAT, ONECUT2, OPHN1, PARP8, PAWR, PDLIM4, PPP1R2P9, PRDM2, PRSS21, RAB4A, RARB, RECK, RHOH, RIPK4, RPL26, RUNX3, S100A2, SETD6, SIGLEC5, …	54101, 1571, 3824, 3084, 5915, 8572, 10406, 8638, 57030, 51174, 4072, 59344, 55503, 219595, 7851, 9655, 7035, 65244, 5074, 1946, 1184, 92558, 6154, 80316, 8778, 79918, 9712, 147658, 6840, 4891, 6692, 6608, 1235, 9480, 56649, 353189, 546, 6934, 864, 79668, 114805, 3902, 7799, 3361, 54733, 1548, 10942, 66002, 55520, 2696, 175, 4983, 7180, 5867, 1545, 4942, 3557, 283116, 959, 9619, 9375, 3431, 6273,…	6.83611	547	1440	12674	1.25504	0.0252679	0.329174
Males DMR Genes	KEGG_PATHWAY	hsa04913:Ovarian steroidogenesis	2	CYP2J2, LHCGR	3973, 1573	1.23457	36	49	6643	7.53175	0.228787	0.972267	7	ADCY3, ADCY4, CYP1B1, CYP2J2, HSD3B2, LDLR, PLA2G4B	3949, 109, 100137049, 3284, 196883, 1573, 1545	0.613497	307	49	6614	3.07771	0.0244577	0.777823
Males DMR Genes	GOTERM_CC_DIRECT	GO:0005887~integral component of plasma membrane	11	AQP1, CCR10, CD40LG, CORIN, LHCGR, LTB4R, LTB4R2, NPY1R, P2RY2, P2RY4, SLC2A5	959, 2826, 5029, 3973, 56413, 358, 5030, 10699, 6518, 4886, 1241	6.79012	99	1351	17403	1.43129	0.228805	0.971545	83	ABCB11, ABCG1, ADAM29, ADCY3, ADRA1B, ADRA2A, ATP2B3, AVPR1B, BEST2, C2orf83, CCR6, CD1C, CD226, CD300C, CD40LG, CLCN5, CLEC1B, CLEC2D, CNGB1, CR1, DCSTAMP, ECEL1, EFNB2, ENPP2, EPCAM, EPHB6, FAS, FXYD4, GAL3ST1, GRIN2A, GUCY2D, HAS3, HS3ST3B1, HTR2A, HTR5A, IGF2R, KCNH1, KCNJ18, KCNK12, KLRF1, LDLR, LRP12, MAEA, MMP24, NPSR1, NPY1R, NRG1, NRG3, OR56A4, PCDH1, PCDH8, PLAUR, PLPPR4, PTGER2, PTGER4…	5168, 29121, 9514, 5732, 3084, 2051, 5734, 10893, 6518, 6517, 387601, 6870, 6513, 6521, 4072, 10296, 150, 3482, 55503, 56918, 6564, 9497, 10718, 5329, 54894, 2903, 3038, 1184, 9356, 1948, 4886, 10666, 4891, 5979, 51266, 1235, 3000, 353189, 1378, 11086, 10268, 10871, 53828, 51201, 3361, 3356, 3949, 8647, 5803, 2837, 109, 3756, 54831, 51348, 387129, 340024, 9953, 9427, 553, 57419, 959, 9890, 9619, …	7.27432	747	1343	17298	1.43112	0.000808668	0.314078
Males DMR Genes	GNF_U133A_QUARTILE	globuspallidus_3rd	16	ADAM9, CHI3L2, CIDEB, CSGALNACT1, H3F3AP4, IL32, IRF1, LPCAT1, MARK3, MGST2, NUMB, PKP3, TINAGL1, TMEM204, VSIG4, ZCCHC11	79652, 8650, 64129, 440926, 9235, 4258, 8754, 27141, 1117, 79888, 23318, 11187, 55790, 3659, 4140, 11326	9.87654	75	2162	12746	1.2577	0.265532	0.909928	109	ABCG1, ACAN, AGXT, AHSP, AKAP12, AKAP2, ALAS1, AP1M2, APBB2, ATF5, BMP5, C1QA, CALU, CCR6, CEBPA, CFDP1, CHI3L1, CLDN7, CLEC1B, CP, CREG1, CRIP1, CRIP2, CTBP2, DCN, DCTD, DLGAP4, EFEMP1, EFNA5, EFNB2, EFS, EGFR, ENPP2, EPCAM, EXT1, F12, F2, FAM110A, FAS, FN1, FZD1, FZD2, FZD7, GALNT13, GLG1, GPX7, GZMB, HAL, ID4, IGF2, IGF2BP2, IGF2BP3, IL1RN, ISYNA1, KANK3, LAMB1, LDLR, LMO2, MALL, MARCKS, MBOAT…	5168, 2147, 7295, 1396, 2335, 9341, 10406, 10993, 129642, 10924, 23309, 3481, 8321, 8324, 2202, 5226, 1488, 4312, 100137049, 9911, 4891, 6692, 3002, 2161, 3400, 3912, 211, 114805, 9886, 8106, 176, 5352, 10428, 3034, 3949, 10278, 23429, 9890, 813, 9619, 6273, 5155, 6279, 56180, 323, 6819, 5627, 189, 1116, 1397, 83541, 712, 23180, 1635, 1634, 4005, 8434, 22839, 5915, 4353, 8459, 1050, 4072, 6521, 5…	9.55302	547	2157	12674	1.17085	0.0463815	0.265596
Males DMR Genes	GNF_U133A_QUARTILE	TemporalLobe_3rd	19	CFD, EN2, FHL3, LRRC2, LTB4R, MGST2, MSMB, NTS, NUMB, OR7A10, PDCD6, PDLIM4, PHLDB1, PKP3, PPIAL4G, RECQL4, RGS1, TELO2, TINAGL1	644591, 8650, 8572, 64129, 4258, 9894, 9401, 1241, 4477, 5996, 23187, 10016, 11187, 1675, 2275, 79442, 2020, 390892, 4922	11.7284	75	2651	12746	1.21803	0.266626	0.889073	133	ACAN, ADAMTS5, ALOX15B, APBB2, APOBEC3G, ARSJ, ASAP3, ATF5, ATP2B3, ATRX, AVPR1B, BMP5, C17orf75, C2orf83, CAPN6, CAV3, CCR6, CDKL1, CFDP1, CLCN5, CLDN7, CLEC1B, CLSPN, CNGB1, CP, CR1, CRIP1, CRP, CTBP2, CYP2A6, CYP4F12, DCN, DENND1B, DLX4, DOPEY1, EFNA5, EFS, EGFR, EGOT, ELAC1, EXT1, F12, FAM110A, FAM198B, FBP2, FUZ, GABRE, GALNT13, GIT2, GLTP, GPR135, GPX2, HEXA-AS1, HIST1H2BB, HIST1H3C, HTR5A,…	54101, 9649, 7295, 3084, 51228, 1396, 8123, 56918, 11096, 6564, 6615, 4199, 1488, 54894, 1184, 100137049, 63934, 5648, 4891, 6692, 11005, 59351, 56649, 1378, 546, 2161, 10621, 11081, 58495, 8863, 827, 114805, 5558, 176, 10428, 3949, 10278, 55520, 51195, 6588, 11343, 57551, 29967, 6273, 6279, 5896, 323, 3018, 6819, 5627, 64149, 4437, 51313, 492, 4625, 25818, 83541, 57604, 4440, 6758, 1634, 6571, 1…	11.6564	547	2628	12674	1.17261	0.0256452	0.286617
Males DMR Genes	CGAP_EST_QUARTILE	17632:head and neck_neoplasia_3rd	2	CALM1, CPSF6	11052, 801	1.23457	84	63	15313	5.78723	0.290433	0.998369	8	APBB2, CCNE1, DLST, EIF3D, PCBP2, RYBP, TMPRSS4, TXN	1743, 56649, 7295, 23429, 323, 5094, 898, 8664	0.701139	646	63	15224	2.99258	0.016809	0.999969
Males DMR Genes	GOTERM_MF_DIRECT	GO:0005509~calcium ion binding	6	CALM1, LPCAT1, MCTP1, PDCD6, PRF1, S100A1	5551, 79888, 10016, 801, 6271, 79772	3.7037	90	697	16193	1.54883	0.337275	0.998741	42	ACAN, ALOX15B, ANXA13, AOC1, C2CD4B, CACNA1A, CALB1, CALB2, CALU, CDH9, CRP, EFEMP1, EFHC2, ENPP2, F12, F2, FLG2, HPCAL4, LCP1, LDLR, MASP1, ME1, MEX3B, MICU1, MMP1, MMP12, MMP24, PADI4, PCDH1, PCDH18, PCDH8, PCDHGA12, PLA2G4B, PROS1, RASEF, RET, S100A2, S100A7A, S100A8, SLC24A3, SPOCK3, TBC1D8B	5168, 2147, 1007, 54885, 10893, 312, 176, 54510, 10367, 3949, 388125, 51440, 84206, 2202, 247, 57419, 158158, 4199, 773, 813, 6273, 4312, 388698, 5097, 6279, 23569, 1401, 5627, 100137049, 80258, 26, 794, 793, 5648, 3936, 5979, 338324, 2161, 5100, 4321, 50859, 26025	3.68098	692	696	16099	1.40389	0.0250628	0.981329
Males DMR Genes	GOTERM_BP_DIRECT	GO:0006805~xenobiotic metabolic process	2	CYP2J2, MGST2	4258, 1573	1.23457	93	76	16098	4.55518	0.353774	0.999144	8	AKR7A3, AKR7L, AOC1, CYP1B1, CYP2E1, CYP2J2, PTGS1, UGT1A6	1571, 22977, 54578, 246181, 5742, 26, 1573, 1545	0.701139	690	74	16004	2.50748	0.0397023	0.999769
Males DMR Genes	UP_KEYWORDS	Glycoprotein	28	ADAM9, AQP1, CBLN4, CD40LG, CFC1, CHI3L2, CORIN, CSGALNACT1, IGSF1, LHCGR, LRRC24, LTB4R, LTB4R2, NPY1R, OR3A1, OR3A4P, OR51Q1, OR7A10, OR7A17, P2RY2, PRF1, SF3A3, SIGIRR, SLC2A5, TINAGL1, TMEFF2, TMEM17, TMEM204	441381, 59307, 6518, 10699, 140689, 390756, 10946, 56413, 55997, 390892, 23671, 959, 79652, 200728, 64129, 8754, 1117, 4886, 1241, 3547, 5551, 390061, 5029, 3973, 4994, 358, 55790, 26333	17.284	114	4274	19273	1.10756	0.364802	0.974569	223	ABCA12, ABCB11, ACAN, ADAM29, ADAMTS10, ADAMTS5, ADCY3, ADCY4, ADRA1B, ADRA2A, AGA, ANGPT2, ANGPTL5, AOC1, ARSJ, AVPR1B, BMP5, C1GALT1C1L, C1QA, CACNA1A, CACNA2D1, CALU, CCR6, CD1C, CD226, CD300A, CD300C, CD40LG, CDH9, CEACAM18, CEMIP, CERCAM, CFHR1, CFHR3, CHI3L1, CHST1, CLEC1B, CLEC2D, CLEC4C, CNDP1, CP, CPA6, CPVL, CPXM1, CPXM2, CR1, CR1L, CREG1, CSMD1, CYB561A3, DCN, DEFA5, ECEL1, EFEMP1, EFN…	29121, 170482, 5732, 64091, 3084, 5734, 390443, 54106, 2335, 6870, 8321, 150, 3481, 391195, 3482, 8324, 148808, 11096, 6615, 2202, 10718, 54894, 253935, 81282, 5742, 26, 64478, 57214, 4886, 5648, 4891, 79324, 6608, 56649, 2219, 5653, 11086, 3912, 11081, 10871, 10878, 176, 3748, 5352, 3949, 2837, 175, 23017, 9890, 813, 729767, 5627, 911, 712, 338751, 347730, 84870, 8434, 3824, 4353, 374819, 8459, …	19.5443	826	4240	19146	1.21909	0.000561649	0.113032
Males DMR Genes	PIR_SEQ_FEATURE	domain: signal sequence	5	ADAM9, CFD, LHCGR, MSMB, PRF1	4477, 5551, 3973, 1675, 8754	3.08642	9	682	1746	1.42229	0.384018	0.989979	47	ACAN, AOC1, C1QA, CACNA2D1, CD1C, CFHR1, CFHR3, CHI3L1, CP, CR1, CRISP2, CRP, DCN, DEFA5, EDN2, EGFR, EPCAM, F12, F2, FAS, FCN1, FN1, GIPR, GUCY2D, GZMB, IGF2, IL1RN, IL9, ITGA4, ITGA9, LDLR, MLN, MMP1, MPO, PCSK1, PDYN, PLAUR, PLOD2, PROS1, PSAP, PTGS1, PTPRZ1, RET, TFPI, TIMP2, UGT1A5, UGT1A6	781, 2147, 54578, 4353, 1956, 3680, 2335, 10878, 176, 5660, 5352, 54579, 1670, 3676, 4072, 3949, 3481, 2696, 5803, 3078, 7180, 3578, 5329, 3557, 7035, 4312, 5173, 5742, 1401, 5627, 4295, 26, 911, 1116, 1907, 355, 5979, 3000, 2219, 712, 1378, 3002, 7077, 2161, 1634, 1356, 5122	4.11919	93	679	1740	1.29507	0.0183186	0.891241
Males DMR Genes	GOTERM_BP_DIRECT	GO:0050776~regulation of immune response	2	CD40LG, IRF1	959, 3659	1.23457	93	106	16098	3.26598	0.45639	0.999719	11	CD1C, CD226, CD300A, CD300C, CD40LG, CLEC2D, DENND1B, ITGA4, KLRD1, KLRF1, TREML1	29121, 959, 11314, 3676, 10666, 10871, 3824, 51348, 163486, 340205, 911	0.964067	690	101	16004	2.5261	0.0116243	0.988759
Males DMR Genes	UP_KEYWORDS	Developmental protein	7	CFC1, EN2, KIF1BP, LOC102724428, NUMB, SHROOM2, TBX18	357, 26128, 8650, 102724428, 55997, 2020, 9096	4.32099	114	931	19273	1.27114	0.466123	0.988535	56	ANGPT2, BMP5, CCIN, CEBPA, CFDP1, CTNNA2, DLX3, DLX4, DMBX1, DOCK7, DVL1, EDARADD, EFNA5, EFNB2, EGFR, EOMES, EYA2, FEV, FEZF1, FOXK1, FUZ, FZD1, FZD2, FZD7, HOXB13, HOXB3, IRX3, KIF2A, KLHL40, LOC102724428, MSANTD3-TMEFF1, MSX1, NDEL1, NDRG2, NKX2-8, NME5, NME8, OVOL2, PAX8, PDGFB, RBPMS2, RIPPLY1, RORB, SHTN1, SLCO4C1, SMO, SNAI1, SOX2, TBX3, TLX2, TMEFF1, TPGS1, TSSK1B, TSSK3, TSSK6, TUBD1	7849, 6657, 131377, 10481, 285, 8577, 221937, 51174, 1050, 83942, 8320, 8321, 3196, 8324, 92129, 127343, 6615, 881, 6926, 81629, 128178, 1946, 6096, 1948, 1855, 79191, 26257, 6608, 353189, 58495, 1956, 3213, 1747, 8382, 1748, 1496, 54738, 57698, 10428, 81565, 83983, 389549, 3796, 85440, 91978, 100526694, 5155, 80199, 653, 4487, 51314, 2535, 102724428, 2139, 57447, 348093	4.90798	826	928	19146	1.39874	0.0104823	0.5276
Females DMR Genes	CHROMOSOME	X	67	AMMECR1, ARHGAP6, ASB11, BTK, CD40LG, CDKL5, CNEP1R1, CXorf51A, DDX3X, ELF4, ELK1, ERAS, F8A1, FAM58A, FAM9A, FRMPD3, GJB1, GLUD2, GUCY2F, H2AFB1, HDX, KCNE5, KIAA2022, LAMP2, MAGEA2, MAGEA4, MAGEA6, MAGED1, MAGED2, MAOA, MIR424, MIR503, MIR503HG, MOSPD1, NLGN3, PAGE4, PCSK1N, PIGA, PLP2, PLXNB3, RAB33A, RLIM, RPA4, RPL36A, SASH3, SLC25A14, SLITRK4, SMIM10L2B, SMS, SNORA11, SSX1, SSX7, STK26, SUP…	54413, 2747, 257397, 2002, 140456, 4105, 2705, 4103, 6872, 7592, 170627, 8263, 158880, 6611, 3920, 9506, 51132, 9500, 494336, 84443, 84848, 139596, 5365, 644596, 255919, 10916, 574506, 51765, 1654, 139065, 5277, 9016, 2986, 9949, 474382, 29978, 340547, 3266, 54885, 4128, 5355, 203547, 100130302, 677799, 23630, 6792, 9363, 92002, 29935, 100129239, 959, 6173, 695, 280658, 65267, 56180, 395, 27344, …	9.79532	554	979	21956	2.71229	3.16214e-13	7.5886e-12	167	ACRC, AFF2, AKAP14, ALAS2, AMER1, ANKRD11, APLN, ARMCX5, ARMCX6, ARSD, ARX, ATP11C, ATP2B3, ATP6AP2, AWAT2, BCOR, BEX4, BGN, BRCC3, BRDT, CACNA1F, CCDC120, CCDC22, CD99L2, CDKL5, CHRDL1, CLCN4, CLDN34, CMC4, CXorf38, CYBB, DCAF12L2, DLG3, EFHC2, ELF4, EMD, ERAS, FAM104B, FAM155B, FAM46D, FAM47B, FAM50A, FAM58A, FAM9A, FAM9B, FANCB, FGD1, FGF13, FOXP3, FRMPD4, FTL, G6PD, GAB3, GABRQ, GLRA2, GLUD2,…	139716, 29123, 54413, 2747, 55841, 4204, 5165, 2334, 2742, 5634, 100133957, 170302, 158880, 2857, 27336, 10159, 93953, 6611, 2010, 100128688, 4515, 11326, 50943, 8409, 676, 7547, 1183, 51360, 56850, 55190, 10916, 474343, 347454, 7076, 407008, 641339, 84548, 7737, 407006, 100129291, 158798, 4935, 8862, 100124538, 26280, 212, 347404, 8242, 9367, 139604, 54880, 768218, 100126337, 5355, 54470, 3897, …	4.9219	2858	957	21566	1.31678	0.000131439	0.00105103
Females DMR Genes	CGAP_EST_QUARTILE	19923:brain_neoplasia_3rd	12	APC2, IMP4, LIMS2, MUM1, NCAN, PCDHGA1, PCDHGA2, PCDHGA3, PCDHGA6, PCDHGA7, PCDHGB4, PCDHGB5	56101, 8641, 10297, 56114, 56113, 56112, 55679, 1463, 56109, 84939, 56108, 92856	1.75439	387	90	15275	5.2627	1.61805e-05	0.0305971	20	ADGRG1, APC2, ASIC4, BRAT1, CD81, DLL3, FLRT1, GPR17, HIP1R, ITM2C, L1CAM, MUM1, PCDHGA10, PCDHGA11, PCDHGA12, PCDHGA3, PCDHGB7, SHD, SMO, VIPR2	56099, 9289, 221927, 56961, 10683, 3897, 975, 6608, 10297, 56105, 7434, 56112, 55515, 56106, 9026, 84939, 2840, 81618, 26025, 23769	0.589449	2090	89	15064	1.6197	0.0344419	0.988722
Females DMR Genes	CGAP_EST_QUARTILE	21669:brain_neoplasia_3rd	8	ARHGEF3, PCDHGA1, PCDHGA2, PCDHGA3, PCDHGA6, PCDHGA7, PCDHGB4, PCDHGB5	56101, 50650, 8641, 56114, 56113, 56112, 56109, 56108	1.16959	387	35	15275	9.02178	2.27418e-05	0.0216014	8	ARHGEF3, LDOC1L, PCDHGA10, PCDHGA11, PCDHGA12, PCDHGA3, PCDHGB7, SMARCAL1	56099, 84247, 50650, 56105, 56112, 56106, 50485, 26025	0.23578	2090	34	15064	1.69592	0.18341	0.984104
Females DMR Genes	CGAP_EST_QUARTILE	901:uncharacterized tissue_uncharacterized histology_3rd	8	CXXC5, PCDHGA1, PCDHGA2, PCDHGA3, PCDHGA6, PCDHGA7, PCDHGB4, PCDHGB5	56101, 8641, 56114, 51523, 56113, 56112, 56109, 56108	1.16959	387	36	15275	8.77117	2.76234e-05	0.020997	9	CXXC5, OAZ1, PCDHGA10, PCDHGA11, PCDHGA12, PCDHGA3, PCDHGB7, SRPRA, TPCN1	6734, 56099, 51523, 56105, 56112, 53373, 56106, 4946, 26025	0.265252	2090	36	15064	1.80191	0.116272	0.983032
Females DMR Genes	CGAP_EST_QUARTILE	1478:brain_neoplasia_3rd	19	APC2, GTF3A, LPIN2, LTBP4, MAGED1, MAGED2, NCAN, NFIX, PCDHGA1, PCDHGA2, PCDHGA3, PCDHGA6, PCDHGA7, PCDHGB4, PCDHGB5, SLC2A5, SPPL2B, UGCG, XPO6	23214, 9500, 1463, 6518, 56101, 10916, 7357, 8641, 10297, 56114, 2971, 56113, 9663, 56112, 4784, 56109, 56928, 56108, 8425	2.77778	387	255	15275	2.94092	8.83824e-05	0.0473415	47	AIP, AKT1, APC2, CKAP4, CLIP3, CSAD, CUEDC1, DFNA5, DLL3, DNAJC25, DNAJC25-GNG10, DPH7, DYNLL1, EIF3F, FAM118A, FAM171A1, GFAP, GPRC5B, HIP1R, HNRNPA1P33, HVCN1, IGSF8, LPIN2, MAGED2, MTSS1, NDST1, NDUFV1, ORAI2, PCDHGA10, PCDHGA11, PCDHGA12, PCDHGA3, PCDHGB7, PIANP, PNMT, POLD4, RASL10A, REPS1, RPL13, SDC3, SLC25A37, SLC2A5, SPEG, TBCD, TNK2, TRAPPC5, ZNF544	56099, 93185, 221061, 10970, 6518, 10290, 8655, 57804, 1687, 404093, 196500, 10297, 3340, 9049, 56105, 9672, 84329, 9026, 56106, 10633, 92715, 6904, 55007, 6137, 552891, 51704, 2670, 4723, 10683, 25999, 207, 8665, 27300, 548645, 51312, 10916, 728643, 126003, 5409, 51380, 80228, 9663, 56112, 9788, 10188, 85021, 26025	1.3852	2090	252	15064	1.34428	0.0294566	0.988306
Females DMR Genes	CGAP_EST_QUARTILE	786:uncharacterized tissue_uncharacterized histology_3rd	7	PCDHGA1, PCDHGA2, PCDHGA3, PCDHGA6, PCDHGA7, PCDHGB4, PCDHGB5	56101, 8641, 56114, 56113, 56112, 56109, 56108	1.02339	387	31	15275	8.91264	0.000107946	0.0505102	6	APBB3, PCDHGA10, PCDHGA11, PCDHGA12, PCDHGA3, PCDHGB7	56099, 56105, 56112, 10307, 56106, 26025	0.176835	2090	31	15064	1.39503	0.433527	0.997522
Females DMR Genes	CGAP_EST_QUARTILE	965:cerebrum_normal_3rd	8	PCDHGA1, PCDHGA2, PCDHGA3, PCDHGA6, PCDHGA7, PCDHGB4, PCDHGB5, SMAD7	56101, 8641, 56114, 56113, 56112, 56109, 56108, 4092	1.16959	387	46	15275	6.8644	0.000142537	0.0532804	8	NRCAM, PCDHGA10, PCDHGA11, PCDHGA12, PCDHGA3, PCDHGB7, PIK3R2, SHISA7	56099, 56105, 56112, 56106, 729956, 4897, 26025, 5296	0.23578	2090	46	15064	1.25351	0.45879	0.997922
Females DMR Genes	UNIGENE_EST_QUARTILE	blood_normal_3rd	114	ADGRE1, ANXA3, APOBEC3B, APPL2, ARHGAP8, ARRB2, ATP8B4, BAZ1A, BLOC1S1, BNIP3L, BPI, BTK, C1orf162, C20orf24, C9orf131, C9orf78, CCDC88C, CD1D, CD3E, CD40LG, CD69, CD70, CD8A, CDC42BPG, CDT1, CLECL1, CNEP1R1, CTSS, ELF4, FAM35A, FAM53B, FRG2EP, FTH1, FUCA1, GLUD2, GPR160, HECA, HHIP, IPCEF1, IPO11, IRF5, ITGAM, KCNE5, KLK4, LIMS2, LINC01366, LPIN2, LRFN1, LRIF1, MAN2A2, MAPK14, MGC27345, MIS18BP1…	2647, 91663, 647476, 2747, 160365, 57674, 25961, 3684, 64399, 347862, 7357, 163859, 59342, 1520, 6611, 7681, 10154, 81620, 2015, 671, 7408, 81490, 255919, 409, 55198, 4122, 51765, 79895, 56928, 390963, 4792, 128346, 55062, 440193, 1432, 728194, 54537, 51696, 23630, 925, 7799, 27181, 51194, 26996, 7048, 4092, 695, 65267, 5899, 56180, 916, 912, 51316, 257358, 55679, 9622, 6756, 2000, 257397, 59307,…	16.6667	421	3276	16626	1.37425	0.000180342	0.0136137	452	ABCA7, ACOD1, ACOT6, ACRC, ACSF3, ACSM1, ACTN1, ADAMTS8, ADCY4, ADGRG3, AFF2, AFG3L1P, AGT, ALAS2, ALOX12P2, ANKRD11, ANKRD30A, ANXA3, ANXA6, AP1G2, AP5B1, APMAP, APPL2, ARAP1, ARHGAP15, ARRB1, ASCC2, ASCC3, ATF3, ATF4, ATOX1, ATP5O, ATP6AP2, ATP6V0D1, AURKB, AXIN1, B3GNT4, BCAS4, BID, BLK, BLOC1S2, BOLA1, BPI, BRPF1, BTF3, BTF3P11, C10orf11, C10orf54, C14orf93, C16orf54, C16orf72, C17orf97, C19o…	139716, 29123, 941, 1318, 8418, 63923, 943, 140453, 51377, 156, 79605, 59342, 539, 11095, 85460, 11092, 400566, 5226, 2220, 2016, 29035, 79816, 50618, 5366, 50619, 408, 338339, 84993, 10721, 2219, 8312, 7341, 6778, 374654, 212, 23534, 161502, 10871, 6084, 25777, 146177, 820, 924, 921, 6888, 728, 374872, 7335, 172, 51194, 343637, 64599, 170685, 5345, 90507, 51384, 913, 183, 10600, 2000, 50853, 593…	13.3215	2257	3238	16387	1.01351	0.424793	0.753649
Females DMR Genes	CGAP_EST_QUARTILE	23849:ovary_neoplasia_3rd	7	PCDHGA1, PCDHGA2, PCDHGA3, PCDHGA6, PCDHGA7, PCDHGB4, PCDHGB5	56101, 8641, 56114, 56113, 56112, 56109, 56108	1.02339	387	35	15275	7.89406	0.00021852	0.0625308	8	GFRA2, OSER1, PCDHGA10, PCDHGA11, PCDHGA12, PCDHGA3, PCDHGB7, WDR1	56099, 9948, 51526, 2675, 56105, 56112, 56106, 26025	0.23578	2090	35	15064	1.64746	0.20371	0.98776
Females DMR Genes	CGAP_EST_QUARTILE	21692:brain_neoplasia_3rd	9	HDLBP, PCDHGA1, PCDHGA2, PCDHGA3, PCDHGA6, PCDHGA7, PCDHGB4, PCDHGB5, RND3	56101, 390, 8641, 56114, 56113, 56112, 3069, 56109, 56108	1.31579	387	65	15275	5.46512	0.000221772	0.0590371	15	C3, CCT4, DOCK3, DYNLL1, MECP2, NDST1, PCDHGA10, PCDHGA11, PCDHGA12, PCDHGA3, PCDHGB7, SCAMP2, SLC6A1, TFRC, ULK1	56099, 10066, 8408, 4204, 7037, 1795, 6529, 8655, 10575, 3340, 718, 56105, 56112, 56106, 26025	0.442087	2090	65	15064	1.66331	0.0593393	0.98513
Females DMR Genes	CGAP_EST_QUARTILE	27148:colon_normal_3rd	11	CEP170B, FAXDC2, PCDHGA1, PCDHGA2, PCDHGA3, PCDHGA6, PCDHGA7, PCDHGB4, PCDHGB5, PDE9A, TPT1-AS1	56101, 5152, 8641, 56114, 56113, 56112, 56109, 56108, 100190939, 10826, 283638	1.60819	387	104	15275	4.17474	0.000298596	0.073621	16	ASS1, C3, CHMP7, CYBA, EPHA2, KRT8, NDUFV1, PCDHGA10, PCDHGA11, PCDHGA12, PCDHGA3, PCDHGB7, PDE9A, SEC24C, SPIRE2, TIMP1	56099, 5152, 1969, 4723, 91782, 3856, 445, 718, 56105, 84501, 56112, 56106, 9632, 7076, 1535, 26025	0.471559	2090	104	15064	1.10887	0.477584	0.998135
Females DMR Genes	CGAP_EST_QUARTILE	17528:thyroid_neoplasia_3rd	10	PCDHGA1, PCDHGA2, PCDHGA3, PCDHGA6, PCDHGA7, PCDHGB4, PCDHGB5, TMEM117, ZFAS1, ZNF451	56101, 8641, 56114, 56113, 56112, 56109, 26036, 56108, 441951, 84216	1.46199	387	87	15275	4.53681	0.000345188	0.0795393	17	DEFB1, DYX1C1, GOPC, GUSB, IARS, MAPK8, OGT, PCDHGA10, PCDHGA11, PCDHGA12, PCDHGA3, PCDHGB7, RPS6KA1, SARAF, SHISA2, TCFL5, UPF3A	56099, 5599, 2990, 3376, 51669, 57120, 10732, 8473, 56105, 56112, 65110, 1672, 56106, 161582, 387914, 26025, 6195	0.501032	2090	85	15064	1.44153	0.123287	0.983202
Females DMR Genes	CGAP_EST_QUARTILE	20076:testi_normal_3rd	10	CPED1, NFIX, PCDHGA1, PCDHGA2, PCDHGA3, PCDHGA6, PCDHGA7, PCDHGB4, PCDHGB5, TPT1-AS1	56101, 8641, 79974, 56114, 56113, 56112, 4784, 56109, 56108, 100190939	1.46199	387	88	15275	4.48526	0.000376104	0.0814817	14	ACSF2, CYB5R1, DYNLL1, FAM110B, GMDS, GNG2, PCDHB17P, PCDHGA10, PCDHGA11, PCDHGA12, PCDHGA3, PCDHGB7, REPS1, SERINC3	56099, 10955, 80221, 2762, 8655, 56105, 54661, 54331, 56112, 56106, 90362, 51706, 85021, 26025	0.412614	2090	87	15064	1.15985	0.431772	0.997539
Females DMR Genes	UP_KEYWORDS	Calcium	40	ACAN, ADGRE1, ANXA3, BEST1, CABP7, CACNA1A, CACNG8, CADPS, CDH2, CDH20, CETN1, CHRNA9, CLEC4M, COMP, ESYT2, FBLN7, FIBCD1, ITGA7, ITGAM, KCNIP1, MPO, MRC2, NCAN, NKD1, NOX5, OVCH1, PCDHGA1, PCDHGA2, PCDHGA3, PCDHGA6, PCDHGA7, PCDHGB4, PCDHGB5, PNLIP, PRKCG, PROZ, S100Z, SLC24A3, SYP, SYT5	4353, 30820, 8618, 176, 59283, 1311, 3684, 55584, 9902, 56101, 8641, 1068, 3679, 56109, 56108, 57488, 84929, 5582, 170591, 8858, 57419, 85407, 773, 164633, 2015, 1463, 10332, 6855, 306, 129804, 28316, 341350, 7439, 79400, 56114, 56113, 56112, 6861, 1000, 5406	5.84795	501	857	19218	1.7904	0.000521268	0.171141	121	ACTN1, ALOX15, ANXA3, ANXA6, AOC3, ARSD, ATP2A1, ATP2B3, ATP2C2, AVIL, BGLAP, C1S, CABP2, CACNA1B, CACNA1F, CACNG8, CALB2, CALM1, CALML3, CALML6, CANX, CAPN1, CDH16, CDH23, CDH24, CDH4, CELSR1, CELSR2, CERK, CLEC17A, COL27A1, COL2A1, DAGLB, DNASE1L2, EEF2K, EFCAB13, EFHD1, ENPEP, ENTPD2, EPS15L1, ESYT1, F10, F13A1, FAH, FAT1, FBLN2, FCN1, FCN2, FIBCD1, FREM3, FURIN, GRIN2D, GRIN3B, HSPG2, ITGA3, …	56099, 26167, 1002, 53373, 801, 487, 3339, 59283, 79888, 4925, 3675, 59341, 84929, 5444, 2159, 4314, 1280, 2220, 58498, 166752, 4036, 9914, 55959, 50618, 29904, 3687, 4121, 2219, 64403, 2162, 118856, 823, 64072, 5045, 5046, 10677, 821, 58513, 414, 6745, 6273, 51702, 794, 7429, 1775, 810, 492, 716, 26279, 80303, 4951, 2184, 85021, 9620, 6261, 26039, 50853, 4353, 7125, 8639, 57134, 2195, 56105, 219…	3.56617	2527	852	18919	1.06326	0.277078	0.862869
Females DMR Genes	CHROMOSOME	19	62	A1BG-AS1, ADGRE1, APC2, ARID3A, ARRDC2, B3GNT3, BRD4, C19orf25, CACNA1A, CACNG8, CCDC114, CD70, CEACAM18, CHST8, CLEC4M, COMP, CREB3L3, DNASE2, FKRP, GNG8, IFNL1, IFNL3, KLK4, KLKP1, LGALS13, LRFN1, LTBP4, MIR7-3HG, MIR935, MUM1, MYADM, NCAN, NDUFS7, NFIX, OR7A5, PRKCG, PRKD2, PTPRH, RAB8A, RAD23A, RFPL4AL1, RPL36A, RPS16, SAFB2, SBK3, SIGLEC8, SIX5, SMIM24, SNAR-A4, SNORD12, SNORD12B, SNORD12C, …	91663, 26659, 29124, 100169956, 100130827, 59283, 1311, 79147, 503538, 374291, 284424, 10297, 25865, 1820, 8425, 5886, 94235, 284422, 5582, 79788, 5794, 773, 4218, 2015, 10331, 57622, 10332, 6217, 970, 7408, 100129842, 147912, 23476, 26765, 84939, 148223, 56928, 84330, 390963, 730087, 100113393, 27181, 7772, 64377, 4784, 84699, 6173, 692057, 729767, 1463, 100126325, 27106, 1777, 282617, 282618, 9…	9.06433	554	1580	21956	1.55517	0.000569925	0.00681771	279	A1BG-AS1, ABCA7, ABHD17A, ACP5, ACTL9, ADAMTS10, ADAMTSL5, AKAP8, AKT2, ALKBH6, APC2, APOC2, ARHGAP33, ARHGEF1, ARID3A, ARRDC2, ATP5D, ATP5SL, AXL, BRD4, BRSK1, BTBD2, C19orf35, C19orf54, C3, C5AR1, CACNG8, CACTIN-AS1, CALM1, CCDC105, CCDC124, CCDC8, CCL25, CD320, CD3EAP, CDC34, CDC37, CEACAM18, CEACAM20, CEBPA, CELF5, CGB5, CGB8, CILP2, CKM, CLEC17A, CLIP3, CNN2, COX6B1, CPAMD8, CSNK1G2-AS1, CYP…	170958, 91663, 10347, 100169890, 91664, 801, 6209, 10994, 5739, 126393, 89858, 147948, 374291, 56242, 29911, 1820, 84671, 55643, 126248, 284297, 147699, 653583, 6217, 2323, 344, 79816, 339344, 81492, 339345, 208, 23640, 606551, 5650, 440518, 7733, 92609, 163255, 6084, 100170226, 400696, 10226, 126374, 81856, 388555, 513, 3949, 148252, 7040, 728, 100170765, 256236, 374872, 116412, 348327, 6370, 51…	8.22281	2858	1551	21566	1.35737	3.72185e-08	8.93244e-07
Females DMR Genes	CGAP_EST_QUARTILE	21700:ovary_neoplasia_3rd	9	ANXA3, PCDHGA1, PCDHGA2, PCDHGA3, PCDHGA6, PCDHGA7, PCDHGB4, PCDHGB5, USB1	56101, 8641, 56114, 56113, 56112, 56109, 306, 56108, 79650	1.31579	387	77	15275	4.61341	0.00071097	0.116773	14	ANXA3, CD300A, GLRA2, MECP2, MYH9, NES, PCDHGA10, PCDHGA11, PCDHGA12, PCDHGA3, PCDHGB7, PCOLCE2, TPCN1, WWC3	56099, 26577, 11314, 55841, 4204, 56105, 56112, 4627, 53373, 56106, 2742, 306, 26025, 10763	0.412614	2090	75	15064	1.34543	0.234661	0.990555
Females DMR Genes	CGAP_EST_QUARTILE	21679:brain_neoplasia_3rd	8	PCDHGA1, PCDHGA2, PCDHGA3, PCDHGA6, PCDHGA7, PCDHGB4, PCDHGB5, RNF213	56101, 8641, 56114, 56113, 56112, 56109, 57674, 56108	1.16959	387	63	15275	5.0121	0.0010203	0.139985	12	C10orf54, CCNI, DIP2B, EXOSC6, NOP56, PCDHGA10, PCDHGA11, PCDHGA12, PCDHGA3, PCDHGB7, SRPK2, VSIG4	56099, 57609, 10983, 6733, 56105, 10528, 56112, 64115, 56106, 118460, 26025, 11326	0.353669	2090	63	15064	1.37289	0.251501	0.99105
Females DMR Genes	CGAP_EST_QUARTILE	13723:uncharacterized tissue_neoplasia_3rd	9	BNIP3L, PCDHGA1, PCDHGA2, PCDHGA3, PCDHGA6, PCDHGA7, PCDHGB4, PCDHGB5, SMAD7	56101, 8641, 56114, 56113, 56112, 56109, 56108, 665, 4092	1.31579	387	86	15275	4.13061	0.00147318	0.1831	16	ATG101, BGN, CD320, CLCN7, H2AFV, HSPB6, MYO10, PCDHGA10, PCDHGA11, PCDHGA12, PCDHGA3, PCDHGB7, PHYKPL, PTGR1, SRC, TRAP1	56099, 1186, 6714, 4651, 60673, 633, 126393, 22949, 85007, 56105, 56112, 56106, 94239, 51293, 10131, 26025	0.471559	2090	84	15064	1.37289	0.181164	0.984686
Females DMR Genes	CGAP_EST_QUARTILE	16344:cerebrum_normal_3rd	11	AMZ2, KIF26B, PCDHGA1, PCDHGA2, PCDHGA3, PCDHGA6, PCDHGA7, PCDHGB4, PCDHGB5, SMS, SORT1	56101, 51321, 8641, 56114, 56113, 56112, 56109, 6611, 55083, 56108, 6272	1.60819	387	129	15275	3.36568	0.00161373	0.1868	23	CABLES1, CAMTA1, CPB2, DIP2A, DLC1, DYNC1I1, FAM171A1, FAM219A, GLIPR2, GNB1, IGFL3, KAT6B, LOC339166, MYO10, PCDH7, PCDHGA10, PCDHGA11, PCDHGA12, PCDHGA3, PCDHGB7, PER2, SMS, TENM3	56099, 221061, 8864, 23522, 339166, 4651, 1361, 5099, 10395, 203259, 388555, 23261, 152007, 2782, 56105, 1780, 91768, 56112, 23181, 56106, 6611, 55714, 26025	0.677866	2090	128	15064	1.29513	0.166921	0.983424
Females DMR Genes	CGAP_EST_QUARTILE	10650:thyroid_neoplasia_3rd	17	ARID3A, C11orf58, GADD45A, LAMA5, LAMP2, MAOA, PCDHGA1, PCDHGA2, PCDHGA3, PCDHGA6, PCDHGA7, PCDHGB4, PCDHGB5, SCPEP1, SDE2, SMAD7, XPO6	23214, 4128, 56101, 10944, 8641, 56114, 163859, 1647, 56113, 59342, 56112, 1820, 56109, 56108, 3920, 3911, 4092	2.48538	387	274	15275	2.44889	0.00167711	0.187772	45	ACSF2, ARID3A, ASS1, BCKDK, BTBD2, C2orf47, CAPN1, CCNI, CNIH1, CYB5B, DNAJC25, DNAJC25-GNG10, FAM13A, FOXN3, FURIN, GNB1, HVCN1, JOSD1, LTBP3, LZTS3, MAOA, MOK, NIPA1, PCDHGA10, PCDHGA11, PCDHGA12, PCDHGA3, PCDHGB7, PGF, POLR2H, POR, PTBP1, RAC1, RARG, RASD1, SCPEP1, SECTM1, SH3GLB2, SUN1, TAGLN2, TAPBPL, TBCD, TRIP4, UBXN1, XBP1	56099, 5891, 7494, 5437, 79568, 823, 4128, 5916, 55080, 5045, 10295, 51655, 23353, 9929, 56105, 84329, 59342, 1820, 56106, 4054, 10175, 6904, 55643, 5228, 6398, 9325, 5447, 51035, 10983, 8407, 552891, 123606, 1112, 80221, 5725, 548645, 9762, 445, 2782, 56112, 10144, 5879, 26025, 80777, 56904	1.32626	2090	272	15064	1.19244	0.153121	0.984037
Females DMR Genes	CYTOBAND	Xp11.23	8	ERAS, MAGED1, PAGE4, PCSK1N, PLP2, SSX1, SSX7, ZNF41	280658, 9500, 3266, 27344, 5355, 7592, 9506, 6756	1.16959	552	71	21871	4.46438	0.00204877	0.324104	14	CACNA1F, CCDC120, CCDC22, ERAS, FOXP3, KCND1, NUDT10, OTUD5, PCSK1N, PLP2, PRAF2, SSX5, SSX8, ZNF81	347344, 3266, 27344, 170685, 28952, 5355, 778, 55593, 90060, 11230, 6758, 3750, 280659, 50943	0.412614	2846	65	21482	1.62575	0.0820977	0.939406
Females DMR Genes	CGAP_EST_QUARTILE	21672:brain_neoplasia_3rd	16	CETP, KCNIP1, LIMS2, PCDHGA1, PCDHGA2, PCDHGA3, PCDHGA6, PCDHGA7, PCDHGB4, PCDHGB5, PELP1, PIK3R1, SAMD11, SORT1, SOX10, WIPI1	27043, 55062, 30820, 1071, 6272, 56101, 8641, 56114, 56113, 56112, 55679, 56109, 56108, 148398, 5295, 6663	2.33918	387	254	15275	2.48632	0.00207192	0.21448	39	AKT1, ALOXE3, ATP2B3, BRF1, C10orf54, CCDC8, CXorf38, FAM50A, FYN, GFAP, GIGYF1, H6PD, HAX1, ITPKB, KDELR1, MEF2A, MEG3, NINJ1, NOL10, NOP56, PCDHGA10, PCDHGA11, PCDHGA12, PCDHGA3, PCDHGB7, PGM5, RRP1, SAMD11, SDC3, SEMA3B, SLCO2B1, SMO, SOX10, SRC, SSR1, USP21, VAMP1, WIPI1, ZC3H11A	56099, 3707, 55062, 4205, 10528, 7869, 64115, 6843, 10945, 59344, 56105, 9672, 83987, 2972, 56106, 11309, 148398, 79954, 6745, 6663, 8568, 6714, 159013, 64599, 27005, 2670, 9563, 9877, 207, 55384, 492, 6608, 56112, 4814, 2534, 10456, 5239, 26025, 9130	1.14943	2090	248	15064	1.13346	0.277515	0.992331
Females DMR Genes	CGAP_EST_QUARTILE	21690:brain_neoplasia_3rd	9	ARRB2, PCDHGA1, PCDHGA2, PCDHGA3, PCDHGA6, PCDHGA7, PCDHGB4, PCDHGB5, TMEM2	56101, 409, 8641, 56114, 56113, 56112, 56109, 56108, 23670	1.31579	387	91	15275	3.90365	0.00211627	0.212845	14	APP, CLIC4, DMTN, INPP5A, LAS1L, LRRFIP1, MEGF8, MTERF4, PCDHGA10, PCDHGA11, PCDHGA12, PCDHGA3, PCDHGB7, PVR	56099, 25932, 9208, 1954, 130916, 351, 56105, 56112, 56106, 3632, 5817, 81887, 26025, 2039	0.412614	2090	91	15064	1.10887	0.499886	0.998439
Females DMR Genes	CGAP_EST_QUARTILE	21719:placenta_normal_3rd	9	LTBP4, PCDHGA1, PCDHGA2, PCDHGA3, PCDHGA6, PCDHGA7, PCDHGB4, PCDHGB5, PRKD2	56101, 8641, 25865, 56114, 56113, 56112, 56109, 56108, 8425	1.31579	387	92	15275	3.86122	0.00226797	0.220557	19	ALPP, CLCN7, GLDN, GNB1, KANK2, NXPH3, PCDHGA10, PCDHGA11, PCDHGA12, PCDHGA3, PCDHGB7, RAB11FIP1, RGPD3, RGPD8, SEMA3B, SLCO4A1, SUN2, TACC2, TREML5P	56099, 11248, 1186, 250, 221438, 7869, 342035, 25777, 25959, 727851, 80223, 2782, 653489, 28231, 56105, 56112, 56106, 10579, 26025	0.559976	2090	88	15064	1.5562	0.0560332	0.984162
Females DMR Genes	CGAP_EST_QUARTILE	17584:thyroid_neoplasia_3rd	12	APOBEC3B, NFIX, PARP4, PCDHGA1, PCDHGA2, PCDHGA3, PCDHGA6, PCDHGA7, PCDHGB4, PCDHGB5, URB1, USP38	56101, 143, 8641, 56114, 56113, 56112, 4784, 56109, 56108, 9582, 84640, 9875	1.75439	387	158	15275	2.99774	0.00227533	0.215762	24	CDIPT, COPS7A, CUEDC1, DCPS, DNAJC1, DUSP22, EEF2K, GOLGA8B, HTT, PCDHGA10, PCDHGA11, PCDHGA12, PCDHGA3, PCDHGB7, PISD, PMM1, SFI1, SIAE, STAT6, SUPT3H, TCF25, TINAGL1, TMEM154, TOR1A	56099, 10423, 440270, 50813, 56940, 64129, 22980, 5372, 1861, 9814, 54414, 201799, 29904, 404093, 56105, 56112, 28960, 23761, 8464, 56106, 6778, 64215, 26025, 3064	0.707339	2090	151	15064	1.14559	0.347113	0.995145
Females DMR Genes	GOTERM_MF_DIRECT	GO:0043565~sequence-specific DNA binding	25	CXXC5, ELF4, ELK1, EOMES, FOXB1, FOXC1, FOXE1, GBX1, HOXA5, HOXB1, HOXB6, HOXD1, LHX3, LHX6, LHX8, MYOG, NR2E3, RXRA, SAFB2, SIX5, SP1, TAF1, TCF7, TFAP2B, UBP1	7021, 3216, 27023, 431707, 2002, 26468, 6872, 8320, 2296, 4656, 3202, 51523, 2636, 2304, 6256, 6667, 8022, 9667, 10002, 7342, 147912, 3231, 6932, 3211, 2000	3.65497	409	504	16150	1.95866	0.0023076	0.723213	88	ANHX, ATF3, ATF4, BARHL1, BCL11B, CAMTA1, CDC5L, CHCHD2, CSRNP1, CSRNP2, CTCFL, CUX2, CXXC5, ELF4, EMX1, EN2, ERG, ETV3L, FLI1, FOXB1, FOXD4L1, FOXD4L3, FOXL1, FOXN1, FOXN3, FOXO1, FOXP3, GLI2, GRHL1, GSX1, HHEX, HIC1, HOXA11, HOXB3, HOXB4, HOXC8, IRX1, IRX3, IRX4, IZUMO2, JDP2, LHX2, MAF, MAFA, MAFG, MAFK, MEF2A, MEIS2, MEOX1, MYOG, NANOG, NKX2-3, NKX2-5, NKX2-6, NKX3-1, NR2E3, NR5A1, PAX7, PBX1…	7494, 988, 3087, 27023, 55237, 4205, 219409, 7752, 6621, 5916, 138474, 5914, 4824, 440695, 4212, 340260, 122953, 1482, 4656, 50943, 79192, 30813, 128611, 7547, 6299, 51523, 9355, 3207, 2016, 7975, 3090, 6256, 286380, 79191, 2516, 10002, 10472, 23261, 8456, 7247, 29841, 2020, 6932, 57167, 4222, 23316, 6934, 84839, 3214, 11107, 5087, 3213, 389692, 5081, 2313, 64651, 2078, 5457, 4097, 7626, 56751, 8…	2.59358	2116	503	15946	1.31841	0.00519174	0.817704
Females DMR Genes	CGAP_EST_QUARTILE	21800:placenta_normal_3rd	14	MAGED1, MAN2A2, MIS18BP1, NCAN, PCDHGA1, PCDHGA2, PCDHGA3, PCDHGA6, PCDHGA7, PCDHGB4, PCDHGB5, PRDM2, SORT1, XPO6	23214, 9500, 1463, 7799, 6272, 56101, 8641, 56114, 4122, 56113, 56112, 56109, 56108, 55320	2.04678	387	207	15275	2.66949	0.00237142	0.218446	31	ASIC4, CLCN7, CLUH, COLQ, DISP3, DLC1, EFHD1, FGFR1, H2AFV, HAX1, IQSEC1, ISYNA1, KCTD2, KIAA1671, LTBP3, MAPK13, MCM2, PCDHGA10, PCDHGA11, PCDHGA12, PCDHGA3, PCDHGB7, PISD, PLXNA1, SDC3, SH3GLB2, SSR1, SYDE1, TLDC2, TPCN1, USP21	56099, 23510, 140711, 85379, 53373, 9922, 10395, 23277, 56105, 9672, 56106, 94239, 4054, 6745, 1186, 27005, 5603, 5361, 4171, 2260, 85360, 51477, 56112, 55515, 23761, 10456, 80303, 57540, 26025, 8292, 56904	0.913646	2090	203	15064	1.10068	0.382916	0.99647
Females DMR Genes	GNF_U133A_QUARTILE	bronchialepithelialcells_3rd	56	ADGRE1, ANXA3, APOBEC3B, ARRB2, ATP8B4, B3GNTL1, BNIP3L, BPI, BST1, BTK, C20orf24, C9orf78, CD3E, CD8A, CLEC4M, CTSS, ELF4, EPB41, FAXDC2, GADD45A, GBX1, HTR3A, ITGAM, LAMP2, LHX3, LPIN2, MAPK14, MPO, MPZL1, MRC2, MYB, OR7A5, PARP11, PLAC8, PLEKHG3, PLP2, PLXNC1, PNLIP, PRKCD, PRR34, PTPRCAP, PTPRH, RAD23A, RALB, REG1A, RXRA, SASH3, SCPEP1, SLC2A5, SOX10, ST6GALNAC4, THEMIS2, TTC22, UGCG, VASP, W…	26659, 683, 4353, 6518, 3684, 7357, 59342, 1520, 3920, 5886, 10826, 6663, 26030, 5580, 10154, 5794, 5790, 2015, 10332, 671, 306, 55267, 7408, 6256, 8022, 409, 4602, 79895, 9582, 9019, 5406, 55062, 1432, 5355, 925, 51759, 665, 9902, 9473, 1647, 3359, 57097, 55001, 5967, 695, 27090, 5899, 2636, 146712, 916, 54440, 55969, 51316, 9663, 2035, 2000	8.18713	307	1574	12706	1.47249	0.00268752	0.189342	246	ABCB9, ACTN1, ADGRG3, AFF2, ALAS2, ALOX12, ALOX12P2, ALOX15, ANXA3, APMAP, ARTN, ASCC2, ASH2L, AURKB, AVIL, BPI, C11orf16, C12orf43, C16orf72, C5AR1, CA1, CAMK1G, CAMKK2, CAMP, CCND3, CCR7, CCZ1B, CD27, CD300A, CD4, CD7, CDA, CDC20, CDC42EP3, CDK1, CEBPA, CELA2A, CELA2B, CELA3B, CHRNB2, CHST12, CIDEB, CKAP4, CKM, CLCN7, CLEC1B, CPA4, CPB1, CRKL, CRYBB2P1, CST7, CXCR4, CYBA, CYBB, CYTL1, DAZAP2, D…	54101, 6621, 2334, 1416, 6208, 156, 55544, 10613, 59342, 7066, 6496, 1482, 11326, 5226, 1186, 63935, 29035, 939, 80223, 50619, 2219, 4121, 5650, 7077, 6778, 920, 212, 51491, 5355, 820, 924, 2313, 6888, 728, 6886, 7335, 4635, 6745, 79623, 9992, 64897, 10602, 317648, 144195, 4627, 6480, 80301, 6382, 4242, 2000, 4354, 4353, 5916, 64446, 9070, 79845, 983, 8364, 7852, 2994, 55501, 9592, 87, 5329, 6398…	7.25022	1695	1549	12541	1.17502	0.00291999	0.0445935
Females DMR Genes	BIOCARTA	h_keratinocytePathway:Keratinocyte Differentiation	6	MAPK14, NFKBIA, PRKCD, PRKCG, SP1, TNFRSF1B	1432, 6667, 5582, 7133, 4792, 5580	0.877193	36	46	1595	5.77899	0.00271624	0.329566	8	CEBPA, EGFR, MAP2K3, MAPK13, MAPK8, PRKCG, TNFRSF1A, TNFRSF1B	1050, 5599, 5606, 5603, 1956, 5582, 7133, 7132	0.23578	224	45	1582	1.25556	0.453168	0.997718
Females DMR Genes	CGAP_EST_QUARTILE	23734:uncharacterized tissue_neoplasia_3rd	5	BPI, CCDC88C, MYADM, PLXNC1, VASP	91663, 440193, 671, 7408, 10154	0.730994	387	24	15275	8.22298	0.00285754	0.245601	9	BPI, GNB2, IL4R, IQGAP1, LYZ, MYADM, MYH9, PLXNC1, RPL15	91663, 8826, 4627, 671, 3566, 6138, 2783, 10154, 4069	0.265252	2090	24	15064	2.70287	0.0126006	0.986019
Females DMR Genes	GOTERM_MF_DIRECT	GO:0005509~calcium ion binding	31	ACAN, ADGRE1, ANXA3, C2CD4A, CABP7, CACNA1A, CD69, CDH2, CDH20, CETN1, COMP, ESYT2, FBLN7, GRM7, KCNIP1, LTBP4, NCAN, NKD1, NOX5, PCDHGA1, PCDHGA2, PCDHGA3, PCDHGA6, PCDHGA7, PCDHGB4, PCDHGB5, PROZ, S100Z, SLC24A3, SYT5, TBC1D8B	145741, 969, 54885, 30820, 2917, 176, 1311, 56101, 8641, 1068, 56109, 56108, 57488, 8425, 170591, 8858, 57419, 85407, 773, 164633, 2015, 1463, 306, 129804, 28316, 79400, 56114, 56113, 56112, 6861, 1000	4.53216	409	696	16150	1.75874	0.00312957	0.581628	108	ACTN1, ANXA3, ANXA6, AOC3, ATP2A1, BGLAP, C1S, CABP2, CACNA1B, CALB2, CALM1, CALML3, CALML6, CAMKK2, CANX, CAPN1, CCDC47, CDH16, CDH23, CDH24, CDH4, CDK5R1, CELSR1, CELSR2, CPNE1, DLL3, DNAH7, DNASE1L2, EDEM1, EEF2K, EFHC2, EFHD1, EPS15L1, F10, FAT1, FBLN2, GALNT3, HSPG2, IQGAP1, ITIH1, ITSN2, LDLR, LPCAT1, LRP2, LTBP3, MAN1A1, MAN1C1, MATN1, MATN4, MEGF8, MEX3B, MMP21, MMP3, MYL4, MYL6B, MYL7, N…	56099, 26167, 1002, 801, 487, 3339, 255928, 79888, 4925, 5444, 84206, 2159, 4314, 58498, 4036, 140465, 55959, 50618, 29904, 4121, 64403, 23061, 118856, 823, 64072, 56171, 821, 3949, 58513, 3697, 4635, 6585, 8851, 6273, 51702, 10683, 80258, 794, 7429, 1775, 810, 2591, 716, 26279, 80303, 4951, 85021, 9620, 6261, 7125, 84958, 8639, 9695, 57134, 2195, 56105, 2199, 56106, 87, 10235, 774, 306, 632, 906…	3.18302	2116	694	15946	1.17274	0.0510138	0.983036
Females DMR Genes	CGAP_EST_QUARTILE	19867:testi_normal_3rd	9	ARHGEF3, FAM35A, PCDHGA1, PCDHGA2, PCDHGA3, PCDHGA6, PCDHGA7, PCDHGB4, PCDHGB5	56101, 50650, 8641, 56114, 56113, 56112, 54537, 56109, 56108	1.31579	387	99	15275	3.58821	0.00358316	0.28558	17	ALDH3A2, ARHGEF3, C9orf47, CACUL1, CMAHP, CYB5R1, FAM110B, FGFR1, HMGN1, NSG1, PCDHGA10, PCDHGA11, PCDHGA12, PCDHGA3, PCDHGB7, S1PR3, TFRC	56099, 224, 8418, 7037, 1903, 27065, 2260, 50650, 286223, 56105, 143384, 56112, 56106, 90362, 51706, 26025, 3150	0.501032	2090	98	15064	1.25031	0.279682	0.992499
Females DMR Genes	CGAP_EST_QUARTILE	17575:thyroid_neoplasia_3rd	7	PCDHGA1, PCDHGA2, PCDHGA3, PCDHGA6, PCDHGA7, PCDHGB4, PCDHGB5	56101, 8641, 56114, 56113, 56112, 56109, 56108	1.02339	387	60	15275	4.60487	0.00397016	0.299067	13	ARHGEF10L, BCKDK, DAB2IP, DDX17, HNRNPUL1, MAPK13, PCDHGA10, PCDHGA11, PCDHGA12, PCDHGA3, PCDHGB7, TUBG1, VAV2	56099, 153090, 7410, 56105, 56112, 5603, 7283, 56106, 55160, 10521, 10295, 11100, 26025	0.383142	2090	59	15064	1.58813	0.10861	0.982433
Females DMR Genes	CGAP_EST_QUARTILE	21553:cerebrum_normal_3rd	10	MAGED2, PCDHGA1, PCDHGA2, PCDHGA3, PCDHGA6, PCDHGA7, PCDHGB4, PCDHGB5, RAB40C, ZNF737	56101, 10916, 8641, 56114, 56113, 57799, 56112, 56109, 56108, 100129842	1.46199	387	128	15275	3.08362	0.00520725	0.366032	27	AFG3L1P, ALDH7A1, CALB2, CALM1, CAMKK1, FAM168B, HAPLN4, HEPACAM, HEPN1, ITM2C, MAGED2, MGLL, PCDHGA10, PCDHGA11, PCDHGA12, PCDHGA3, PCDHGB7, PI4KA, PPP6R1, RAB40C, RMDN3, RNF123, SPSB1, SYNPO, TIMP1, TSPAN11, VAV2	56099, 801, 22870, 404037, 130074, 63891, 56105, 172, 56106, 11346, 11343, 441631, 501, 220296, 794, 641654, 55177, 10916, 7410, 57799, 56112, 80176, 7076, 84254, 81618, 26025, 5297	0.795756	2090	125	15064	1.55685	0.0209387	0.989034
Females DMR Genes	PFAM	PF08266:Cadherin-like	7	PCDHGA1, PCDHGA2, PCDHGA3, PCDHGA6, PCDHGA7, PCDHGB4, PCDHGB5	56101, 8641, 56114, 56113, 56112, 56109, 56108	1.02339	415	64	16531	4.35681	0.00524416	0.666767	18	PCDH7, PCDHA1, PCDHA12, PCDHA13, PCDHA2, PCDHA3, PCDHA4, PCDHA6, PCDHA7, PCDHA8, PCDHB11, PCDHB5, PCDHB6, PCDHGA10, PCDHGA11, PCDHGA12, PCDHGA3, PCDHGB7	26167, 56099, 5099, 56130, 56142, 56141, 56140, 56137, 56146, 56105, 56147, 56144, 56125, 56112, 56145, 56106, 56136, 26025	0.530504	2228	64	16284	2.0556	0.00457869	0.999148
Females DMR Genes	CGAP_EST_QUARTILE	21534:cerebrum_normal_3rd	8	KIF1A, PCDHGA1, PCDHGA2, PCDHGA3, PCDHGA6, PCDHGA7, PCDHGB4, PCDHGB5	56101, 8641, 56114, 56113, 56112, 56109, 547, 56108	1.16959	387	84	15275	3.75907	0.00532323	0.36592	17	ASS1, ATP2B3, CALM1, CARD19, CCND3, CELSR2, DGKZ, DYM, EEF2K, OLFM1, PCDHGA10, PCDHGA11, PCDHGA12, PCDHGA3, PCDHGB7, PHB, USP2	56099, 54808, 5245, 801, 1952, 9099, 445, 492, 29904, 10439, 56105, 56112, 56106, 8525, 84270, 26025, 896	0.501032	2090	84	15064	1.45869	0.113987	0.983013
Females DMR Genes	CGAP_EST_QUARTILE	21729:placenta_normal_3rd	8	LAMA5, PCDHGA1, PCDHGA2, PCDHGA3, PCDHGA6, PCDHGA7, PCDHGB4, PCDHGB5	56101, 8641, 56114, 56113, 56112, 56109, 56108, 3911	1.16959	387	85	15275	3.71485	0.0056784	0.372104	19	BCAR1, CDC37, CDK13, DFNA5, EBI3, GADD45G, HSPB1, ITSN2, MLX, PCDHGA10, PCDHGA11, PCDHGA12, PCDHGA3, PCDHGB7, RPL13, RPL31, SEMA3B, TANC2, TINAGL1	56099, 6137, 6160, 7869, 11140, 64129, 9564, 3315, 50618, 1687, 6945, 8621, 56105, 10912, 26115, 56112, 56106, 10148, 26025	0.559976	2090	84	15064	1.6303	0.0375309	0.987354
Females DMR Genes	CGAP_EST_QUARTILE	19886:testi_normal_3rd	10	COL6A1, KIF1A, LTBP4, PCDHGA1, PCDHGA2, PCDHGA3, PCDHGA6, PCDHGA7, PCDHGB4, PCDHGB5	56101, 8641, 1291, 56114, 56113, 56112, 56109, 547, 56108, 8425	1.46199	387	130	15275	3.03618	0.00575695	0.369982	23	AIP, DPYSL4, FGFR1, FYN, G6PD, IRF2BPL, KAT6B, MAP3K6, MLF2, NCL, NDUFV1, OAZ1, PCDHGA10, PCDHGA11, PCDHGA12, PCDHGA3, PCDHGB7, RUBCN, SCYL1, SLC6A8, SUN2, TECPR2, UPF3A	56099, 23522, 8079, 4723, 25777, 10570, 6535, 9895, 9711, 9064, 2260, 56105, 2539, 9049, 57410, 56112, 65110, 56106, 64207, 4946, 2534, 4691, 26025	0.677866	2090	129	15064	1.28509	0.176386	0.98449
Females DMR Genes	INTERPRO	IPR013164:Cadherin, N-terminal	7	PCDHGA1, PCDHGA2, PCDHGA3, PCDHGA6, PCDHGA7, PCDHGB4, PCDHGB5	56101, 8641, 56114, 56113, 56112, 56109, 56108	1.02339	451	64	17495	4.24283	0.00596485	0.990927	18	PCDH7, PCDHA1, PCDHA12, PCDHA13, PCDHA2, PCDHA3, PCDHA4, PCDHA6, PCDHA7, PCDHA8, PCDHB11, PCDHB5, PCDHB6, PCDHGA10, PCDHGA11, PCDHGA12, PCDHGA3, PCDHGB7	26167, 56099, 5099, 56130, 56142, 56141, 56140, 56137, 56146, 56105, 56147, 56144, 56125, 56112, 56145, 56106, 56136, 26025	0.530504	2292	64	17224	2.11355	0.00343127	0.900802
Females DMR Genes	CGAP_EST_QUARTILE	19488:uncharacterized tissue_normal_3rd	7	PCDHGA1, PCDHGA2, PCDHGA3, PCDHGA6, PCDHGA7, PCDHGB4, PCDHGB5	56101, 8641, 56114, 56113, 56112, 56109, 56108	1.02339	387	67	15275	4.12376	0.0068323	0.409425	12	GCNT2, GON4L, OAZ1, PCDHGA10, PCDHGA11, PCDHGA12, PCDHGA3, PCDHGB7, RABL2B, RHOBTB1, SH3RF3, ZNF627	56099, 54856, 199692, 56105, 2651, 56112, 56106, 9886, 4946, 11158, 26025, 344558	0.353669	2090	67	15064	1.29092	0.321873	0.994538
Females DMR Genes	UP_KEYWORDS	Signal	120	ACAN, ADGRE1, ATP8B4, BPI, BST1, C11orf44, C1QL1, C1QTNF9, C5orf38, CACNA1A, CD1D, CD3E, CD8A, CDH2, CDH20, CEACAM18, CETP, CHRNA9, CHST6, COL6A1, COMP, CPED1, CTSS, CTSV, CXCL5, CXCL6, CYP2D6, DEFB127, DEFB128, DNASE2, EDN1, ELN, FAM78A, FBLN7, FMOD, FUCA1, GABRG1, GDF7, GRM7, GRP, GUCY2F, HHIP, HHLA2, HTR3A, IFNL1, IFNL3, IFNL4, IMP4, IPO11, ITGA7, ITGAM, KIAA1324L, KLK4, LAMA5, LAMP2, LINC0017…	54413, 2006, 1291, 683, 153571, 151449, 1311, 3684, 64399, 347862, 59342, 3679, 1520, 101180976, 284111, 3920, 8425, 130507, 10154, 284207, 2015, 5742, 671, 81490, 28316, 5365, 113791, 1906, 338872, 246777, 2331, 92293, 79895, 139065, 84939, 56928, 3911, 11148, 1000, 1515, 340547, 925, 27181, 9227, 176, 1071, 9902, 79974, 6374, 284739, 51194, 6372, 151258, 7048, 8858, 5967, 57419, 10882, 283171, …	17.5439	501	3716	19218	1.23873	0.00706755	0.573062	566	ABHD15, ABHD17A, ACE, ACHE, ACP5, ACVRL1, ADAMTS10, ADAMTS14, ADAMTS2, ADAMTS3, ADAMTS7, ADAMTS8, ADAMTS9, ADAMTSL5, ADGRB1, ADGRG1, ADGRG3, ADGRG6, ADM, AGT, ALPI, ALPP, ALPPL2, AMIGO3, ANGPTL2, ANKDD1A, ANTXRL, APLN, APOC2, APOH, APOL4, APP, AQP12A, ARHGDIG, ARSD, ARTN, ATP2B3, ATP6AP2, AXL, BCAR1, BCKDHB, BGLAP, BGN, BPI, BPIFB3, BPIFB6, BRINP2, BRINP3, BTN1A1, C10orf54, C14orf80, C14orf93, C1…	56099, 7494, 2006, 941, 1318, 63923, 221935, 943, 151449, 140453, 10609, 90231, 6357, 284467, 80834, 3485, 59342, 3486, 11095, 339479, 5228, 284677, 79812, 2220, 552891, 347252, 166752, 5361, 80832, 344, 55959, 140766, 57211, 939, 6361, 613210, 91252, 2219, 128646, 6367, 84894, 5214, 8862, 920, 118856, 27189, 10871, 130576, 84191, 146177, 820, 924, 821, 128859, 921, 388555, 6373, 51194, 389816, 6…	16.6814	2527	3638	18919	1.16479	1.25651e-05	0.0068246
Females DMR Genes	GOTERM_BP_DIRECT	GO:0045595~regulation of cell differentiation	5	APC2, LTBP4, PLEKHB1, STK26, TFAP2B	7021, 10297, 51765, 58473, 8425	0.730994	404	31	16046	6.4061	0.00721348	0.999998	9	APC2, BIRC2, FGFR1, NANOG, PLEKHB1, RUNX3, SPRY2, TCFL5, UNCX	10732, 10297, 10253, 79923, 864, 329, 340260, 58473, 2260	0.265252	2130	30	15835	2.23028	0.0402535	0.9892
Females DMR Genes	REACTOME_PATHWAY	R-HSA-3000178:R-HSA-3000178	7	ACAN, COL6A1, COMP, FMOD, ITGA7, LAMA5, NCAN	1291, 2331, 3679, 1463, 3911, 176, 1311	1.02339	203	74	8689	4.04893	0.00731311	0.939425	14	APP, BGN, COL2A1, COL6A6, COL9A3, ITGAX, ITGB3, ITGB5, ITGB6, MATN1, MATN4, TGFB1, TNC, TNN	1280, 7040, 3687, 8785, 1299, 633, 131873, 3371, 63923, 3690, 4146, 3693, 3694, 351	0.412614	1083	74	8578	1.49849	0.134104	0.993394
Females DMR Genes	CGAP_EST_QUARTILE	20323:testi_normal_3rd	7	PCDHGA1, PCDHGA2, PCDHGA3, PCDHGA6, PCDHGA7, PCDHGB4, PCDHGB5	56101, 8641, 56114, 56113, 56112, 56109, 56108	1.02339	387	68	15275	4.06312	0.00733813	0.419597	11	AP2A2, CACNA1B, CHST12, GDF10, GOLGA3, PCDHGA10, PCDHGA11, PCDHGA12, PCDHGA3, PCDHGB7, POR	161, 56099, 5447, 2662, 56105, 56112, 774, 56106, 55501, 2802, 26025	0.324197	2090	67	15064	1.18335	0.453673	0.997844
Females DMR Genes	INTACT	8471:insulin receptor substrate 4(IRS4)	7	FAM27E3, MAGED1, MAGED2, MAP1LC3A, MTNR1B, PIK3R1, TNFRSF1B	84557, 4544, 10916, 9500, 100131997, 7133, 5295	1.02339	325	73	13597	4.01176	0.00780407	0.958631	16	ARMCX5-GPRASP2, CLPB, DNAH17, EGFR, ERBB2, HSPB1, MAGED2, MLF2, MTNR1A, MTNR1B, PIK3R2, PPP5C, RIPK4, STIP1, TNFRSF1B, TUBB3	2064, 8079, 54101, 10963, 1956, 7133, 5536, 3315, 4543, 4544, 10916, 10381, 100528062, 8632, 81570, 5296	0.471559	1791	73	13449	1.64585	0.0551838	0.999511
Females DMR Genes	INTERPRO	IPR020894:Cadherin conserved site	9	CDH2, CDH20, PCDHGA1, PCDHGA2, PCDHGA3, PCDHGA6, PCDHGA7, PCDHGB4, PCDHGB5	56101, 8641, 56114, 56113, 56112, 56109, 56108, 28316, 1000	1.31579	451	111	17495	3.14526	0.00792431	0.956136	25	CDH16, CDH23, CDH24, CDH4, CELSR1, CELSR2, FAT1, PCDH7, PCDHA1, PCDHA12, PCDHA13, PCDHA2, PCDHA3, PCDHA4, PCDHA6, PCDHA7, PCDHA8, PCDHB11, PCDHB5, PCDHB6, PCDHGA10, PCDHGA11, PCDHGA12, PCDHGA3, PCDHGB7	56099, 26167, 1002, 64072, 56130, 1952, 56137, 2195, 56105, 56125, 56136, 56106, 5099, 56142, 56141, 56140, 1014, 56146, 56147, 64403, 56112, 56144, 56145, 9620, 26025	0.736811	2292	111	17224	1.69253	0.0102468	0.861691
Females DMR Genes	UNIGENE_EST_QUARTILE	leukemia_disease_3rd	125	ADD1, ADGRE1, ANXA3, APC2, APOBEC3B, APPL2, ARHGAP6, ARHGAP8, ARID3A, ARRB2, ATP8B4, BAZ1A, BLOC1S1, BMS1P6, BPI, BTK, C11orf58, C20orf24, C9orf131, C9orf78, CCDC88C, CD3E, CD69, CDC42BPG, CDT1, CHCHD4, CLECL1, CNEP1R1, COLCA2, CPED1, CXCL6, ECHDC1, ELF4, EPB41, ERCC5, ERI1, F8A1, FAM114A2, FAM35A, FAM53B, FAM78A, FBXO21, FUCA1, FXYD2, GDF7, GLUD2, GPR160, HECA, HHIP, HOXB6, HOXD1, IPCEF1, IPO11,…	2647, 91663, 2747, 160365, 100271722, 4105, 57674, 486, 131474, 151449, 3684, 64399, 347862, 7357, 10297, 59342, 1820, 6611, 7681, 10827, 120376, 10154, 81620, 2015, 671, 7408, 100129842, 255919, 409, 55198, 4122, 51765, 79895, 56928, 23063, 84330, 390963, 340547, 55862, 3216, 55062, 440193, 1432, 54537, 5355, 51696, 23630, 90459, 7799, 2073, 23014, 10944, 79974, 51194, 6372, 26996, 90826, 7048, …	18.2749	421	4051	16626	1.21858	0.00830176	0.271512	575	ABCA7, ABHD15, ABHD17A, ABTB1, ACHE, ACOD1, ACSF2, ACSF3, ACSM1, ACTL8, ACTN1, ADAMTS8, ADCY4, ADGRG3, ADPRH, AFF2, AFG3L1P, AGBL2, AGT, AIP, ALAS2, ALKBH6, ALOX12P2, ANKRD11, ANKRD13D, ANKRD2, ANXA3, ANXA6, AP1G2, AP5B1, APC2, APMAP, APOL4, APPL2, ARAP1, ARHGAP12, ARHGAP15, ARHGAP33, ARID3A, ARRB1, ASCC2, ATAD2, ATF4, ATHL1, ATP6V0D1, AURKB, AVIL, AXIN1, B3GNT4, B3GNT6, BCL7A, BGLAP, BID, BLK, B…	139716, 29123, 219749, 941, 23658, 100271722, 1318, 6874, 943, 29028, 151449, 51377, 156, 59342, 1820, 2011, 11095, 605, 85460, 400566, 5226, 11092, 2220, 8409, 8408, 552891, 2016, 80832, 79816, 50618, 50619, 338339, 408, 84993, 2219, 8312, 8019, 7341, 51168, 6778, 374654, 23534, 212, 8864, 55113, 84191, 5355, 7329, 25777, 820, 924, 921, 6888, 728, 374872, 1840, 172, 51194, 2972, 343637, 79623, 8…	16.9467	2257	3994	16387	1.04527	0.106939	0.39687
Females DMR Genes	CGAP_EST_QUARTILE	21685:brain_neoplasia_3rd	9	HDLBP, KIF1A, PCDHGA1, PCDHGA2, PCDHGA3, PCDHGA6, PCDHGA7, PCDHGB4, PCDHGB5	56101, 8641, 56114, 56113, 56112, 3069, 56109, 547, 56108	1.31579	387	114	15275	3.11608	0.00832695	0.448312	22	ACTN1, CALM1, CLIP3, GTPBP1, HIP1, HTT, IGSF21, LAMP1, NOP58, PCDHGA10, PCDHGA11, PCDHGA12, PCDHGA3, PCDHGB7, PGM5-AS1, PTBP1, SIK3, SLC7A5, TIMP1, TRAFD1, ZNF582, ZNF582-AS1	56099, 23387, 801, 572558, 25999, 3092, 9567, 5725, 10906, 147948, 51602, 56105, 84966, 56112, 56106, 3916, 386758, 7076, 8140, 87, 26025, 3064	0.648394	2090	113	15064	1.40326	0.0967543	0.982908
Females DMR Genes	PFAM	PF00008:EGF-like domain	7	ACAN, FBLN7, LTBP4, NCAN, PROZ, PTGS1, ZAN	1463, 5742, 129804, 176, 8425, 7455, 8858	1.02339	415	71	16531	3.92727	0.00866125	0.702416	11	CELSR1, CELSR2, DLL3, F10, FAT1, HBEGF, HSPG2, SELP, SLIT1, VWA2, ZAN	2159, 6403, 2195, 340706, 3339, 1839, 1952, 10683, 7455, 9620, 6585	0.324197	2228	70	16284	1.14853	0.493235	0.999974
Females DMR Genes	PFAM	PF00028:Cadherin domain	9	CDH2, CDH20, PCDHGA1, PCDHGA2, PCDHGA3, PCDHGA6, PCDHGA7, PCDHGB4, PCDHGB5	56101, 8641, 56114, 56113, 56112, 56109, 56108, 28316, 1000	1.31579	415	116	16531	3.09055	0.00876831	0.601612	25	CDH16, CDH23, CDH24, CDH4, CELSR1, CELSR2, FAT1, PCDH7, PCDHA1, PCDHA12, PCDHA13, PCDHA2, PCDHA3, PCDHA4, PCDHA6, PCDHA7, PCDHA8, PCDHB11, PCDHB5, PCDHB6, PCDHGA10, PCDHGA11, PCDHGA12, PCDHGA3, PCDHGB7	56099, 26167, 1002, 64072, 56130, 1952, 56137, 2195, 56105, 56125, 56136, 56106, 5099, 56142, 56141, 56140, 1014, 56146, 56147, 64403, 56112, 56144, 56145, 9620, 26025	0.736811	2228	116	16284	1.57517	0.0235685	0.994737
Females DMR Genes	CGAP_EST_QUARTILE	27397:bone_neoplasia_3rd	12	ANP32B, C9orf78, CDT1, HPF1, IMP4, LINC00899, NUDT13, PARS2, RND3, UNC45A, URB1-AS1, VMA21	390, 81620, 100271722, 54969, 203547, 84996, 25961, 25973, 51759, 55898, 92856, 10541	1.75439	387	191	15275	2.47981	0.00936547	0.475546	34	AIP, ARMC7, AURKB, CARD19, CCT4, CHCHD2, CLUH, COPRS, DNAH5, DPY19L1, DYX1C1, FAF2, FTL, G6PD, HPF1, HSPBP1, KLF9, LINC00899, MLF2, NKRF, OAZ1, PCID2, PDHB, PHB, PMPCA, RUVBL2, SCAMP2, SLC16A3, STAB2, TMEM5, TUFM, UBXN1, VMA21, ZCRB1	687, 10066, 23203, 8079, 1767, 100271722, 5162, 10856, 203547, 10329, 55922, 23277, 9123, 23197, 9049, 4946, 161582, 84270, 55352, 51035, 55795, 7284, 5245, 55576, 23640, 10575, 9212, 79637, 2539, 54969, 85437, 2512, 51142, 23333	1.00206	2090	188	15064	1.30351	0.088993	0.983167
Females DMR Genes	CGAP_EST_QUARTILE	554:brain_normal_3rd	17	BRD4, CEND1, GATS, GPR146, NAGK, PCDHGA1, PCDHGA2, PCDHGA3, PCDHGA6, PCDHGA7, PCDHGB4, PCDHGB5, PHYHIP, PLEKHG3, SIGIRR, SLC45A1, TECTA	59307, 55577, 56101, 50651, 8641, 23476, 56114, 56113, 56112, 115330, 56109, 56108, 352954, 51286, 9796, 26030, 7007	2.48538	387	329	15275	2.0395	0.00969389	0.481295	60	ABTB1, ACHE, APBB3, ARMC7, BOK, BRD4, CAMK2N1, CAMKK2, CCNI, CHD5, CHMP7, CNTF, CRMP1, DGKZ, DHRS4, DMTN, DPYSL4, EXTL1, FAAP100, FAM110B, FSD1, GABRD, GPR146, GPRC5B, GSTM2, IGSF8, INF2, KLHL34, LINC00426, LZTS1, MAFG, MLF2, NAGK, ORAI2, PCDHGA10, PCDHGA11, PCDHGA12, PCDHGA3, PCDHGB7, PDE2A, PDZD4, PFKP, PRAF2, PTPRN, PURB, RAB3A, SCYL1, SEZ6, SH3GLB2, SHISA7, SIGIRR, SLC31A2, SLC6A8, SLC8A2, ST…	56099, 93185, 79187, 59307, 1318, 26038, 124925, 43, 56105, 257240, 10307, 56106, 115330, 8525, 55048, 7284, 57595, 10570, 80233, 80228, 23476, 80325, 11230, 2563, 729956, 2946, 5214, 8079, 1270, 79720, 55450, 91782, 6535, 666, 4097, 6543, 57410, 11178, 90362, 5138, 10901, 5798, 100188949, 5864, 6812, 10983, 51704, 55577, 1400, 79637, 5814, 56112, 10645, 64423, 54059, 2134, 26025, 7007, 2039, 569…	1.76835	2090	328	15064	1.31847	0.0203462	0.990878
Females DMR Genes	INTERPRO	IPR002126:Cadherin	9	CDH2, CDH20, PCDHGA1, PCDHGA2, PCDHGA3, PCDHGA6, PCDHGA7, PCDHGB4, PCDHGB5	56101, 8641, 56114, 56113, 56112, 56109, 56108, 28316, 1000	1.31579	451	116	17495	3.00969	0.0102148	0.932122	25	CDH16, CDH23, CDH24, CDH4, CELSR1, CELSR2, FAT1, PCDH7, PCDHA1, PCDHA12, PCDHA13, PCDHA2, PCDHA3, PCDHA4, PCDHA6, PCDHA7, PCDHA8, PCDHB11, PCDHB5, PCDHB6, PCDHGA10, PCDHGA11, PCDHGA12, PCDHGA3, PCDHGB7	56099, 26167, 1002, 64072, 56130, 1952, 56137, 2195, 56105, 56125, 56136, 56106, 5099, 56142, 56141, 56140, 1014, 56146, 56147, 64403, 56112, 56144, 56145, 9620, 26025	0.736811	2292	116	17224	1.61958	0.0173802	0.927141
Females DMR Genes	CGAP_EST_QUARTILE	21190:thyroid_neoplasia_3rd	7	PCDHGA1, PCDHGA2, PCDHGA3, PCDHGA6, PCDHGA7, PCDHGB4, PCDHGB5	56101, 8641, 56114, 56113, 56112, 56109, 56108	1.02339	387	74	15275	3.73368	0.0109555	0.505992	13	CCAR1, DHDDS, ERCC3, MFNG, NPRL3, PCDHGA10, PCDHGA11, PCDHGA12, PCDHGA3, PCDHGB7, RPL15, TANC1, ZHX3	56099, 23051, 55749, 2071, 79947, 56105, 56112, 56106, 8131, 6138, 4242, 26025, 85461	0.383142	2090	74	15064	1.26621	0.326227	0.994473
Females DMR Genes	GENE3D	2.60.40.60:Cadherins	9	CDH2, CDH20, PCDHGA1, PCDHGA2, PCDHGA3, PCDHGA6, PCDHGA7, PCDHGB4, PCDHGB5	56101, 8641, 56114, 56113, 56112, 56109, 56108, 28316, 1000	1.31579	220	116	8357	2.94722	0.0110368	0.997272	25	CDH16, CDH23, CDH24, CDH4, CELSR1, CELSR2, FAT1, PCDH7, PCDHA1, PCDHA12, PCDHA13, PCDHA2, PCDHA3, PCDHA4, PCDHA6, PCDHA7, PCDHA8, PCDHB11, PCDHB5, PCDHB6, PCDHGA10, PCDHGA11, PCDHGA12, PCDHGA3, PCDHGB7	56099, 26167, 1002, 64072, 56130, 1952, 56137, 2195, 56105, 56125, 56136, 56106, 5099, 56142, 56141, 56140, 1014, 56146, 56147, 64403, 56112, 56144, 56145, 9620, 26025	0.736811	1113	116	8262	1.59982	0.0194294	1
Females DMR Genes	PRINTS	PR00205:Cadherin signature	9	CDH2, CDH20, PCDHGA1, PCDHGA2, PCDHGA3, PCDHGA6, PCDHGA7, PCDHGB4, PCDHGB5	56101, 8641, 56114, 56113, 56112, 56109, 56108, 28316, 1000	1.31579	125	115	4645	2.90817	0.0111906	0.722775	25	CDH16, CDH23, CDH24, CDH4, CELSR1, CELSR2, FAT1, PCDH7, PCDHA1, PCDHA12, PCDHA13, PCDHA2, PCDHA3, PCDHA4, PCDHA6, PCDHA7, PCDHA8, PCDHB11, PCDHB5, PCDHB6, PCDHGA10, PCDHGA11, PCDHGA12, PCDHGA3, PCDHGB7	56099, 26167, 1002, 64072, 56130, 1952, 56137, 2195, 56105, 56125, 56136, 56106, 5099, 56142, 56141, 56140, 1014, 56146, 56147, 64403, 56112, 56144, 56145, 9620, 26025	0.736811	633	115	4579	1.57257	0.0225618	0.986453
Females DMR Genes	INTERPRO	IPR015919:Cadherin-like	9	CDH2, CDH20, PCDHGA1, PCDHGA2, PCDHGA3, PCDHGA6, PCDHGA7, PCDHGB4, PCDHGB5	56101, 8641, 56114, 56113, 56112, 56109, 56108, 28316, 1000	1.31579	451	118	17495	2.95868	0.0112565	0.891873	26	CDH16, CDH23, CDH24, CDH4, CELSR1, CELSR2, FAT1, PCDH7, PCDHA1, PCDHA12, PCDHA13, PCDHA2, PCDHA3, PCDHA4, PCDHA6, PCDHA7, PCDHA8, PCDHB11, PCDHB5, PCDHB6, PCDHGA10, PCDHGA11, PCDHGA12, PCDHGA3, PCDHGB7, SGCA	26167, 56099, 6442, 1002, 64072, 56130, 1952, 56137, 2195, 56105, 56125, 56136, 56106, 5099, 56142, 56141, 56140, 1014, 56146, 56147, 56112, 64403, 56144, 56145, 9620, 26025	0.766284	2292	118	17224	1.65581	0.0115344	0.87504
Females DMR Genes	CGAP_SAGE_QUARTILE	158:mammary gland_breast carcinoma myoepithelium_3rd	44	AMZ2, ANXA3, BEST1, C2CD4A, CCDC144B, CD3E, CDKN1C, CNEP1R1, COL6A1, COMP, ELK1, FBLN7, FMOD, FRMPD3, FTH1, GADD45A, HDLBP, IFNL1, IMP4, KIF1A, LEF1-AS1, LPIN2, LTBP4, METRNL, MPZL1, MRC2, MYADM, MYO1C, NDUFS7, NFKBIA, PCDHGA1, PCDHGA2, PCDHGA3, PCDHGA6, PCDHGA7, PCDHGB4, PCDHGB5, PRDM2, RPL36A, SIGLEC8, SLC25A14, SMAD7, SUDS3, XPO6	91663, 145741, 1291, 2002, 3069, 7799, 1028, 27181, 4641, 92856, 1311, 9902, 56101, 51321, 374291, 8641, 1647, 56109, 56108, 8425, 4092, 23214, 6173, 84443, 284207, 641518, 306, 284047, 916, 129804, 282618, 255919, 7439, 64426, 56114, 56113, 9663, 56112, 2495, 2331, 547, 9019, 4792, 9016	6.43275	388	1174	15078	1.45645	0.0114319	0.981495	179	ABHD17A, ALOX15, AMOTL2, ANXA3, ANXA6, AQP1, ARAP1, ARHGEF10L, ARL1, ASCC2, ATAD2, ATP6V0A2, B3GNT6, BCAR1, BEX4, BGN, BHLHE23, C10orf10, C16orf72, C19orf54, C1S, C21orf2, CALM1, CAPN1, CATSPER2P1, CBLN1, CCDC144A, CCDC22, CCDC47, CCDC8, CCT4, CCZ1B, CD99L2, CEBPA, CERK, CHCHD2, CHMP7, CKAP4, CKM, CLCN7, CLEC1B, CNRIP1, COPS9, CPNE1, CRABP2, CSRNP1, CTSF, CXorf38, DCPS, DDX17, DEF8, DLC1, DNAJB5,…	91663, 56099, 10400, 84142, 51228, 801, 10401, 29028, 6209, 90231, 9929, 6169, 374291, 51421, 3485, 3486, 10137, 25822, 2152, 284297, 5159, 4314, 1186, 58498, 1382, 22980, 57664, 55194, 23471, 3852, 6159, 29035, 55959, 10472, 85007, 80228, 10721, 91252, 4121, 5937, 7076, 400, 6778, 23061, 440278, 5754, 9980, 347404, 6184, 9367, 823, 55160, 9885, 91782, 2314, 25778, 10521, 126374, 92140, 23195, 39…	5.27557	2040	1155	14853	1.12838	0.047196	0.47546
Females DMR Genes	CYTOBAND	22q13.31	5	ARHGAP8, MIRLET7A3, MIRLET7B, PRR34, PRR34-AS1	406883, 406884, 150381, 55267, 23779	0.730994	552	37	21871	5.35424	0.0136344	0.825887	13	CERK, GRAMD4, KIAA0930, LDOC1L, LINC00207, MIRLET7A3, MIRLET7BHG, NUP50, PRR34, PRR5-ARHGAP8, SMC1B, TSPO, UPK3A	84247, 64781, 7380, 406883, 55267, 400931, 388910, 23151, 27127, 23313, 553158, 10762, 706	0.383142	2846	37	21482	2.65205	0.00213413	0.319245
Females DMR Genes	SUPFAM	SSF49313:Cadherin-like	9	CDH2, CDH20, PCDHGA1, PCDHGA2, PCDHGA3, PCDHGA6, PCDHGA7, PCDHGB4, PCDHGB5	56101, 8641, 56114, 56113, 56112, 56109, 56108, 28316, 1000	1.31579	306	118	11347	2.82827	0.0141827	0.870315	26	CDH16, CDH23, CDH24, CDH4, CELSR1, CELSR2, FAT1, PCDH7, PCDHA1, PCDHA12, PCDHA13, PCDHA2, PCDHA3, PCDHA4, PCDHA6, PCDHA7, PCDHA8, PCDHB11, PCDHB5, PCDHB6, PCDHGA10, PCDHGA11, PCDHGA12, PCDHGA3, PCDHGB7, SGCA	26167, 56099, 6442, 1002, 64072, 56130, 1952, 56137, 2195, 56105, 56125, 56136, 56106, 5099, 56142, 56141, 56140, 1014, 56146, 56147, 56112, 64403, 56144, 56145, 9620, 26025	0.766284	1535	118	11210	1.60912	0.015948	0.787191
Females DMR Genes	BIOGRID_INTERACTION	6722:SRF~serum response factor	5	ELK1, PELP1, RXRA, SMAD7, SP1	27043, 2002, 6256, 6667, 4092	0.730994	379	39	15509	5.24626	0.0145862	1	7	FLI1, NCOR2, RARA, RXRA, TRIP4, UBE2I, ZIC3	9612, 7547, 5914, 7329, 6256, 2313, 9325	0.206307	2030	39	15344	1.35668	0.41333	1
Females DMR Genes	GOTERM_BP_DIRECT	GO:0042127~regulation of cell proliferation	11	BTK, CXCL6, FXYD2, LAMA5, MELTF, NFKBIA, PF4V1, PTGS1, TCF7, TGFBR2, TNFRSF1B	695, 6372, 5742, 486, 6932, 3911, 4241, 7048, 5197, 7133, 4792	1.60819	404	181	16046	2.41379	0.0162538	0.999957	42	AGT, AGTR1, ARX, BID, BIRC2, BIRC7, BLK, CD27, CD40, CNN2, CXCL11, DUSP15, DUSP22, FGR, FYN, GHRL, HHEX, IL4R, INHA, MAFG, MELTF, MZB1, NKX2-3, PPP1R9B, RELT, SAT1, SGK2, SIX3, SRC, STAT6, TAL1, TCF7, TCFL5, TFAP2C, TFRC, TNC, TNFRSF1A, TNFRSF1B, TNFRSF25, TNFRSF6B, TNK2, TYK2	7022, 3087, 56940, 7297, 2268, 640, 3623, 8771, 4097, 10732, 6886, 170302, 6373, 10110, 6496, 8718, 1265, 958, 51237, 6714, 637, 329, 7037, 3371, 159296, 7133, 7132, 939, 51738, 128853, 183, 84957, 6303, 185, 84687, 2534, 6932, 10188, 4241, 3566, 6778, 79444	1.23784	2130	181	15835	1.72508	0.000467277	0.911173
Females DMR Genes	UNIGENE_EST_QUARTILE	embryo_development_3rd	211	ACAN, ADD1, ADGRE1, AMZ2, ANKRD9, ANO4, APC2, APOBEC3B, ARHGAP6, ARRB2, ASB11, B4GALNT4, BCL2L10, BLOC1S1, BMS1P6, BNIP3L, BPI, C11orf58, C1orf162, C8orf34, C8orf87, C9orf131, CACNA1A, CASC10, CCDC144B, CCDC177, CD1D, CDH2, CDKN1C, CEND1, CETP, CHST8, CLEC4M, CLECL1, CNEP1R1, COL6A1, COLCA2, CXorf51A, CYP11B1, DCANP1, DCUN1D1, DEFB127, EDN1, EOMES, EPB41, F8A1, FAM114A2, FAM200B, FAM53B, FAM78A, …	160365, 29124, 100271722, 140456, 157753, 8320, 7357, 158880, 116328, 8425, 56341, 120376, 440905, 2015, 10332, 1584, 409, 4122, 547, 84996, 3911, 643224, 340547, 128346, 403341, 256586, 346606, 54885, 1432, 23630, 176, 1071, 23014, 121601, 51194, 4784, 352954, 148398, 8858, 4092, 27199, 280658, 338707, 65267, 27090, 146429, 3736, 1463, 641518, 139324, 340533, 912, 222223, 257358, 51286, 84870, 6…	30.848	421	7440	16626	1.11999	0.0162633	0.339918	1039	AADACL4, AATBC, ABCB5, ABCB9, ABCC13, ABCC6P1, ACHE, ACOT12, ACOT6, ACRC, ACSF3, ACTL8, ACTL9, ACVRL1, ADAMTS14, ADAMTS2, ADAMTS3, ADAMTS7, ADAMTS8, ADAMTSL5, ADGRB1, ADPRH, ADRA1B, ADRA2C, AFAP1L1, AFF2, AGAP7P, AGBL2, AGPAT4, AGPAT4-IT1, AGT, AGTR1, AKAP14, ALAS2, ALDH3A2, ALMS1P1, ALOXE3, ALPP, ALPPL2, AMER1, AMOTL2, ANKDD1A, ANKRD13D, ANKRD20A11P, ANKRD30A, ANKRD9, ANO1-AS2, APC2, APITD1, APL…	139716, 79801, 23658, 55237, 941, 100271722, 138474, 63923, 284661, 29028, 943, 1416, 79805, 147948, 284467, 79605, 339479, 6496, 256764, 85460, 85461, 158314, 374454, 347252, 128653, 344, 149420, 151354, 164656, 338339, 128853, 85479, 2946, 374654, 29906, 6084, 284688, 400696, 643770, 146177, 924, 340544, 10732, 726, 128864, 2972, 148398, 203074, 51298, 27199, 90649, 170685, 55201, 150726, 44163…	30.6219	2257	7322	16387	1.03028	0.0912282	0.405065
Females DMR Genes	CYTOBAND	19p13.1	5	B3GNT3, BRD4, COMP, OR7A5, RAB8A	4218, 23476, 26659, 10331, 1311	0.730994	552	39	21871	5.07966	0.0163267	0.71568	14	AKAP8, BRD4, CYP4F24P, ELL, GIPC1, HAPLN4, IFI30, IL12RB1, ILVBL, MYO9B, OR10H3, OR7C2, RFX1, SSBP4	3594, 10755, 4650, 10437, 5989, 23476, 26658, 388514, 404037, 26532, 10270, 10994, 170463, 8178	0.412614	2846	39	21482	2.70959	0.00105999	0.317367
Females DMR Genes	CGAP_EST_QUARTILE	20970:colon_neoplasia_3rd	10	ARHGAP8, KIF1A, PCDHGA1, PCDHGA2, PCDHGA3, PCDHGA6, PCDHGA7, PCDHGB4, PCDHGB5, PDDC1	56101, 347862, 8641, 56114, 56113, 56112, 56109, 547, 56108, 23779	1.46199	387	154	15275	2.56301	0.0164089	0.641201	26	ADRM1, BCAR1, C1orf43, CCDC124, CDC20, CDK18, CNNM1, GET4, H6PD, LTBP3, NDST1, PCDHGA10, PCDHGA11, PCDHGA12, PCDHGA3, PCDHGB7, PMM1, PPP6R1, PRR5-ARHGAP8, RGS3, RPLP1, SCYL1, SEC24C, TBC1D14, TSPO, UBE2V1	56099, 5129, 22870, 26507, 9564, 115098, 5372, 9563, 51608, 6176, 553158, 57533, 5998, 3340, 56105, 57410, 56112, 7335, 56106, 991, 9632, 25912, 4054, 11047, 26025, 706	0.766284	2090	153	15064	1.22483	0.216732	0.989221
Females DMR Genes	CGAP_EST_QUARTILE	23319:cartilage_normal_3rd	6	ACAN, ANP32B, COMP, FMOD, FOXC1, GADD45A	2296, 1647, 2331, 176, 1311, 10541	0.877193	387	59	15275	4.01393	0.0164704	0.636702	12	CILP2, CYTL1, HAX1, MFF, MMP3, PCOLCE2, SAR1A, SMO, SOCS3, TMEM105, UBE2MP1, UPF3A	26577, 4314, 148113, 6608, 606551, 54360, 65110, 56947, 9021, 56681, 10456, 284186	0.353669	2090	59	15064	1.46596	0.187513	0.985268
Females DMR Genes	GOTERM_BP_DIRECT	GO:0007156~homophilic cell adhesion via plasma membrane adhesion molecules	10	CDH2, CDH20, PCDHGA1, PCDHGA2, PCDHGA3, PCDHGA6, PCDHGA7, PCDHGB4, PCDHGB5, PLXNB3	56101, 8641, 56114, 56113, 56112, 56109, 56108, 28316, 5365, 1000	1.46199	404	155	16046	2.56244	0.0164712	0.999519	31	CD226, CDH16, CDH23, CDH24, CDH4, CELSR1, CELSR2, FAT1, IGSF9, NECTIN2, PCDH7, PCDHA1, PCDHA12, PCDHA13, PCDHA2, PCDHA3, PCDHA4, PCDHA6, PCDHA7, PCDHA8, PCDHB11, PCDHB5, PCDHB6, PCDHGA10, PCDHGA11, PCDHGA12, PCDHGA3, PCDHGB7, PVR, SDK1, TENM3	26167, 56099, 1002, 64072, 56130, 221935, 1952, 56137, 2195, 56105, 56125, 56136, 56106, 55714, 5099, 56142, 56141, 57549, 56140, 1014, 10666, 56146, 56147, 56112, 64403, 56144, 56145, 5817, 9620, 26025, 5819	0.913646	2130	155	15835	1.48685	0.0241667	0.98536
Females DMR Genes	GOTERM_CC_DIRECT	GO:0043202~lysosomal lumen	7	ACAN, CTSS, CTSV, FMOD, FUCA1, LAMP2, NCAN	2517, 2331, 1463, 1520, 3920, 176, 1515	1.02339	435	82	17351	3.40502	0.0167886	0.941338	15	BGN, CD1E, CTSF, CTSV, FUCA1, GPC3, GPC4, GUSB, GYG2, HSPG2, IFI30, LGMN, PDGFRB, SDC1, SDC3	2990, 8722, 3339, 633, 2719, 913, 2517, 10437, 9672, 5641, 2239, 8908, 6382, 1515, 5159	0.442087	2306	81	17099	1.37315	0.19652	0.98402
Females DMR Genes	CGAP_EST_QUARTILE	23642:head and neck_neoplasia_3rd	11	AMZ2, FBXO21, FUCA1, PCDHGA1, PCDHGA2, PCDHGA3, PCDHGA6, PCDHGA7, PCDHGB4, PCDHGB5, ZNF451	56101, 2517, 51321, 23014, 8641, 56114, 56113, 56112, 56109, 26036, 56108	1.60819	387	181	15275	2.39875	0.0168618	0.639622	30	ALDH7A1, BUD31, CPNE1, DAZAP2, DLC1, FAF2, FGFR1, FUCA1, FURIN, HIP1R, IFT22, IQGAP1, MMRN2, OCRL, PCDHGA10, PCDHGA11, PCDHGA12, PCDHGA3, PCDHGB7, RBM12, RGPD3, RGPD8, SARAF, SEC24C, SNX1, TCTA, TPI1, UBL7, WDR73, XBP1	56099, 9802, 7494, 5045, 6988, 727851, 10395, 23197, 7167, 653489, 56105, 8904, 9026, 56106, 9632, 6642, 10137, 8896, 79812, 84942, 501, 51669, 2260, 2517, 84993, 56112, 8826, 64792, 26025, 4952	0.884173	2090	176	15064	1.22858	0.183113	0.984406
Females DMR Genes	GOTERM_BP_DIRECT	GO:0045944~positive regulation of transcription from RNA polymerase II promoter	36	ARID3A, BRD4, CREB3L3, DDX3X, EDN1, ELF4, ELK1, EOMES, FAM58A, FOXC1, HOXA5, HOXB1, IRF5, LHX3, LPIN2, MAPK14, MOSPD1, MYB, MYOG, NFIX, NFKBIA, NR2E3, PAX5, PELP1, PIK3R1, PLAC8, PRKD2, PTF1A, RXRA, SIX5, SMAD7, SOX10, SOX18, SP1, TAF1, TFAP2B	7021, 27043, 1432, 2002, 6872, 8320, 2296, 25865, 1820, 4784, 92002, 4656, 84699, 6663, 4092, 3202, 5079, 56180, 6256, 6667, 1906, 8022, 10002, 4602, 54345, 23476, 147912, 51316, 9663, 1654, 3663, 4792, 5295, 256297, 3211, 2000	5.26316	404	959	16046	1.49097	0.0170882	0.998241	149	ACVRL1, AKT1, APP, ARID3A, ARRB1, ASH2L, ASXL2, ATAD2, ATF3, ATF4, BARHL1, BCL11B, BHLHE23, BRD4, CAMK1, CAMTA1, CD40, CD81, CEBPA, CHCHD2, CHD7, CITED4, COPS5, CSRNP1, CSRNP2, CTBP2, CTCFL, CYTL1, DAB2IP, DDX17, DDX58, DMRT1, EBF3, EGFR, ELF4, EN2, EPCAM, ERCC3, EYA1, FAM58A, FLI1, FLT3LG, FOXJ1, FOXO1, FOXP3, GAL, GATA3, GATA5, GBX2, GDF2, GLI2, GRHL1, GSX1, HAX1, HELT, HES3, HEYL, HHEX, HNF1A,…	7494, 3087, 4205, 219409, 138474, 9241, 6874, 163050, 29028, 51083, 4824, 4825, 7942, 4613, 1820, 4212, 5741, 6496, 5443, 1482, 50943, 1488, 2658, 6299, 7547, 9355, 2323, 207, 164656, 23261, 10002, 408, 6608, 23476, 29841, 401, 2020, 8536, 57167, 6778, 4222, 4691, 4692, 253738, 84911, 2625, 3214, 3215, 389692, 2071, 51499, 10521, 23633, 2313, 4097, 7040, 8648, 6886, 56751, 64919, 81566, 4094, 140…	4.39139	2130	952	15835	1.16356	0.0300485	0.987598
Females DMR Genes	CGAP_EST_QUARTILE	20062:uncharacterized tissue_neoplasia_3rd	7	APPL2, CTSS, ESRP2, FAM78A, GLUD2, HNRNPD, UNC45A	2747, 55198, 3184, 1520, 286336, 80004, 55898	1.02339	387	83	15275	3.32882	0.0185076	0.668426	16	ANXA6, APPL2, ASCC3, BCAS4, DNAJC2, EMC3, ESRP2, GLUD2, LSM14B, MOSPD2, NRCAM, PTPN12, RPL29, RPS15, SEC24C, SFI1	2747, 10973, 5782, 158747, 149986, 6159, 4897, 9814, 309, 6209, 55198, 9632, 80004, 55653, 55831, 27000	0.471559	2090	82	15064	1.40637	0.157593	0.983834
Females DMR Genes	CYTOBAND	19p13.3	12	ADGRE1, APC2, ARID3A, C19orf25, CREB3L3, MIR7-3HG, MUM1, NDUFS7, NFIX, SAFB2, SMIM24, SPPL2B	9667, 374291, 284424, 10297, 2015, 1820, 4784, 56928, 84939, 148223, 284422, 84699	1.75439	552	212	21871	2.24272	0.0189957	0.705073	48	ABCA7, ABHD17A, ADAMTS10, ADAMTSL5, APC2, ARID3A, ATP5D, BTBD2, C19orf35, CACTIN-AS1, CDC34, CNN2, CSNK1G2-AS1, DIRAS1, EBI3, EFNA2, FSD1, FUT3, FUT5, GIPC3, GRIN3B, GZMM, HCN2, HDGFRP2, KDM4B, KLF16, LDLR, LOC100128568, MADCAM1, MIR637, MUM1, NDUFS7, NMRK2, OAZ1, ODF3L2, ONECUT3, PCSK4, PLIN3, PRR22, PTBP1, RAX2, RPS15, SHD, SLC39A3, SMIM24, TICAM1, TLE6, TNFAIP8L1	10347, 81794, 23030, 84839, 79187, 148022, 100128568, 27231, 10226, 3004, 56961, 6209, 513, 3949, 374291, 148252, 10297, 374872, 1820, 2527, 54760, 4946, 2525, 284422, 55643, 126326, 126282, 1265, 693222, 390874, 339366, 255193, 404665, 163154, 79816, 1943, 5725, 997, 8174, 610, 10148, 84939, 29985, 84717, 284451, 83855, 116444, 81926	1.41468	2846	211	21482	1.71711	0.000204705	0.198367
Females DMR Genes	CYTOBAND	Xq26.3	5	MIR424, MIR503, MIR503HG, MOSPD1, SMIM10L2B	494336, 574506, 56180, 84848, 644596	0.730994	552	41	21871	4.83188	0.0193301	0.655342	7	FGF13, LINC00892, MAP7D3, MOSPD1, SMIM10, SMIM10L2A, ZNF75D	644538, 399668, 7626, 100128420, 56180, 2258, 79649	0.206307	2846	38	21482	1.39045	0.389868	0.99716
Females DMR Genes	CGAP_EST_QUARTILE	17509:thyroid_neoplasia_3rd	7	PCDHGA1, PCDHGA2, PCDHGA3, PCDHGA6, PCDHGA7, PCDHGB4, PCDHGB5	56101, 8641, 56114, 56113, 56112, 56109, 56108	1.02339	387	86	15275	3.2127	0.0216623	0.72044	16	ABCA2, AP2A2, GNB1, HNRNPA1P33, MYO10, NCL, NCOR2, PCDHGA10, PCDHGA11, PCDHGA12, PCDHGA3, PCDHGB7, SDHA, SLC39A6, SYTL1, WDR1	56099, 9948, 9612, 4651, 84958, 161, 728643, 20, 2782, 6389, 56105, 56112, 56106, 4691, 26025, 25800	0.471559	2090	86	15064	1.34096	0.206358	0.987573
Females DMR Genes	KEGG_PATHWAY	hsa04668:TNF signaling pathway	7	CREB3L3, EDN1, MAPK14, NFKBIA, PIK3R1, TAB3, TNFRSF1B	257397, 1432, 7133, 5295, 4792, 84699, 1906	1.02339	143	102	6632	3.18278	0.0217721	0.992115	17	AKT1, AKT2, ATF4, BIRC2, MAP2K3, MAPK10, MAPK13, MAPK8, MAPK9, MLKL, MMP3, PIK3R2, SOCS3, TAB1, TNFRSF1A, TNFRSF1B, TRAF1	5601, 4314, 5602, 5599, 5606, 329, 5603, 7133, 207, 208, 7132, 468, 197259, 10454, 9021, 7185, 5296	0.501032	859	102	6550	1.27086	0.256647	0.805421
Females DMR Genes	INTACT	7407:valyl-tRNA synthetase(VARS)	5	CACNA1A, EPB41, FOXB1, FOXC1, FOXE1	2296, 773, 27023, 2304, 2035	0.730994	325	45	13597	4.64855	0.021904	0.993685	8	ATG101, FOXB1, FOXL1, FOXN1, JDP2, MTNR1A, OTUD5, TMPO	4543, 7112, 8456, 55593, 27023, 60673, 122953, 2300	0.23578	1791	44	13449	1.36531	0.368548	0.999995
Females DMR Genes	BIOGRID_INTERACTION	5914:RARA~retinoic acid receptor alpha	6	GADD45A, LRIF1, NR2E3, RXRA, SMARCD3, SP1	10002, 1647, 55791, 6256, 6667, 6604	0.877193	379	66	15509	3.72008	0.0222542	1	14	AKT1, CCND3, CEBPA, FOXO1, GADD45G, IRX4, MECR, NCOA1, NCOR2, NR2E3, RARA, RXRA, USP7, ZBTB16	9612, 7704, 51102, 2308, 5914, 6256, 207, 1050, 10002, 8648, 10912, 50805, 7874, 896	0.412614	2030	66	15344	1.60334	0.0894553	1
Females DMR Genes	UP_KEYWORDS	Cell adhesion	21	CDH2, CDH20, COL6A1, COMP, FBLN7, ITGA7, ITGAM, LAMA5, NCAN, NLGN3, PCDHGA1, PCDHGA2, PCDHGA3, PCDHGA6, PCDHGA7, PCDHGB4, PCDHGB5, PKP3, PRKD2, SIGLEC8, ZAN	54413, 1291, 1463, 129804, 27181, 28316, 3684, 7455, 1311, 56101, 11187, 8641, 25865, 56114, 56113, 56112, 3679, 56109, 56108, 3911, 1000	3.07018	501	471	19218	1.71029	0.0224223	0.804614	74	ADGRB1, ADGRG1, AMIGO3, AOC3, APP, BCAR1, CD226, CD300A, CD99L2, CDH16, CDH23, CDH24, CDH4, CHL1, CNTN1, CNTN2, COL13A1, COL6A6, EPHA2, FAT1, FLRT1, FREM3, HEPACAM, INPPL1, ITGA3, ITGAX, ITGB3, ITGB5, ITGB6, ITGB7, L1CAM, MADCAM1, MYH9, NECTIN2, NINJ1, NLGN3, NRCAM, NTM, OPCML, PCDH7, PCDHA1, PCDHA12, PCDHA13, PCDHA2, PCDHA3, PCDHA4, PCDHA6, PCDHA7, PCDHA8, PCDHB11, PCDHB5, PCDHB6, PCDHGA10, PCDH…	56099, 26167, 54413, 9289, 1002, 7450, 221935, 4897, 7455, 8639, 89858, 3675, 2195, 56105, 56106, 575, 55714, 3636, 10752, 166752, 50863, 3690, 3693, 3694, 3695, 6504, 10666, 6403, 6404, 3687, 4978, 64403, 9051, 5317, 5754, 1272, 64072, 56130, 3897, 56137, 56125, 56136, 83692, 6900, 386724, 6714, 5099, 1969, 3371, 56142, 9564, 56141, 56140, 220296, 50512, 1305, 1014, 351, 11314, 8174, 56146, 5614…	2.18096	2527	469	18919	1.18128	0.0896216	0.730752
Females DMR Genes	UP_KEYWORDS	Glycoprotein	131	ACAN, ADGRE1, ANO4, ANO9, B3GNT3, B4GALNT4, BPI, BST1, C1QTNF9, CACNA1A, CD1D, CD40LG, CD69, CD70, CDH2, CDH20, CEACAM18, CETP, CHRNA9, CHST6, CHST8, CLEC4M, CLECL1, CLRN2, COL6A1, COMP, CPED1, CREB3L3, CSGALNACT1, CTSS, CTSV, DNASE2, EPB41, FBLN7, FIBCD1, FKRP, FMOD, FUCA1, GABRG1, GDF7, GPR146, GPR160, GRM7, HHIP, HHLA2, HS3ST3A1, HTR3A, IFNL1, ITGA7, ITGAM, KCNA1, KCNE5, KIAA1324L, KLK4, LAMA5…	54413, 1291, 5737, 26659, 683, 160365, 151449, 387601, 1311, 3684, 64399, 347862, 79147, 59342, 3679, 115330, 1520, 284111, 3920, 8425, 84929, 10154, 219952, 9356, 10331, 2015, 5742, 10332, 671, 81490, 28316, 5365, 113791, 338872, 4122, 246777, 11280, 92293, 2331, 139065, 56928, 3911, 1000, 11148, 1515, 340547, 346606, 254786, 5355, 23630, 176, 27181, 1071, 9902, 79974, 121601, 151258, 119749, 26…	19.152	501	4265	19218	1.17821	0.0229474	0.751643	610	A4GALT, AADACL4, ABCA2, ABCA7, ABCB5, ABHD12, ACE, ACHE, ACP5, ACVRL1, ADAMTS10, ADAMTS14, ADAMTS2, ADAMTS3, ADAMTS7, ADAMTS8, ADAMTS9, ADAMTSL5, ADCY4, ADGRB1, ADGRG1, ADGRG3, ADGRG6, ADRA1B, ADRA2C, AGT, AGTR1, AKT1, AKT2, ALPI, ALPP, ALPPL2, AMIGO3, ANGPTL2, AOC3, APMAP, APOC2, APOH, APP, AQP1, AQP5, ARSD, ARTN, ASIC4, ATP6V0A2, AXL, B3GNT4, B3GNT6, BGN, BPI, BPIFB3, BPIFB6, BRINP2, BRINP3, BT…	56099, 941, 8884, 63923, 221935, 943, 151449, 140453, 90231, 391194, 152, 745, 10613, 2857, 80834, 59342, 3485, 115330, 3486, 2853, 148808, 11095, 339479, 5228, 79812, 2220, 347252, 166752, 5361, 51360, 344, 55959, 207, 140766, 57211, 208, 939, 164656, 338339, 2219, 128646, 2847, 84894, 2842, 5214, 2840, 29906, 920, 118856, 10871, 5355, 130576, 25777, 146177, 924, 128859, 921, 728, 2837, 389816, …	17.9782	2527	4196	18919	1.0884	0.00693279	0.343794
Females DMR Genes	GOTERM_BP_DIRECT	GO:0030168~platelet activation	8	ARRB2, CD40LG, F8A1, PF4V1, PIK3R1, PIK3R6, PRKCD, PRKCG	409, 959, 8263, 146850, 5197, 5582, 5295, 5580	1.16959	404	113	16046	2.81188	0.023848	0.998244	22	ACTN1, ADRA2C, AKT1, ARRB1, AXL, CD40, CLEC1B, DGKQ, DGKZ, ENTPD2, F2RL3, FYN, GNAQ, GNB1, GNG2, ITGB3, P2RX1, PRKCG, RAC1, SRC, VAV2, VWF	958, 6714, 954, 7450, 1609, 2776, 3690, 207, 5023, 152, 408, 51266, 7410, 2782, 54331, 558, 9002, 8525, 2534, 5582, 5879, 87	0.648394	2130	112	15835	1.4603	0.0697537	0.995609
Females DMR Genes	CGAP_EST_QUARTILE	23834:brain_neoplasia_3rd	9	MUM1, PCDHGA1, PCDHGA2, PCDHGA3, PCDHGA6, PCDHGA7, PCDHGB4, PCDHGB5, RPL36A	6173, 56101, 8641, 56114, 56113, 56112, 56109, 84939, 56108	1.31579	387	138	15275	2.57415	0.0239801	0.746154	27	CHD7, DDR2, DPH7, DYM, FEN1, GNB1, HIP1, HNRNPA1P33, KIAA1671, MUM1, PCDHGA10, PCDHGA11, PCDHGA12, PCDHGA3, PCDHGB7, PMPCA, PSMC4, REPS1, ROCK2, RYR1, SARAF, SIK3, SLC7A5, SPG7, TECPR2, TMEM242, TTC28	56099, 23203, 54808, 6261, 85379, 6687, 729515, 56105, 56106, 92715, 8140, 4921, 9475, 23387, 5704, 3092, 9895, 51669, 728643, 2782, 2237, 56112, 84939, 23331, 85021, 26025, 55636	0.795756	2090	136	15064	1.43093	0.0534414	0.983982
Females DMR Genes	BIOGRID_INTERACTION	2033:EP300~E1A binding protein p300	14	BRD4, ELK1, FBXW8, IRF5, MAPK14, MYB, PAX5, PELP1, PIK3R1, PRDM2, PRKCD, RXRA, SMAD7, SP1	27043, 5079, 1432, 2002, 7799, 6256, 6667, 4602, 26259, 23476, 3663, 5295, 5580, 4092	2.04678	379	288	15509	1.98921	0.0246451	1	45	AKT1, ASH2L, ATF4, AURKB, BRD4, CDC20, CDK1, CITED4, CTBP2, CTF1, DDX17, DECR2, DTX1, FEN1, FOXO1, HIST2H2AC, HIST2H2BE, HNF1A, IRF2, KLF16, MAF, MAPK8, MEF2A, NCOA1, NCOR2, PAX5, PPP1R13B, PSMD10, RARA, RUNX3, RXRA, SDC1, SNAI1, SRCAP, SREBF1, SS18, SS18L1, STAT6, TAL1, TBX21, TCF7L2, UBE2I, YY1, ZBTB16, ZBTB8A	3660, 5599, 26039, 8338, 7704, 4205, 864, 26063, 9070, 5914, 7329, 10521, 653121, 983, 5716, 6927, 8648, 6886, 1840, 4094, 6615, 1488, 9612, 7528, 8349, 30009, 5079, 2308, 6760, 10847, 1489, 163732, 6256, 207, 23368, 9212, 23476, 2237, 468, 991, 6720, 6382, 6778, 83855, 6934	1.32626	2030	287	15344	1.18515	0.164127	1
Females DMR Genes	INTERPRO	IPR018359:Bromodomain, conserved site	4	BAZ1A, BRD4, BRWD1, TAF1	23476, 54014, 11177, 6872	0.584795	451	25	17495	6.20665	0.0255529	0.895715	5	BRD3, BRD4, BRDT, BRPF1, TAF1L	676, 23476, 8019, 138474, 7862	0.147362	2292	25	17224	1.50297	0.430234	0.999968
Females DMR Genes	CGAP_SAGE_QUARTILE	1571:white blood cells_monocyte_3rd	47	ADGRE1, APOBEC3B, ARRB2, ARRDC2, BEST1, BLOC1S1, BMS1P6, BRD4, BTK, C1orf162, CCDC114, CD1D, CDKN1C, ELF4, ERCC5, FAM53B, FAXDC2, FRMPD3, FTH1, FUCA1, FXYD2, GATS, IRF5, ITGAM, LEF1-AS1, MAN2A2, MAPK14, MEAF6, MIS18BP1, MYADM, NAGK, PDZD3, PLAC8, PLEKHG3, PLXNC1, PRKCD, RAB40C, SASH3, SCPEP1, SDE2, SERPINB9, SIGIRR, THEMIS2, TNFRSF1B, VASP, XPO6, ZBTB34	91663, 2647, 128346, 403341, 59307, 1432, 79849, 486, 1028, 2073, 642826, 3684, 9473, 9679, 163859, 59342, 352954, 10826, 5580, 26030, 10154, 23214, 695, 2015, 84443, 641518, 7408, 54440, 64769, 27106, 55577, 7133, 912, 409, 2517, 7439, 93233, 23476, 4122, 51316, 57799, 2495, 5272, 9582, 3663, 55320, 2000	6.87135	388	1340	15078	1.36303	0.0256105	0.950256	218	ABHD17A, ABTB1, ACBD5, ACSF3, ALOX15, ANKDD1A, ANKRD13D, AP1G2, APBB3, ARAP1, ARHGEF10L, ARPC1B, ARRB1, ARRDC2, ATHL1, ATP5D, ATP6AP2, ATP6V0D1, BCKDK, BMS1P6, BORCS6, BRD3, BRD4, BUD31, C19orf54, C2orf15, C5AR1, C7orf26, C9orf106, CALHM2, CALM1, CAMK1, CAMKK1, CAPN1, CARD19, CBFA2T3, CCDC124, CCDC22, CCND3, CCNI, CCT4, CD300A, CD300C, CDA, CDC37, CDC42EP3, CDK1, CEBPA, CKAP4, CLCN7, CRYBB2P1, CS…	91663, 3087, 4205, 1318, 801, 1416, 90231, 156, 124245, 2950, 59342, 2011, 84270, 55640, 85460, 5226, 1488, 1186, 8405, 55959, 50619, 408, 2219, 8019, 10095, 84687, 6778, 11336, 150590, 9980, 10871, 823, 25777, 114882, 7329, 81858, 2313, 5613, 513, 6888, 728, 23387, 126364, 51384, 402117, 10602, 51380, 10600, 4242, 2000, 10066, 4354, 59307, 140711, 7249, 151174, 642826, 983, 2678, 283585, 154007,…	6.42499	2040	1317	14853	1.20519	0.00171338	0.112201
Females DMR Genes	UNIGENE_EST_QUARTILE	glioma_disease_3rd	132	ACAN, ADD1, ADGRE1, ANKRD20A19P, APC2, ARHGEF4, ARRB2, B4GALNT4, BLOC1S1, C11orf58, C1orf162, C1QL1, CASC10, CD70, CD8A, CDH2, CDKN1C, CDT1, CEND1, CETP, CHCHD4, CNPY1, COL6A1, CREB3L3, CXXC5, EDN1, ELK1, EOMES, FAM53B, FAM58A, FAM78A, FOXE1, FRMPD3, FUCA1, FXYD2, GADD45A, GATS, GTF3A, HPF1, HS3ST3A1, IMP4, IRF5, ITGA7, KCNE5, KCNIP1, KCNJ18, KIAA1524, KIAA2022, KIF1A, KIF26B, LAMA5, LHX3, LIMS2,…	2647, 54413, 1291, 2002, 100271722, 30820, 486, 4103, 131474, 6872, 347862, 8320, 374291, 10297, 158880, 3679, 7681, 8425, 130507, 56341, 81620, 9356, 2015, 139596, 25973, 113791, 1906, 8022, 409, 10916, 4122, 92293, 84939, 84996, 547, 84330, 3911, 283143, 4792, 1000, 29978, 128346, 677799, 23630, 925, 27181, 176, 1071, 9902, 10944, 2971, 1647, 284739, 4784, 352954, 148398, 84699, 84722, 10882, 3…	19.2982	421	4469	16626	1.16646	0.0260996	0.394971	676	ABCA2, ABHD12, ABHD17A, ABTB1, ACHE, ACSF2, ACSF3, ACTL8, ADAMTS7, ADGRB1, ADGRG1, ADM, ADRA1B, ADRA2C, AFAP1L1, AGPAT4, AGPAT4-IT1, AGT, AIP, AKT1, ALDH1A3, ALKBH6, ALOX12B, ANKRD2, ANKRD40, AP2A2, APC2, APITD1, APLN, APOC2, AQP1, AQP5, ARHGAP33, ARMC7, ARMCX6, ARSD, ARX, ASAP3, ASH2L, ASIC4, ASS1, ATP5D, ATP6V0A2, ATP6V0E2-AS1, AVIL, AXIN1, AXL, BAHCC1, BAIAP2, BCAR1, BCKDK, BCL7A, BGLAP, BID, …	56099, 139716, 254312, 23510, 941, 55237, 100271722, 801, 63923, 5372, 27065, 10609, 90231, 10994, 22905, 152, 147948, 374291, 745, 10613, 6357, 79605, 2857, 3485, 339479, 605, 400566, 5226, 158314, 8409, 8408, 3291, 347252, 166752, 23500, 8405, 5361, 344, 151354, 55959, 207, 23640, 164656, 161, 128853, 8727, 29901, 342667, 2847, 8019, 8312, 85479, 7341, 2020, 2840, 8862, 23534, 84191, 7329, 2577…	19.9234	2257	4414	16387	1.11194	0.000361557	0.00684728
Females DMR Genes	CGAP_EST_QUARTILE	21625:brain_neoplasia_3rd	4	BTK, MIS18BP1, NAGK, RALB	695, 5899, 55577, 55320	0.584795	387	26	15275	6.07235	0.0270703	0.782962	7	APMAP, APP, ERCC3, FLI1, NAGK, STAT6, UBE2V1	57136, 7335, 2071, 6778, 55577, 2313, 351	0.206307	2090	25	15064	2.01814	0.122362	0.982983
Females DMR Genes	INTERPRO	IPR000742:Epidermal growth factor-like domain	12	ACAN, ADGRE1, COMP, FBLN7, HHIP, LAMA5, LTBP4, NCAN, PROZ, PTGS1, TECTA, ZAN	2015, 1463, 5742, 3911, 129804, 176, 8425, 7455, 1311, 64399, 8858, 7007	1.75439	451	220	17495	2.1159	0.0274158	0.838106	32	CELSR1, CELSR2, DLL3, F10, FAT1, FBLN2, HBEGF, HSPG2, LDLR, LRP2, LTBP3, MATN1, MATN4, MEGF8, MEGF9, MSANTD3-TMEFF1, MUC17, NTNG2, PCSK6, SELP, SLIT1, STAB1, STAB2, TECTA, TENM3, TMEFF1, TMEFF2, TNC, TNN, UMODL1, VWA2, ZAN	1955, 3339, 1954, 63923, 1952, 140453, 5046, 7455, 8577, 3949, 2195, 2199, 84628, 4054, 55714, 6585, 23671, 2159, 100526694, 340706, 4036, 3371, 10683, 55576, 23166, 6403, 8785, 1839, 4146, 9620, 7007, 89766	0.943118	2292	217	17224	1.10818	0.363004	0.999929
Females DMR Genes	INTERPRO	IPR009057:Homeodomain-like	15	GBX1, HDX, HOPX, HOXA5, HOXB1, HOXB6, HOXD1, LHX3, LHX6, LHX8, MIS18BP1, MYB, PAX5, RCOR2, SIX5	3202, 3216, 5079, 431707, 2636, 26468, 139324, 8022, 4602, 147912, 283248, 3231, 55320, 84525, 3211	2.19298	451	308	17495	1.8892	0.0288642	0.829813	61	ANHX, ARX, BARHL1, CDC5L, CUX2, DLX5, DNAJC1, DNAJC2, DUXA, ELMSAN1, EMX1, EN2, GBX2, GON4L, GSX1, HHEX, HMX1, HNF1A, HOXA11, HOXB3, HOXB4, HOXB5, HOXC8, IRX1, IRX3, IRX4, LHX2, MEIS2, MEOX1, MYPOP, NANOG, NCOR2, NKX2-3, NKX2-5, NKX2-6, NKX3-1, NKX6-1, NOTO, ONECUT3, PAX5, PAX7, PBX1, PC, PHOX2A, PITX2, POU4F1, PRRX2, RAX2, RCOR2, SIX3, SIX6, SNAPC4, SSH3, TGIF1, TRERF1, TTF1, UNCX, VRTN, VSX1, V…	988, 3087, 55237, 219409, 6621, 55809, 4824, 6927, 54856, 4825, 170302, 340260, 4212, 6496, 1482, 64215, 79192, 30813, 9612, 5079, 9355, 3207, 2016, 339344, 79191, 54961, 283248, 401, 2020, 4222, 23316, 23051, 84839, 3214, 5087, 3215, 3213, 1749, 4990, 5081, 5457, 56751, 5308, 7270, 390874, 503835, 3224, 91748, 2637, 159296, 5091, 647589, 7050, 79923, 3166, 344022, 50805, 338917, 137814, 51450, 2…	1.79782	2292	306	17224	1.49806	0.00118066	0.958276
Females DMR Genes	CGAP_EST_QUARTILE	21644:brain_neoplasia_3rd	9	COL6A1, PCDHGA1, PCDHGA2, PCDHGA3, PCDHGA6, PCDHGA7, PCDHGB4, PCDHGB5, PELP1	56101, 27043, 8641, 1291, 56114, 56113, 56112, 56109, 56108	1.31579	387	143	15275	2.48414	0.0288646	0.799541	26	ANKH, ARAP1, ARHGEF10L, BGLAP, DHRS4, DNAJC5, GFAP, GGT5, GON4L, IRF8, ITPKB, LINC00852, LPCAT1, OSBPL2, PCDHGA10, PCDHGA11, PCDHGA12, PCDHGA3, PCDHGB7, SEC24C, SIAE, SLC6A12, SPEG, SPG7, TCF25, ZCRB1	84657, 56099, 3707, 56172, 55160, 9885, 10290, 54414, 6539, 54856, 6687, 79888, 56105, 56106, 80331, 9632, 10901, 116985, 2670, 22980, 632, 3394, 2687, 56112, 85437, 26025	0.766284	2090	141	15064	1.32907	0.115001	0.9833
Females DMR Genes	SUPFAM	SSF46689:Homeodomain-like	15	GBX1, HDX, HOPX, HOXA5, HOXB1, HOXB6, HOXD1, LHX3, LHX6, LHX8, MIS18BP1, MYB, PAX5, RCOR2, SIX5	3202, 3216, 5079, 431707, 2636, 26468, 139324, 8022, 4602, 147912, 283248, 3231, 55320, 84525, 3211	2.19298	306	297	11347	1.87281	0.0298169	0.885174	56	ANHX, ARX, BARHL1, CDC5L, CUX2, DLX5, DNAJC1, DNAJC2, DUXA, ELMSAN1, EMX1, EN2, GBX2, GON4L, GSX1, HHEX, HMX1, HNF1A, HOXA11, HOXB3, HOXB4, HOXB5, HOXC8, IRX1, IRX3, IRX4, LHX2, MEIS2, MEOX1, NANOG, NCOR2, NKX2-3, NKX2-5, NKX2-6, NKX3-1, NKX6-1, NOTO, ONECUT3, PAX5, PAX7, PBX1, PHOX2A, PITX2, POU4F1, PRRX2, RAX2, RCOR2, SIX3, SIX6, SNAPC4, TGIF1, TRERF1, UNCX, VSX1, VSX2, ZHX3	988, 3087, 219409, 6621, 55809, 4824, 6927, 54856, 4825, 170302, 340260, 4212, 6496, 1482, 64215, 79192, 30813, 9612, 5079, 9355, 3207, 2016, 79191, 283248, 401, 2020, 4222, 23316, 23051, 84839, 3214, 5087, 3215, 3213, 1749, 4990, 5081, 5457, 56751, 5308, 390874, 503835, 3224, 91748, 2637, 159296, 647589, 7050, 79923, 3166, 344022, 50805, 338917, 137814, 51450, 27000	1.65046	1535	295	11210	1.38632	0.0095449	0.842167
Females DMR Genes	KEGG_PATHWAY	hsa04726:Serotonergic synapse	7	CACNA1A, CYP2D6, GNG8, HTR3A, MAOA, PRKCG, PTGS1	773, 4128, 3359, 5742, 94235, 5582, 1565	1.02339	143	111	6632	2.92471	0.0313681	0.9034	16	ALOX12, ALOX12B, ALOX15, APP, CACNA1B, CACNA1F, GNAQ, GNB1, GNB2, GNG2, GNG4, GNG5, HTR2A, KCNJ9, MAOA, PRKCG	4128, 774, 2776, 2787, 778, 2783, 2786, 351, 3356, 239, 3765, 2782, 54331, 242, 5582, 246	0.471559	859	109	6550	1.11929	0.461125	0.845542
Females DMR Genes	CGAP_EST_QUARTILE	10937:colon_neoplasia_3rd	7	PCDHGA1, PCDHGA2, PCDHGA3, PCDHGA6, PCDHGA7, PCDHGB4, PCDHGB5	56101, 8641, 56114, 56113, 56112, 56109, 56108	1.02339	387	94	15275	2.93928	0.0317956	0.817343	15	AOC3, CHCHD2, GSTP1, HNRNPA1P33, LGMN, PCDHGA10, PCDHGA11, PCDHGA12, PCDHGA3, PCDHGB7, RPS28, SAT1, SLC7A5, TNPO3, VEZF1	56099, 23534, 8639, 6234, 728643, 2950, 56105, 6303, 5641, 56112, 56106, 7716, 8140, 26025, 51142	0.442087	2090	92	15064	1.17516	0.397979	0.99674
Females DMR Genes	CGAP_EST_QUARTILE	11282:head and neck_neoplasia_3rd	7	PCDHGA1, PCDHGA2, PCDHGA3, PCDHGA6, PCDHGA7, PCDHGB4, PCDHGB5	56101, 8641, 56114, 56113, 56112, 56109, 56108	1.02339	387	94	15275	2.93928	0.0317956	0.817343	16	BTBD2, EFHD1, GNLY, KCNN3, PACSIN2, PCDHGA10, PCDHGA11, PCDHGA12, PCDHGA3, PCDHGB7, PDGFRB, RPS6KA1, SCRN2, SECTM1, SFN, TRPV4	56099, 2810, 3782, 90507, 10578, 56105, 56112, 56106, 59341, 11252, 80303, 55643, 26025, 6398, 6195, 5159	0.471559	2090	92	15064	1.25351	0.290183	0.993152
Females DMR Genes	CYTOBAND	19p12	5	NCAN, RPL36A, RPS16, ZNF726, ZNF737	6173, 1463, 6217, 100129842, 730087	0.730994	552	48	21871	4.12723	0.0324048	0.752954	10	F2RL3, GOLGA2P9, IPO5P1, LINC00664, LOC374890, RPS16, ZNF208, ZNF486, ZNF826P, ZNF99	7652, 664701, 90649, 440518, 7757, 9002, 6217, 374890, 400680, 100132815	0.294724	2846	47	21482	1.60599	0.162077	0.982808
Females DMR Genes	CGAP_SAGE_QUARTILE	1570:white blood cells_monocyte_3rd	53	APOBEC3B, ARHGEF3, ARRB2, ARRDC2, BEST1, BLOC1S1, BMS1P6, C1orf162, CD1D, CDKN1C, ECHDC1, ELF4, ERCC5, FAM200B, FAM53B, FAXDC2, FRG2EP, FTH1, FXYD2, GATS, GTF3A, ITGAM, LEF1-AS1, LRFN1, MAN2A2, MAPK14, MGC27345, NAGK, NFKBIA, NLRX1, PIK3R1, PLAC8, PLEKHG3, PRKCD, PROK2, PTGS1, RAB40C, RALB, RPL36A, SASH3, SCPEP1, SFT2D3, SIGIRR, SMS, TBC1D8B, THEMIS2, TNFRSF1B, TOR4A, UBR3, USB1, VASP, VSTM5, WAPL	2647, 647476, 59307, 60675, 486, 3684, 642826, 50650, 59342, 6611, 10826, 130507, 26030, 5580, 57622, 5742, 7408, 7133, 409, 7439, 4122, 23063, 9582, 79650, 4792, 54863, 55862, 128346, 54885, 1432, 1028, 2073, 9473, 9679, 2971, 352954, 6173, 157247, 84826, 5899, 641518, 387804, 27106, 54440, 55577, 912, 57799, 51316, 285550, 2495, 5295, 79671, 2000	7.74854	388	1571	15078	1.31103	0.0335837	0.906589	240	ABCA7, ABHD15, ABHD17A, ABTB1, AIP, ANKDD1A, ANKRD13D, ANXA6, AP1G2, ARAP1, ARHGAP15, ARHGEF3, ARPC1B, ARRB1, ARRDC2, ASCC2, ATF4, ATP6AP2, BAIAP2, BMS1P6, BUD31, C10orf11, C19orf54, C1orf159, C2orf15, C5AR1, C7orf26, C9orf106, CALHM2, CALM1, CAMK1, CAMKK1, CARD19, CCDC22, CCM2, CCND3, CCNI, CD300A, CD300C, CDA, CDC37, CDC42EP3, CEBPA, CHCHD2, CHMP7, CINP, CKAP4, CLCN7, CLEC4D, CLUH, CMAHP, CRYBB…	10347, 4204, 8418, 55843, 117166, 1318, 801, 1416, 100133957, 90231, 156, 5739, 23277, 2950, 10613, 59342, 2011, 6611, 84270, 55640, 5226, 1186, 8408, 8405, 54991, 9877, 55959, 339345, 50618, 80223, 50619, 338339, 408, 83605, 2219, 10095, 3916, 84687, 7174, 203328, 11336, 150590, 9980, 8864, 10871, 84191, 91782, 114882, 7329, 81858, 54471, 124801, 2313, 5613, 728, 11343, 126364, 10888, 10602, 200…	7.07339	2040	1549	14853	1.12809	0.0235079	0.403047
Females DMR Genes	CGAP_EST_QUARTILE	19369:placenta_normal_3rd	9	PCDHGA1, PCDHGA2, PCDHGA3, PCDHGA6, PCDHGA7, PCDHGB4, PCDHGB5, SUDS3, UGCG	56101, 64426, 7357, 8641, 56114, 56113, 56112, 56109, 56108	1.31579	387	148	15275	2.40022	0.0343962	0.837451	23	AMOTL1, CORO1C, DDX17, EGFR, ELP3, FLI1, LGMN, LRPAP1, PCDHGA10, PCDHGA11, PCDHGA12, PCDHGA3, PCDHGB7, PSME4, RBMS1, RGPD3, RGPD8, SDC1, SLC38A1, SUDS3, SYCE1, TANC2, TNS3	4043, 56099, 1956, 93426, 64759, 154810, 81539, 10521, 2313, 727851, 64426, 23198, 653489, 56105, 26115, 5937, 56112, 5641, 56106, 6382, 55140, 23603, 26025	0.677866	2090	146	15064	1.13545	0.371724	0.996184
Females DMR Genes	UNIGENE_EST_QUARTILE	normal_disease_3rd	201	ACAN, ACTC1, ADGRE1, AK9, ANKRD20A19P, ANKRD33, ANO4, APC2, ARHGAP8, ARHGEF3, ARHGEF4, ARID3A, ARRDC2, ASB11, B4GALNT4, BAZ1A, BCL2L10, BMS1P6, BNIP3L, BPI, BTK, C17orf64, C1orf162, C1QL1, C1QTNF9, C8orf34, C9orf131, CACNA1A, CASC10, CCDC114, CCDC144B, CCDC177, CD1D, CD40LG, CD69, CD8A, CDH2, CDKN1C, CEND1, CETN1, CETP, CHST8, CLEC4M, CLECL1, CNPY1, COLCA2, COMP, CREB3L3, CXCL6, CYP11B1, DCANP1, …	91663, 160365, 29124, 100271722, 140456, 157753, 1311, 64399, 8320, 158880, 115330, 1820, 116328, 3920, 56341, 120376, 440905, 2015, 10332, 57213, 8022, 1584, 338872, 4122, 547, 84996, 390963, 643224, 128344, 340547, 128346, 23630, 925, 176, 27181, 1071, 23014, 121601, 1068, 6372, 352954, 84699, 8858, 4092, 10882, 338707, 65267, 146429, 3736, 1463, 641518, 139324, 2304, 129804, 340533, 912, 25735…	29.386	421	7177	16626	1.10601	0.0350211	0.418338	1057	AATBC, ABCA2, ABCB5, ABCB9, ABCC13, ABCC6P1, ABTB1, ACHE, ACOD1, ACOT12, ACOT6, ACRC, ACSF2, ACTL8, ACTL9, ACVRL1, ADAMTS2, ADAMTS3, ADAMTS7, ADAMTS8, ADAMTSL5, ADGRB1, ADGRG1, ADPRH, ADRA1B, ADRA2C, AFF2, AGAP7P, AGBL2, AGMAT, AGPAT4, AGPAT4-IT1, AGT, AGTR1, AKAP14, ALAS2, ALDH3A2, ALMS1P1, ALOXE3, ALPI, ALPP, ALPPL2, AMER1, AMOTL2, ANKDD1A, ANKRD2, ANKRD20A11P, ANKRD30A, ANKRD33, ANO1-AS2, APBB…	55237, 941, 100271722, 284661, 943, 1416, 10993, 147948, 22905, 745, 284467, 79605, 1820, 115330, 148808, 84270, 339479, 6496, 256764, 85461, 158314, 79812, 374454, 3291, 347252, 128653, 344, 151354, 79814, 164656, 939, 338339, 128853, 342667, 85479, 347454, 2946, 29906, 161502, 6084, 284688, 400696, 25777, 146177, 924, 340544, 921, 374872, 284485, 1840, 128864, 203074, 51298, 348932, 170685, 552…	31.1524	2257	7053	16387	1.0881	5.51888e-05	0.00418568
Females DMR Genes	GOTERM_BP_DIRECT	GO:0006955~immune response	15	BPI, CD40LG, CD70, CD8A, CTSS, CXCL5, CXCL6, CYP11B1, FTH1, PF4V1, SERPINB9, SLED1, TCF7, TNFRSF1B, VPREB1	959, 671, 7441, 925, 5197, 970, 7133, 1584, 643036, 6374, 2495, 6372, 1520, 5272, 6932	2.19298	404	325	16046	1.83313	0.0351694	0.997493	50	APLN, ATP6V0A2, BPI, C3, C5AR1, CCL13, CCL22, CCL25, CCL26, CCR10, CCR7, CD1E, CD27, CD4, CD40, CD7, CNIH1, CR2, CST7, CTLA4, CXCL11, DEFB1, GTPBP1, IGLL1, IGSF6, IL20, IL24, IL26, IL4R, IRF8, LTB4R, MADCAM1, NRROS, OAS2, PGLYRP1, PRKRA, RELT, RFX1, SAMHD1, SECTM1, SEMA4D, TCF7, TINAGL1, TNFRSF1A, TNFRSF1B, TNFRSF25, TNFRSF6B, TNFRSF8, VIPR1, XBP1	8862, 7494, 920, 10344, 8530, 10507, 943, 8575, 924, 8771, 728, 5989, 6357, 6373, 10261, 8993, 6370, 10175, 8718, 6398, 958, 671, 64129, 25939, 7133, 3394, 375387, 1380, 23545, 9567, 913, 1241, 939, 7132, 2826, 8174, 718, 4939, 3543, 1236, 84957, 50604, 1672, 7433, 6367, 55801, 6932, 3566, 11009, 1493	1.47362	2130	306	15835	1.21475	0.108266	0.998066
Females DMR Genes	PFAM	PF07686:Immunoglobulin V-set domain	9	ACAN, CD8A, HHLA2, MPZL1, NCAN, SIGLEC8, SP1, VPREB1, VSIG1	340547, 1463, 7441, 925, 27181, 176, 6667, 9019, 11148	1.31579	415	151	16531	2.3742	0.0364375	0.891007	26	BTN1A1, C10orf54, C1orf204, CD226, CD300A, CD300C, CD300E, CD7, CD80, CTLA4, HAPLN4, HAVCR2, HEPACAM, IGSF21, IGSF6, IGSF8, LOC100130520, NECTIN2, PVR, SIGLEC12, SIRPD, TAPBPL, TREML4, VSIG2, VSIG4, VSTM2L	93185, 10871, 941, 64115, 404037, 55080, 924, 342510, 89858, 84966, 10261, 100130520, 84868, 23584, 128434, 11326, 696, 284677, 220296, 285852, 10666, 11314, 128646, 5817, 5819, 1493	0.766284	2228	147	16284	1.29271	0.144996	0.999468
Females DMR Genes	UNIGENE_EST_QUARTILE	brain_normal_3rd	163	ADGRE1, AK9, ANKRD20A19P, ANO4, APC2, ARHGEF3, ARHGEF4, ARRDC2, ATP8B4, B4GALNT4, BMS1P6, BNIP3L, BPI, C17orf64, C1orf162, C1QL1, C2orf50, C8orf34, C9orf131, CACNA1A, CCDC114, CCDC144B, CDH2, CEND1, CETN1, CETP, CHST8, CLEC4M, CNPY1, COLCA2, CREB3L3, CTSLP2, CXXC5, CYP11B1, EOMES, FAM200B, FAM53B, FAM81A, FAXDC2, FBLN7, FBXO21, FIBCD1, FKRP, FLJ31104, FOXE1, FRMPD3, FXYD2, GABRG1, GATS, GDF7, GJB…	91663, 54413, 9240, 26659, 7539, 100271722, 30820, 26468, 486, 157753, 151449, 387601, 64399, 347862, 79147, 8320, 374291, 10297, 158880, 3679, 115330, 116328, 284111, 3920, 7681, 84929, 130507, 10826, 79788, 120376, 56341, 10154, 9356, 2015, 671, 10332, 139596, 57213, 113791, 145773, 1584, 8022, 4122, 92293, 79895, 139065, 547, 283143, 84330, 1517, 1000, 11148, 128344, 128346, 677799, 7799, 2363…	23.8304	421	5707	16626	1.12794	0.0364425	0.375139	833	AATBC, ABCA2, ABCB5, ABCB9, ACHE, ACOT12, ACOT6, ACRC, ACTL8, ACTL9, ADAMTS3, ADAMTSL5, ADGRB1, ADGRG1, ADRA1B, ADRA2C, AFF2, AGPAT4, AGPAT4-IT1, AGT, ALAS2, ALMS1P1, ALOX12B, ALOXE3, ALPI, AMER1, AMIGO3, AMOTL2, ANKRD2, ANKRD20A11P, AP2A2, APBA2, APBB3, APC2, APLN, APOC2, APOH, AQP1, AQP5, AQP7, ARHGAP12, ARHGAP33, ARHGEF3, ARMCX5, ARMCX6, ARRDC2, ARX, ASIC4, ATP2B3, ATP6AP2, ATP6V0A2, ATP6V0D1,…	55237, 100271722, 63923, 10993, 22905, 374291, 745, 79605, 3485, 115330, 148808, 84270, 339479, 85461, 158314, 347252, 128653, 344, 151354, 939, 164656, 128853, 342667, 85479, 2946, 29906, 161502, 6084, 400696, 643770, 25777, 146177, 340544, 284485, 374872, 128864, 2972, 79623, 85444, 51298, 203074, 1448, 55201, 150726, 170685, 441631, 5345, 374890, 339894, 321, 165100, 913, 6899, 10740, 148811, …	24.5505	2257	5617	16387	1.07673	0.00276935	0.0296601
Females DMR Genes	CGAP_EST_QUARTILE	40135:uncharacterized tissue_normal_3rd	9	ARRDC2, CTSS, FAM78A, FKRP, FUCA1, IRF5, NAGK, SCPEP1, VASP	2517, 79147, 59342, 1520, 286336, 27106, 7408, 55577, 3663	1.31579	387	150	15275	2.36822	0.0367972	0.845905	22	ARRDC2, ATP6AP2, CNRIP1, DLD, FUCA1, GUSB, KCNE1, LEPROTL1, LGMN, MPP1, NAGK, PGD, PIM1, PLIN3, SCPEP1, SRSF7, TCTA, TRAFD1, VSIG4, YIPF3, ZCCHC10, ZIK1	54819, 6432, 4354, 2990, 1738, 25927, 10226, 27106, 55577, 6988, 284307, 23484, 10906, 3753, 2517, 5292, 25844, 59342, 5641, 10159, 5226, 11326	0.648394	2090	148	15064	1.07141	0.490944	0.998322
Females DMR Genes	INTACT	197131:ubiquitin protein ligase E3 component n-recognin 1(UBR1)	4	ANXA3, FTH1, GADD45A, SERPINB9	1647, 2495, 5272, 306	0.584795	325	31	13597	5.39831	0.0368406	0.99492	7	ANXA3, BTBD2, FAF2, NES, SPRY2, TIRAP, UBXN1	51035, 23197, 114609, 10253, 306, 55643, 10763	0.206307	1791	31	13449	1.69563	0.223959	0.999963
Females DMR Genes	CYTOBAND	Xq28	8	F8A1, FAM58A, H2AFB1, MAGEA2, MAGEA4, MAGEA6, PLXNB3, VMA21	474382, 8263, 4101, 92002, 4105, 203547, 4103, 5365	1.16959	552	124	21871	2.55622	0.0376262	0.736018	27	AFF2, ATP2B3, BGN, BRCC3, CD99L2, CMC4, EMD, FAM50A, FAM58A, G6PD, GAB3, GABRQ, GPR50-AS1, L1CAM, MECP2, MPP1, MTCP1, MTM1, OPN1LW, PDZD4, PNCK, RPL10, SLC6A8, SNORA70C, TMEM185A, VMA21, ZFP92	100124538, 79184, 139716, 4204, 4354, 2334, 203547, 6535, 3897, 100272147, 4534, 92002, 83692, 2010, 139735, 100128688, 4515, 6134, 57595, 633, 55879, 492, 2539, 84548, 5956, 139728, 9130	0.795756	2846	122	21482	1.67049	0.00893724	0.585805
Females DMR Genes	CGAP_SAGE_QUARTILE	1363:eye__3rd	30	ACAN, ACTC1, BMS1P6, C1QL1, CDKN1C, CDT1, COL6A1, EPB41, FMOD, FOXE1, KIF1A, LTBP4, MRC2, MTIF3, MUM1, NDUFS7, NUDT13, PCDHGA1, PCDHGA2, PCDHGA3, PCDHGA6, PCDHGA7, PCDHGB4, PCDHGB5, PIK3R1, PLEKHG3, RPS16, ST6GALNAC4, TSPYL5, ZNF579	10882, 27090, 1291, 81620, 6217, 2304, 25961, 1028, 176, 642826, 9902, 56101, 374291, 163033, 8641, 56114, 56113, 56112, 2331, 56109, 84939, 56108, 219402, 70, 547, 8425, 2035, 5295, 26030, 85453	4.38596	388	801	15078	1.45546	0.0383032	0.816227	117	AQP5, ARHGEF10L, ARMCX6, BCAR1, BGN, BHMT, BIRC7, BMS1P6, BRD3, BRF1, BRSK1, C14orf169, C16orf72, C4orf48, CABP2, CALM1, CCNI, CCZ1B, CD99L2, CERK, CHD4, CKAP4, CKM, CMYA5, COL2A1, CTBP2, CUX2, CXorf38, DAB2IP, DHDDS, DOPEY2, DPYSL4, DTX4, ELP3, EXOC3-AS1, FAM168B, FAM171A1, FARSB, FOXD4L3, GFRA1, GFRA2, GLOD4, GLRA2, GSTP1, HMX1, HNRNPA1P33, HSPB1, HTRA3, IGFBP2, INSR, ISYNA1, KAT6B, KCTD2, KDR,…	56099, 26167, 23510, 1108, 10402, 801, 2742, 63923, 5372, 374291, 2950, 3485, 4037, 55048, 1488, 1280, 5447, 8408, 6217, 3852, 29035, 286380, 79697, 6608, 5837, 8019, 84939, 116349, 54039, 4692, 23316, 9980, 3998, 55160, 25777, 54470, 23539, 3315, 10732, 2972, 4635, 386758, 83692, 401115, 7112, 23522, 159013, 51031, 9564, 6817, 728643, 5571, 285659, 79444, 4957, 153090, 221061, 25921, 5916, 7125,…	3.44828	2040	789	14853	1.07967	0.218749	0.743258
Females DMR Genes	GOTERM_BP_DIRECT	GO:2000379~positive regulation of reactive oxygen species metabolic process	4	GADD45A, MAPK14, NOX5, TGFBR2	79400, 1432, 1647, 7048	0.584795	404	30	16046	5.29571	0.0386827	0.99764	6	ACOD1, AGT, AGTR1, PDGFRB, TSPO, ZC3H12A	183, 80149, 185, 730249, 5159, 706	0.176835	2130	30	15835	1.48685	0.377835	0.99997
Females DMR Genes	PFAM	PF00046:Homeobox domain	11	GBX1, HDX, HOPX, HOXA5, HOXB1, HOXB6, HOXD1, LHX3, LHX6, LHX8, SIX5	3202, 3216, 147912, 431707, 2636, 3231, 26468, 139324, 84525, 3211, 8022	1.60819	415	210	16531	2.08653	0.0391086	0.875626	41	ANHX, ARX, BARHL1, CUX2, DLX5, DUXA, EMX1, EN2, GBX2, GSX1, HHEX, HMX1, HNF1A, HOXA11, HOXB3, HOXB4, HOXB5, HOXC8, LHX2, MEOX1, NANOG, NKX2-3, NKX2-5, NKX2-6, NKX3-1, NKX6-1, NOTO, ONECUT3, PAX7, PBX1, PHOX2A, PITX2, POU4F1, PRRX2, RAX2, SIX3, SIX6, UNCX, VSX1, VSX2, ZHX3	23051, 84839, 3087, 3214, 3215, 219409, 5087, 3213, 1749, 4990, 5081, 5457, 4824, 6927, 4825, 170302, 56751, 340260, 5308, 6496, 1482, 390874, 30813, 503835, 9355, 3224, 3207, 2016, 2637, 159296, 647589, 79923, 3166, 401, 344022, 2020, 4222, 338917, 137814, 51450, 23316	1.20837	2228	208	16284	1.44068	0.0152433	0.997298
Females DMR Genes	CGAP_EST_QUARTILE	23467:colon_neoplasia_3rd	7	ARHGAP8, FIBCD1, MAN2A2, PLP2, SIGIRR, STK24, THEMIS2	9473, 8428, 4122, 59307, 5355, 84929, 23779	1.02339	387	99	15275	2.79083	0.0394761	0.858895	16	ABHD12, CLUH, CTBP2, DHRS4, DNAJC5, FIBCD1, G6PD, GAB2, GNAQ, IRF8, NINJ1, PLP2, PRR5-ARHGAP8, RBM38, SIGIRR, SYTL1	1488, 59307, 26090, 9846, 2776, 84958, 5355, 553158, 3394, 23277, 55544, 2539, 80331, 4814, 10901, 84929	0.471559	2090	96	15064	1.20128	0.351103	0.995359
Females DMR Genes	INTERPRO	IPR001849:Pleckstrin homology domain	13	APPL2, ARHGEF3, ARHGEF4, BTK, CADPS, CDC42BPG, CDH2, IPCEF1, KIF1A, PLEKHB1, PLEKHG3, PLEKHG4, PRKD2	695, 50649, 8618, 55561, 50650, 25865, 55198, 25894, 547, 26034, 58473, 26030, 1000	1.90058	451	268	17495	1.88168	0.045329	0.91203	43	ADAP1, AFAP1L1, AGAP7P, AKT1, AKT2, APPL2, ARAP1, ARHGAP12, ARHGAP15, ARHGEF1, ARHGEF3, ASAP3, CNKSR1, DAB2IP, DEF6, DOK1, DOK7, FGD1, GAB2, GAB3, GRB7, GRK2, IQSEC1, ITSN2, MYO10, OSBPL8, PHLDB3, PLEKHA4, PLEKHB1, PLEKHF1, PLEKHG4B, PLEKHM3, PLEKHO2, PLEKHS1, RASA3, RASAL2, ROCK2, SBF1, SBF2, SH2B1, SPTBN2, TBC1D2, VAV2	153090, 139716, 55843, 653268, 9846, 9922, 114882, 156, 134265, 285489, 50650, 11033, 2245, 389072, 55357, 9475, 10256, 4651, 6712, 653583, 116985, 153478, 57664, 81846, 1796, 94134, 207, 50618, 22821, 208, 50619, 79156, 2886, 9462, 7410, 79949, 55198, 9138, 25970, 6305, 55616, 80301, 58473	1.26732	2292	263	17224	1.22866	0.118012	0.997038
Females DMR Genes	GNF_U133A_QUARTILE	subthalamicnucleus_3rd	77	AMZ2, APC2, APPL2, ARHGEF4, B3GNT3, BEST1, BLOC1S1, C1QL1, CADPS, CD70, CDH2, CDKN1C, CEND1, CHST8, CTSV, CYP2D6, DYNLRB1, EDN1, ELN, FAM53B, FAXDC2, FBXO21, FOXC1, FTH1, GJB1, HOXA5, HOXB1, HOXB6, HOXD1, HPF1, IRF5, ITGA7, ITGAM, LAMP2, LHX3, LPIN2, LTBP4, MAGED2, MAN2A2, MAPK14, MRC2, NASP, NCAN, NLGN3, NPAS3, PAX5, PCDHGA3, PCSK1N, PELP1, PIGQ, PIK3IP1, PLEKHB1, PLEKHG3, PLXNB3, PNLIP, PNMA1, …	2647, 54413, 2006, 9240, 50649, 6518, 2705, 3684, 9414, 51321, 2296, 10297, 3679, 26036, 3920, 8425, 10826, 6663, 26030, 1565, 3202, 5079, 10331, 5742, 7441, 970, 81490, 5365, 57213, 113791, 1906, 9875, 8022, 7439, 10916, 4122, 55198, 64067, 54969, 5406, 3211, 1000, 6604, 1515, 27043, 3216, 54885, 1432, 8618, 7799, 1028, 27181, 9902, 9363, 64377, 23014, 9679, 9091, 4678, 83658, 4092, 84722, 10882…	11.2573	307	2636	12706	1.20897	0.0453431	0.700752	367	ABCA2, ABCB9, ACHE, ACLY, ACSL3, ADAP1, ADGRB1, ADM, ADPRH, AFF2, AGPAT4, AGT, ALDH3A2, ALDH7A1, AMOTL2, ANGPTL2, ANKRD2, APBA2, APBB3, APC2, APOC2, APP, APPL2, AQP7, ARHGAP12, ARHGAP33, ARHGDIG, ARHGEF1, ARMC7, ARMCX6, ASAP3, ATP2B3, ATP9A, BEX4, BRCC3, BRF1, BTBD3, C10orf10, C1orf159, C3, CALB2, CALM1, CAMK2N1, CAMTA1, CANX, CD300A, CD4, CD81, CDK11B, CDK18, CDK5R1, CELA3B, CELF3, CELSR2, CHD7,…	2006, 23510, 4204, 55841, 4205, 1318, 801, 2334, 266655, 27065, 4897, 126393, 22903, 54498, 745, 4613, 43, 79605, 4212, 11322, 89853, 11092, 11326, 1186, 1183, 23500, 1181, 51360, 5361, 54991, 344, 81492, 164656, 23261, 2944, 3916, 55365, 51168, 7077, 2946, 2840, 920, 9886, 9885, 25777, 54470, 821, 5613, 23539, 55218, 3949, 20, 10732, 8303, 81566, 2972, 4094, 8851, 224, 23387, 6760, 9899, 158747,…	10.8164	1695	2609	12541	1.04077	0.187842	0.521772
Females DMR Genes	CGAP_EST_QUARTILE	39133:uncharacterized tissue_uncharacterized histology_3rd	11	ARHGAP8, GABRG1, MKRN3, PCDHGA1, PCDHGA2, PCDHGA3, PCDHGA6, PCDHGA7, PCDHGB4, PCDHGB5, SMIM10L2B	56101, 8641, 56114, 56113, 56112, 56109, 56108, 2565, 7681, 23779, 644596	1.60819	387	214	15275	2.02885	0.0455116	0.884164	39	AFG3L1P, CAMKK2, CDK13, CLCN4, CNNM4, DNAJC5, DUSP22, FBLN2, HIP1, KCNJ9, KLF3-AS1, LMAN1, MFSD4A, NRROS, PARD6G-AS1, PCDHA1, PCDHA12, PCDHA13, PCDHA2, PCDHA3, PCDHA4, PCDHA6, PCDHA7, PCDHA8, PCDHGA10, PCDHGA11, PCDHGA12, PCDHGA3, PCDHGB7, PRR5-ARHGAP8, SGK2, SLC25A25, SLC8A2, SMIM10L2A, THADA, TSC2, VAMP1, VSTM2L, VWC2L	56099, 79667, 3998, 56940, 7249, 6843, 553158, 114789, 56137, 8621, 56105, 6543, 63892, 172, 2199, 80331, 56136, 56106, 100130522, 148808, 10110, 128434, 26504, 1183, 56142, 56141, 3092, 56140, 375387, 399668, 402117, 3765, 56146, 56147, 56112, 56144, 56145, 10645, 26025	1.14943	2090	214	15064	1.31354	0.0630316	0.982475
Females DMR Genes	BIOGRID_INTERACTION	23314:SATB2~SATB homeobox 2	4	FOXB1, FOXC1, FOXE1, LHX6	2296, 27023, 26468, 2304	0.584795	379	33	15509	4.9601	0.0457121	1	7	BCOR, FOXB1, FOXL1, FOXN1, FOXO1, FOXP3, NANOG	8456, 54880, 27023, 79923, 2308, 2300, 50943	0.206307	2030	33	15344	1.60334	0.265676	1
Females DMR Genes	CGAP_EST_QUARTILE	19292:cerebrum_normal_3rd	8	BEST1, FTH1, PHYHIP, PLEKHB1, PNMA1, RAB40C, RPS16, SLC45A1	7439, 50651, 9240, 57799, 2495, 6217, 58473, 9796	1.16959	387	130	15275	2.42894	0.0469801	0.886328	23	ADGRB1, BCL7A, CNNM4, FBXO9, GABARAPL3, GPRC5B, GRIN2D, H2AFV, ITPKB, KCTD2, MED27, MOB2, NDUFAB1, ODF3L2, PLEKHB1, PPP2R5C, RAB40C, RASD1, RPS16, RPS28, TCF25, TMEM132B, ZNF777	3707, 9442, 23510, 26504, 2906, 51704, 4706, 6217, 22980, 51655, 27153, 6234, 23766, 26268, 81532, 114795, 57799, 5527, 94239, 575, 58473, 605, 284451	0.677866	2090	126	15064	1.31568	0.148841	0.984091
Females DMR Genes	BIOGRID_INTERACTION	2099:ESR1~estrogen receptor 1	11	BLOC1S1, GADD45A, LRIF1, PELP1, PIK3R1, PRDM2, RLIM, SAFB2, SMARCD3, SP1, WIPI1	2647, 27043, 9667, 55062, 1647, 55791, 7799, 6667, 5295, 51132, 6604	1.60819	379	224	15509	2.00951	0.0480292	1	31	AKT1, AKT2, ASH2L, ATAD2, BTF3, CALM1, CDK11B, CEBPA, COPS5, DDX17, EGFR, FOXO1, GADD45G, KDM4B, NCOA1, NCOR2, PHB, POLR2H, POU4F1, PPP1CC, PPP5C, REXO4, RPS6KA1, SPOP, SRC, STUB1, TSC2, UBE2I, WIPI1, XBP1, ZBTB16	7494, 5437, 689, 55062, 23030, 7704, 1956, 801, 10273, 7249, 9070, 7329, 29028, 10521, 5536, 5457, 984, 1050, 8648, 9612, 6714, 2308, 8405, 5245, 207, 10987, 208, 10912, 5501, 6195, 57109	0.913646	2030	223	15344	1.05075	0.489566	1
Females DMR Genes	GOTERM_MF_DIRECT	GO:0008134~transcription factor binding	13	ADD1, CXXC5, DDX3X, FOXC1, HNRNPD, NFKBIA, PELP1, PIK3R1, RCOR2, SMARCD3, SOX10, SP1, TAF1	27043, 51523, 6872, 6667, 118, 2296, 283248, 3184, 1654, 4792, 5295, 6663, 6604	1.90058	409	276	16150	1.85987	0.0482101	0.99896	47	AIP, APBB3, ARRB1, BCOR, CEBPA, CHCHD2, CRY1, CXXC5, ELMSAN1, ERCC3, GATA3, HES2, HES3, HES7, HEYL, HHEX, HTT, IFI16, KAT6B, KAT8, MAPK9, MECP2, MEIS2, MLX, NAB2, NCOR2, NKX2-5, NKX3-1, PBX1, PIM1, PITX2, PPP1R13B, PSMD10, PTPRN, PURB, RARA, RCOR2, SOX10, SUMO1, TAF4, TCF7L2, TFDP1, TRERF1, UBA2, UBE2I, USP7, ZFPM2	54880, 3087, 2625, 4204, 5087, 7027, 2071, 5914, 6874, 7329, 84148, 55809, 5716, 6945, 4824, 1050, 9049, 10307, 4212, 5308, 5798, 1482, 7874, 6663, 5601, 9612, 23522, 54626, 10054, 51523, 84667, 390992, 1407, 26508, 91748, 23368, 408, 5292, 5814, 283248, 7341, 4665, 3428, 23414, 51142, 3064, 6934	1.3852	2116	276	15946	1.28329	0.0589579	0.989069
Females DMR Genes	CGAP_EST_QUARTILE	19941:uncharacterized tissue_normal_3rd	9	ADD1, CNEP1R1, IPO11, MAGED1, MPZL1, PLP2, SAMD11, TGFBR2, USB1	9500, 51194, 5355, 148398, 7048, 79650, 9019, 255919, 118	1.31579	387	159	15275	2.23417	0.0489914	0.891143	24	AFAP1L1, APP, ATAD2, BRD3, C9orf47, CDC37, COPS7A, DHX9, DNAH5, FAM20B, GALNT14, HSPA4, IPO11, MGLL, MYH9, NCOR2, NOP58, PLP2, RAB9A, S1PR3, SAMD11, TINAGL1, TMED10, TMEM185A	10972, 9612, 9367, 1767, 50813, 11140, 64129, 5355, 29028, 1903, 9917, 1660, 3308, 134265, 351, 51602, 286223, 8019, 4627, 51194, 148398, 84548, 79623, 11343	0.707339	2090	159	15064	1.08795	0.447927	0.997737
Females DMR Genes	GOTERM_CC_DIRECT	GO:0005913~cell-cell adherens junction	14	ADD1, CDH2, DDX3X, ESYT2, HDLBP, KIAA1524, PKP3, RTN4, SMAD7, STK24, TJP2, TMEM2, UNC45A, VASP	8428, 57142, 3069, 7408, 55898, 9414, 118, 11187, 1654, 57650, 57488, 23670, 1000, 4092	2.04678	435	311	17351	1.79557	0.0499291	0.986289	50	BAIAP2, BAIAP2L1, CD226, CGN, CNN2, CRKL, DAB2IP, EGFR, EMD, EPHA2, EPN2, EPS15L1, EVPL, EXOC3, FASN, GIPC1, GLOD4, GOLGA3, HIST1H3C, HIST1H3J, IQGAP1, LRRFIP1, MARK2, MYH9, NECTIN2, NOP56, PACSIN2, PAK4, PFKP, PGM5, PI4KA, PLIN3, PPL, PVR, RAB1A, RANBP1, RPL15, RPL29, SCYL1, SFN, SH3GLB2, SLC9A3R2, SNX1, SPTBN2, SRC, STX5, TAGLN2, TMPO, VAPB, ZC3HAV1	153090, 2810, 56829, 57530, 22905, 10298, 10755, 2194, 2011, 2010, 11252, 8407, 9208, 9351, 6159, 2802, 5493, 10666, 8826, 9217, 8352, 5214, 11336, 8356, 10528, 1956, 10226, 58513, 57410, 55971, 6642, 2125, 6138, 1265, 7112, 6811, 6714, 5861, 6712, 51031, 1969, 5902, 1399, 10458, 4627, 5239, 5817, 5819, 56904, 5297	1.47362	2306	310	17099	1.19597	0.130922	0.98623
Females DMR Genes	CGAP_EST_QUARTILE	13713:head and neck_neoplasia_3rd	4	BRD4, CTSS, METRNL, RSAD2	23476, 284207, 1520, 91543	0.584795	387	33	15275	4.78428	0.0499614	0.893228	9	BRD4, C14orf93, CUEDC1, FAM177A1, GIT2, PSME1, SLC7A5P2, SS18, TNC	404093, 23476, 60686, 6760, 3371, 387254, 283635, 5720, 9815	0.265252	2090	29	15064	2.23686	0.0391868	0.985916
Females DMR Genes	KEGG_PATHWAY	hsa04514:Cell adhesion molecules (CAMs)	7	CD40LG, CD8A, CDH2, CLDN25, ITGAM, MPZL1, NLGN3	959, 54413, 644672, 925, 9019, 3684, 1000	1.02339	143	125	6632	2.59715	0.0511601	0.944331	24	CD226, CD4, CD40, CD80, CDH4, CLDN14, CLDN15, CLDN23, CLDN6, CNTN1, CNTN2, CTLA4, ITGB7, L1CAM, MADCAM1, NECTIN2, NLGN3, NRCAM, NTNG2, PVR, SDC1, SDC3, SELP, SELPLG	958, 920, 1272, 54413, 1002, 941, 4897, 24146, 3897, 9074, 137075, 23562, 3695, 6403, 10666, 6404, 8174, 9672, 84628, 6382, 5817, 5819, 6900, 1493	0.707339	859	117	6550	1.56413	0.0283344	0.807927
Females DMR Genes	CYTOBAND	5q31	7	PCDHGA1, PCDHGA2, PCDHGA3, PCDHGA6, PCDHGA7, PCDHGB4, PCDHGB5	56101, 8641, 56114, 56113, 56112, 56109, 56108	1.02339	552	109	21871	2.54449	0.0576398	0.825267	23	ALDH7A1, APBB3, PCDHA1, PCDHA12, PCDHA13, PCDHA2, PCDHA3, PCDHA4, PCDHA6, PCDHA7, PCDHA8, PCDHB11, PCDHB17P, PCDHB5, PCDHB6, PCDHGA10, PCDHGA11, PCDHGA12, PCDHGA3, PCDHGB7, PCDHGB8P, SEPT8, SLC4A9	26167, 56099, 56130, 56142, 56120, 56141, 56140, 501, 23176, 56137, 56146, 54661, 56105, 83697, 56147, 56144, 56112, 56125, 10307, 56145, 56106, 56136, 26025	0.677866	2846	109	21482	1.59273	0.0275162	0.761873
Females DMR Genes	UP_KEYWORDS	Cell membrane	90	ADD1, ADGRE1, ANO4, ANO9, ARHGEF4, ARRB2, ATP8B4, BEST1, BST1, BTK, CABP7, CACNG8, CD1D, CD3E, CD40LG, CD8A, CDH2, CDH20, CHRNA9, CLDN25, CLEC4M, CLECL1, ERAS, ESYT2, FKRP, GABRG1, GJB1, GNG8, GPR146, GPR160, GRM7, HHIP, HTR3A, IPCEF1, KCNA1, KCNIP1, KCNJ18, LAMP2, LANCL2, LIMS2, LRFN1, MAGED1, MC3R, MELTF, MRGPRX1, MTNR1B, MYO1C, NKD1, NLGN3, OR2C1, OR4C46, OR6C3, OR6Q1, OR7A5, OXGR1, PCDHGA1, P…	54413, 5737, 26659, 683, 160365, 79849, 2917, 30820, 50649, 6518, 2705, 59283, 7455, 118, 64399, 9414, 55584, 79147, 56101, 25865, 8641, 146850, 115330, 56109, 56108, 57488, 3920, 26034, 94235, 5582, 5580, 56341, 4159, 4218, 9500, 9356, 219952, 55915, 57622, 2015, 10332, 7408, 28316, 7133, 5365, 113791, 7439, 409, 4544, 11280, 79895, 729993, 56928, 2565, 1000, 338440, 3266, 254786, 4993, 925, 464…	13.1579	501	2928	19218	1.17908	0.060805	0.918674	431	ABCA7, ABCB5, ACE, ACHE, ACTN1, ACVRL1, ADCY4, ADGRB1, ADGRG1, ADGRG3, ADGRG6, ADRA1B, ADRA2C, AGTR1, AKT1, AKT2, ALOX15, ALPI, ALPP, ALPPL2, AMER1, ANKRD13D, AOC3, AP2A2, AQP1, AQP5, ARAP1, ARRB1, ATF4, ATP11C, ATP2B3, ATP6V0A2, AXIN1, AXL, BAIAP2L2, BFSP2, BLK, C10orf54, C5AR1, CABP2, CACNG8, CAMK1G, CAMK2N1, CAPN1, CBLN1, CCKBR, CCR10, CCR7, CD226, CD300A, CD300C, CD300E, CD4, CD40, CD5, CD99L…	56099, 8419, 221935, 943, 140453, 156, 391194, 152, 80834, 2857, 115330, 59341, 2853, 2011, 85461, 552891, 5361, 207, 208, 57211, 50619, 164656, 161, 408, 128853, 8727, 2219, 2847, 8312, 7341, 84894, 2842, 2840, 920, 10871, 823, 130576, 55113, 25778, 23539, 921, 728, 148252, 2837, 389816, 27199, 151473, 8851, 10888, 128674, 1305, 137075, 2827, 2826, 1832, 28231, 610, 185, 1839, 987, 5913, 84958, …	12.7026	2527	2880	18919	1.12041	0.00402926	0.307004
Females DMR Genes	CGAP_SAGE_QUARTILE	7:brain_glioblastoma, cerebral cortex_3rd	50	AMZ2, ANP32B, APC2, ARRB2, ARRDC2, B4GALNT4, BLOC1S1, BMS1P6, C19orf25, C1QL1, C9orf78, CCDC114, CCDC144B, COL6A1, CXXC5, FAM200B, FAXDC2, FBLN7, GLUD2, IMP4, LOC440390, LTBP4, MAPK14, MPZL1, MUM1, MYO1C, NAGK, NAT8L, NCAN, NDUFS7, PCDHGA1, PCDHGA2, PCDHGA3, PCDHGA6, PCDHGA7, PCDHGB4, PCDHGB5, PCSK1N, PELP1, PHYHIP, PIFO, SIGLEC8, SNORA11, SORT1, SOX18, SPPL2B, TECTA, VPS4B, VSTM5, XPO6	2647, 2747, 1291, 92856, 642826, 339983, 10541, 56101, 51321, 374291, 8641, 10297, 56109, 56108, 8425, 10826, 9796, 23214, 51523, 284047, 409, 56928, 148223, 84939, 9019, 27043, 128344, 1432, 677799, 27181, 51759, 4641, 440390, 10882, 338707, 9525, 27344, 1463, 129804, 387804, 27106, 6272, 55577, 54345, 56114, 93233, 56113, 56112, 285550, 7007	7.30994	388	1543	15078	1.25926	0.0669417	0.930846	244	ABCC13, ABHD12, ABHD17A, ADGRG1, ADM, ADRM1, AFG3L1P, AGPAT4, ALAS2, AMOTL1, ANKH, ANKRD13D, ANKRD62, APC2, APLN, APOC2, APP, AQP1, ARHGAP33, ARL1, ARMCX6, ARRB1, ARRDC2, ASCC2, ASIC4, ATOX1, ATP5D, ATP6V0A2, ATP6V0D1, B3GNT6, BMS1P6, BRD3, BRPF1, BRSK1, C19orf54, C21orf2, C21orf59, C2orf15, C3, C4orf48, C9orf106, CACFD1, CACTIN-AS1, CATSPER2P1, CCDC124, CCDC127, CCDC144A, CCDC163P, CCR10, CCZ1B,…	56099, 8884, 4204, 117166, 10609, 6209, 10994, 374291, 745, 54498, 3485, 158219, 11094, 85461, 89853, 11092, 11326, 23500, 3092, 344, 23640, 408, 6608, 84993, 2944, 606551, 2847, 8019, 3916, 84687, 400, 2946, 5214, 2840, 440278, 150590, 8862, 212, 23534, 9885, 51499, 54470, 81858, 54471, 440390, 513, 6888, 172, 3750, 401115, 64599, 159013, 2308, 150726, 55201, 126364, 641654, 2826, 718, 610, 8187…	7.19128	2040	1515	14853	1.17263	0.00378127	0.151533
Females DMR Genes	PIR_SEQ_FEATURE	domain: transmembrane	16	CD1D, CD3E, CD40LG, CD69, CD70, CD8A, CDH2, GJB1, ITGA7, ITGAM, KCNJ18, LAMP2, OR7A5, PTPRH, SYP, TNFRSF1B	959, 5794, 969, 26659, 6855, 2705, 925, 916, 970, 7133, 3684, 912, 100134444, 3679, 3920, 1000	2.33918	50	365	1744	1.52899	0.0695502	0.910625	66	ACE, ADRA1B, AGTR1, APP, AQP7, AXL, C5AR1, CCKBR, CD1E, CD27, CD4, CD40, CD5, CD80, CD81, CDH4, CHRM4, CR2, EDNRB, EGFR, EPCAM, F3, FGFR1, FURIN, GJB2, GPR19, HSPG2, HTR2A, IL4R, INSR, ITGA3, ITGAX, ITGB3, ITGB5, ITGB6, ITGB7, KCNE1, KCNJ18, KDR, LAMP1, LDLR, LMAN1, MAN1A1, MAS1, NDST1, OPN1LW, PDGFRB, PTGER3, PTK7, PTPRG, PTPRN, PVR, SCN4A, SDC1, SELP, SELPLG, SLC6A12, SLC6A8, SSR1, ST6GAL1, TFR…	1002, 941, 5733, 3339, 2706, 943, 4072, 3675, 3340, 887, 2152, 5159, 5793, 7037, 3791, 3690, 7133, 3693, 975, 3694, 1380, 7132, 939, 3695, 2260, 6403, 6404, 3687, 4121, 3916, 3643, 2842, 5754, 920, 1910, 1956, 3998, 5045, 6535, 921, 6539, 3753, 3356, 3949, 364, 728, 1132, 558, 5798, 6745, 958, 147, 913, 351, 100134444, 7434, 6329, 7433, 185, 6480, 1636, 3566, 6382, 5817, 5956, 4142	1.94518	243	356	1718	1.31072	0.00811394	0.608163
Females DMR Genes	PIR_SEQ_FEATURE	domain: intracellular	8	CD1D, CD8A, CDH2, GJB1, ITGAM, LAMP2, PTPRH, TNFRSF1B	5794, 2705, 3920, 925, 7133, 3684, 912, 1000	1.16959	50	132	1744	2.11394	0.0717077	0.810201	31	APP, C5AR1, CD1E, CD27, CD4, CD40, CD5, CD81, CDH4, CR2, EGFR, EPCAM, F3, FGFR1, FURIN, GJB2, IL4R, ITGAX, ITGB5, LAMP1, LDLR, MAN1A1, NDST1, PDGFRB, PTK7, PVR, SELP, TFRC, TNFRSF1A, TNFRSF1B, TNFRSF8	5754, 920, 1002, 1956, 2706, 943, 5045, 921, 4072, 3949, 728, 3340, 2152, 5159, 958, 7037, 7133, 3693, 1380, 975, 939, 2260, 351, 7132, 913, 6403, 3687, 4121, 3916, 3566, 5817	0.913646	243	125	1718	1.75335	0.00141364	0.277738
Females DMR Genes	INTERPRO	IPR001356:Homeodomain	11	GBX1, HDX, HOPX, HOXA5, HOXB1, HOXB6, HOXD1, LHX3, LHX6, LHX8, SIX5	3202, 3216, 147912, 431707, 2636, 3231, 26468, 139324, 84525, 3211, 8022	1.60819	451	231	17495	1.84722	0.0759299	0.968199	46	ANHX, ARX, BARHL1, CUX2, DLX5, DUXA, EMX1, EN2, GBX2, GSX1, HHEX, HMX1, HNF1A, HOXA11, HOXB3, HOXB4, HOXB5, HOXC8, IRX1, IRX3, IRX4, LHX2, MEIS2, MEOX1, NANOG, NKX2-3, NKX2-5, NKX2-6, NKX3-1, NKX6-1, NOTO, ONECUT3, PAX7, PBX1, PHOX2A, PITX2, POU4F1, PRRX2, RAX2, SIX3, SIX6, TGIF1, UNCX, VSX1, VSX2, ZHX3	23051, 3087, 84839, 3214, 3215, 219409, 5087, 3213, 1749, 4990, 5081, 5457, 4824, 6927, 4825, 170302, 56751, 340260, 4212, 5308, 6496, 1482, 390874, 79192, 30813, 503835, 9355, 3224, 3207, 2016, 2637, 159296, 647589, 79191, 7050, 79923, 3166, 401, 344022, 2020, 4222, 50805, 338917, 137814, 51450, 23316	1.35573	2292	229	17224	1.50953	0.00434183	0.85774
Females DMR Genes	CGAP_SAGE_QUARTILE	1563:white blood cells_monocyte_3rd	42	ARHGEF3, ARRDC2, BLOC1S1, C1orf162, CD1D, ECHDC1, ELF4, ERCC5, FAM200B, FAM53B, FAM78A, GTF3A, ITGAM, MAN2A2, MAPK14, MGC27345, MKRN3, MYADM, NAGK, NFKBIA, NLRX1, PIK3R1, PLAC8, PLEKHG3, PRKCD, PROK2, PTGS1, RAB40C, RALB, RPL36A, SASH3, SCPEP1, SFT2D3, SIGIRR, SMS, THEMIS2, TNFRSF1B, TOR4A, UBR3, USB1, VASP, WAPL	91663, 2647, 55862, 128346, 59307, 1432, 60675, 2073, 3684, 50650, 9473, 9679, 2971, 59342, 6611, 7681, 130507, 5580, 26030, 6173, 157247, 84826, 5899, 5742, 7408, 54440, 27106, 55577, 7133, 912, 4122, 51316, 57799, 285550, 286336, 23063, 79650, 4792, 5295, 79671, 54863, 2000	6.14035	388	1276	15078	1.27912	0.0794801	0.943513	207	ABCA7, ABHD15, ABHD17A, ABTB1, AIP, AKT1, ALPP, ANKRD11, ANKRD13D, ANXA6, ARAP1, ARHGAP15, ARHGEF3, ARPC1B, ARRB1, ARRDC2, ASCC2, ATF4, ATP6AP2, BUD31, C10orf11, C1orf159, C5AR1, C7orf26, CALHM2, CALM1, CAMK1, CARD19, CCM2, CCND3, CCNI, CD300A, CD300C, CDA, CDC37, CDC42EP3, CEBPA, CHCHD2, CHMP7, CKAP4, CLCN7, CLEC4D, CMAHP, CNIH1, CPNE1, CRYBB2P1, CTCFL, CYBA, CYBB, DAGLB, DAZAP2, DDX17, DEF6, DE…	91663, 10347, 29123, 4204, 8418, 55843, 1318, 801, 1416, 90231, 156, 5739, 2950, 10613, 59342, 6611, 2011, 84270, 55640, 5226, 1186, 8408, 8405, 54991, 9877, 55959, 207, 50618, 80223, 50619, 23640, 338339, 408, 83605, 2219, 10095, 3916, 84687, 7174, 203328, 11336, 10871, 84191, 91782, 114882, 7329, 81858, 124801, 2313, 5613, 728, 11343, 10602, 4627, 2000, 4354, 59307, 84958, 83938, 50650, 7390, 9…	6.1008	2040	1257	14853	1.199	0.00287057	0.132815
Females DMR Genes	UP_KEYWORDS	Homeobox	11	GBX1, HDX, HOPX, HOXA5, HOXB1, HOXB6, HOXD1, LHX3, LHX6, LHX8, SIX5	3202, 3216, 147912, 431707, 2636, 3231, 26468, 139324, 84525, 3211, 8022	1.60819	501	237	19218	1.78039	0.0936918	0.829797	46	ANHX, ARX, BARHL1, CUX2, DLX5, DUXA, EMX1, EN2, GBX2, GSX1, HHEX, HMX1, HNF1A, HOXA11, HOXB3, HOXB4, HOXB5, HOXC8, IRX1, IRX3, IRX4, LHX2, MEIS2, MEOX1, NANOG, NKX2-3, NKX2-5, NKX2-6, NKX3-1, NKX6-1, NOTO, ONECUT3, PAX7, PBX1, PHOX2A, PITX2, POU4F1, PRRX2, RAX2, SIX3, SIX6, TGIF1, UNCX, VSX1, VSX2, ZHX3	23051, 3087, 84839, 3214, 3215, 219409, 5087, 3213, 1749, 4990, 5081, 5457, 4824, 6927, 4825, 170302, 56751, 340260, 4212, 5308, 6496, 1482, 390874, 79192, 30813, 503835, 9355, 3224, 3207, 2016, 2637, 159296, 647589, 79191, 7050, 79923, 3166, 401, 344022, 2020, 4222, 50805, 338917, 137814, 51450, 23316	1.35573	2527	235	18919	1.46549	0.00757574	0.339296
Females DMR Genes	INTERPRO	IPR017970:Homeobox, conserved site	9	GBX1, HOXA5, HOXB1, HOXB6, HOXD1, LHX3, LHX6, LHX8, SIX5	3202, 3216, 147912, 431707, 2636, 3231, 26468, 3211, 8022	1.31579	451	183	17495	1.90778	0.100756	0.969133	37	ANHX, ARX, BARHL1, CUX2, DLX5, EMX1, EN2, GBX2, GSX1, HHEX, HMX1, HOXA11, HOXB3, HOXB4, HOXB5, HOXC8, IRX1, IRX3, IRX4, LHX2, MEOX1, NANOG, NKX2-3, NKX2-5, NKX2-6, NKX3-1, NKX6-1, PAX7, PBX1, PHOX2A, PITX2, POU4F1, PRRX2, RAX2, UNCX, VSX1, VSX2	84839, 3087, 3214, 3215, 219409, 5087, 3213, 1749, 5081, 5457, 4824, 4825, 170302, 56751, 340260, 5308, 1482, 79192, 30813, 3224, 9355, 3207, 2016, 2637, 159296, 647589, 79191, 79923, 3166, 401, 2020, 50805, 4222, 338917, 137814, 51450, 23316	1.09048	2292	183	17224	1.51939	0.009765	0.868635
Females DMR Genes	CGAP_EST_QUARTILE	23424:colon_neoplasia_3rd	5	B3GNT3, HOXB6, LPIN2, SIGIRR, TJP2	3216, 9663, 59307, 10331, 9414	0.730994	387	72	15275	2.74099	0.108911	0.964212	19	AKT1, ATP2C2, CD81, CTBP2, ERBB2, LDLR, LGMN, LPIN2, NTM, OTUD5, PI4KA, PVR, SIGIRR, SLCO4A1, SPRY2, SULF2, TMPRSS4, TRIP4, ZNF22	1488, 2064, 10253, 59307, 50863, 9914, 55959, 207, 975, 7570, 3949, 55593, 28231, 56649, 9663, 5641, 5817, 5297, 9325	0.559976	2090	72	15064	1.90202	0.00820074	0.970172
Females DMR Genes	GENE3D	1.10.10.60:Homeodomain-like	12	GBX1, HDX, HOPX, HOXA5, HOXB1, HOXB6, HOXD1, LHX3, LHX6, LHX8, MYB, SIX5	4602, 3202, 3216, 147912, 431707, 2636, 3231, 26468, 139324, 84525, 3211, 8022	1.75439	220	279	8357	1.63382	0.116055	0.999998	57	ANHX, ARX, BARHL1, CDC5L, CUX2, DLX5, DNAJC1, DNAJC2, DUXA, EMX1, EN2, GBX2, GON4L, GSX1, HHEX, HMX1, HNF1A, HOXA11, HOXB3, HOXB4, HOXB5, HOXC8, IRX1, IRX3, IRX4, LHX2, MEIS2, MEOX1, MYPOP, NANOG, NCOR2, NKX2-3, NKX2-5, NKX2-6, NKX3-1, NKX6-1, NOTO, ONECUT3, PAX7, PBX1, PC, PHOX2A, PITX2, POU4F1, PRRX2, RAX2, SIX3, SIX6, SNAPC4, SSH3, TGIF1, TTF1, UNCX, VRTN, VSX1, VSX2, ZHX3	988, 3087, 55237, 219409, 6621, 4824, 6927, 54856, 4825, 170302, 340260, 4212, 6496, 1482, 64215, 79192, 30813, 9612, 9355, 3207, 2016, 339344, 79191, 54961, 401, 2020, 4222, 23316, 23051, 84839, 3214, 5087, 3215, 3213, 1749, 4990, 5081, 5457, 56751, 7270, 5308, 390874, 503835, 3224, 2637, 159296, 5091, 647589, 7050, 79923, 3166, 344022, 50805, 338917, 137814, 51450, 27000	1.67993	1113	277	8262	1.52751	0.000961894	0.906276
Females DMR Genes	CGAP_EST_QUARTILE	21432:uncharacterized tissue_neoplasia_3rd	8	FBXO21, GATS, MIS18BP1, PELP1, PLXNC1, RAB40C, SASH3, ZNF41	23014, 27043, 57799, 352954, 7592, 54440, 55320, 10154	1.16959	387	164	15275	1.92538	0.122449	0.972226	33	AP1G2, APMAP, CCM2, CCZ1B, CD99L2, CEBPA, CYBA, DAZAP2, DLD, FGFR1, FGGY, FLII, GIGYF1, GRIPAP1, GRK2, GTPBP1, H6PD, NCKAP1L, PGD, PLXNC1, PTGER3, RAB40C, RBM38, RHBDD2, RMDN3, SASH3, SEC24C, SERINC3, SLC25A42, STX11, TREML5P, UBE2O, ZDHHC5	9802, 5733, 25921, 8676, 55277, 2314, 10955, 156, 1050, 57414, 55544, 3071, 57136, 63893, 8906, 9632, 83692, 5226, 10154, 64599, 221438, 1738, 9563, 54440, 56850, 9567, 2260, 55177, 83605, 284439, 57799, 1535, 221960	0.972591	2090	160	15064	1.48658	0.0196484	0.990926
Females DMR Genes	UP_TISSUE	Spleen	28	ANO9, C9orf131, CETP, CXCL6, CYP26C1, DCANP1, ELK1, EPB41, FAM78A, FUCA1, GIMAP1, GIMAP8, KLHL6, LOC153684, MAGED1, METRNL, NOX5, PDE9A, PLEKHG3, PLEKHG4, RND3, RNF213, RXRA, SASH3, SERPINA9, SIGLEC8, SLC38A11, SUDS3	327657, 2002, 57674, 170575, 27181, 1071, 138724, 89857, 25894, 6372, 151258, 26030, 155038, 5152, 153684, 9500, 390, 284207, 6256, 54440, 140947, 2517, 64426, 79400, 340665, 286336, 2035, 338440	4.09357	448	844	17598	1.30317	0.127347	0.994035	149	ABCA7, ABHD17A, ABTB1, ACP5, ADCY4, AFAP1L1, AGPAT4, ALMS1P1, AMER1, AMOTL1, APOBEC3F, ARAP1, ARHGEF1, ATAD2, ATHL1, AURKB, BGN, BLK, BRAT1, C10orf54, C14orf80, C16orf54, C21orf2, C9orf131, CA1, CCL22, CD40, CD7, CDC20, CDH16, CDH23, CELF6, CHMP7, CHST12, CKAP4, CMTM4, CR2, CRKL, CTRL, DCANP1, DDX17, DGKZ, DNAH1, DNAJC5, EED, ELMSAN1, EME2, EXOC3, FAM110B, FBXO10, FLT3LG, FRZB, FUCA1, FUK, GCNT2,…	157285, 10347, 64115, 200420, 26262, 221935, 5373, 29028, 3004, 5536, 26267, 156, 124245, 79888, 7942, 3675, 3486, 8525, 11322, 84727, 1482, 89853, 5159, 84942, 10539, 2651, 64129, 57664, 2323, 1380, 23640, 80223, 474344, 10472, 56920, 3687, 8726, 92797, 6367, 11336, 64072, 3998, 81030, 91782, 197358, 10521, 924, 134265, 23195, 25981, 80162, 146223, 83463, 4635, 139285, 1506, 7185, 344558, 8568, …	4.39139	2345	827	17361	1.33387	0.000158763	0.0569049
Females DMR Genes	GOTERM_BP_DIRECT	GO:0006357~regulation of transcription from RNA polymerase II promoter	16	BRWD1, FAM200B, FOXB1, FOXE1, HOPX, IRF5, MAGED1, MAPK14, NPAS3, RBPJL, SAFB2, SMARCD3, SOX10, TCEANC, TCF7, UBP1	9500, 27023, 1432, 170082, 2304, 9667, 7342, 54014, 64067, 285550, 6932, 3663, 11317, 84525, 6663, 6604	2.33918	404	432	16046	1.47103	0.129895	0.998059	75	ABCA2, ATF3, ATF4, BARHL1, BRD3, BUD31, CDC5L, CHD4, CITED4, DGKQ, ELMSAN1, ELP3, ERG, ETV3L, FLI1, FOXB1, FOXD4L1, FOXD4L3, FOXK1, FOXL1, FOXN1, GTF2IRD2B, HMGN1, HNF1A, HTATSF1, JDP2, KLF9, LPIN1, LRRFIP1, LYL1, MAF, MAFA, MAFG, MAFK, MED26, MED27, MED31, MED9, MRGBP, MYCN, NKX2-5, NKX6-1, PITX2, POU4F1, RFX1, RUNX3, SMARCAL1, SNAPC4, SOX10, SRCAP, SREBF1, STAT6, SUPT3H, SUPT5H, TAF1L, TAF4, TA…	687, 7022, 988, 27023, 51003, 284312, 6829, 7027, 1108, 6621, 138474, 7988, 6874, 55809, 23175, 221937, 389524, 4825, 6927, 440695, 4613, 5989, 27336, 8464, 6920, 122953, 50485, 1482, 85460, 3150, 6663, 9442, 9441, 55090, 7975, 9208, 286380, 8456, 8019, 6932, 6778, 6934, 864, 389692, 1609, 55257, 56849, 2313, 2078, 5457, 20, 4097, 6886, 56751, 5308, 7270, 4094, 8896, 7528, 10847, 91748, 163732, 2…	2.21043	2130	431	15835	1.29367	0.0152171	0.981155
Females DMR Genes	CGAP_SAGE_QUARTILE	1565:white blood cells_monocyte_3rd	30	ARRDC2, ASB11, BTK, C1orf162, CCDC88C, CD1D, ELF4, ERCC5, FAM200B, FAM78A, FUCA1, IRF5, ITGAM, MAN2A2, METRNL, NAGK, NFKBIA, PLEKHG3, PLP2, PLXNC1, PRKCD, RAB40C, SASH3, SCPEP1, THEMIS2, TNFRSF1B, VASP, WAPL, XPO6, ZFAS1	128346, 440193, 140456, 5355, 2073, 441951, 3684, 9473, 59342, 5580, 26030, 10154, 23214, 695, 284207, 7408, 54440, 27106, 7133, 55577, 912, 2517, 4122, 57799, 285550, 286336, 23063, 3663, 4792, 2000	4.38596	388	909	15078	1.28254	0.131957	0.970029	143	ABCA7, ACSF3, ANKRD11, ANKRD13D, ANXA6, APBB3, ARAP1, ARHGEF10L, ARPC1B, ARRB1, ARRDC2, ASH2L, ATP6AP2, ATP6V0D1, BCKDK, BLOC1S2, BRD3, C1orf159, C5AR1, C7orf26, CALHM2, CAMK1, CARD19, CCDC22, CCND3, CCNI, CD300A, CEBPA, CLCN7, CRYBB2P1, CTBP2, CYBA, CYBB, DAGLB, DAZAP2, DDX17, DEF6, DEF8, DTX4, EDEM1, EIF2B4, ELF4, EXOC3, F13A1, FAM117A, FAM26F, FCN1, FGR, FLII, FTL, FUCA1, FURIN, G6PD, GLIPR2, …	10347, 29123, 10791, 338692, 4205, 51228, 53373, 8676, 282991, 1416, 10295, 156, 90231, 7942, 2950, 59342, 10159, 84270, 5226, 10154, 1488, 1186, 7284, 22980, 54991, 55959, 10906, 50619, 408, 55657, 2219, 10095, 8019, 84687, 2162, 8536, 7737, 11336, 9802, 282974, 5141, 55160, 5355, 114882, 2314, 5045, 2268, 10521, 81858, 2783, 5613, 57804, 6888, 728, 81558, 84329, 9632, 51035, 79034, 116985, 2710…	4.21456	2040	894	14853	1.16462	0.0310049	0.420999
Females DMR Genes	GOTERM_BP_DIRECT	GO:0032715~negative regulation of interleukin-6 production	3	ARRB2, BPI, NLRX1	409, 671, 79671	0.438596	404	26	16046	4.58283	0.138002	0.997991	8	ARRB1, BPI, FOXP3, HAVCR2, NCKAP1L, NLRC3, SLAMF1, ZC3H12A	3071, 408, 80149, 671, 84868, 197358, 6504, 50943	0.23578	2130	24	15835	2.47809	0.0340616	0.987454
Females DMR Genes	KEGG_PATHWAY	hsa04510:Focal adhesion	8	COL6A1, COMP, ELK1, ITGA7, LAMA5, PIK3R1, PRKCG, VASP	1291, 3679, 2002, 3911, 7408, 5582, 5295, 1311	1.16959	143	203	6632	1.82769	0.144436	0.835732	37	ACTN1, AKT1, AKT2, BCAR1, BIRC2, CCND3, CHAD, COL27A1, COL2A1, COL6A6, CRKL, EGFR, ERBB2, FYN, ITGA3, ITGB3, ITGB5, ITGB6, ITGB7, KDR, MAPK10, MAPK8, MAPK9, MYL7, PAK4, PDGFRB, PGF, PIK3R2, PPP1CC, PRKCG, RAC1, ROCK2, SRC, TNC, TNN, VAV2, VWF	5599, 1956, 7450, 63923, 1101, 10298, 3675, 85301, 5582, 87, 5228, 5159, 9475, 5601, 5602, 1280, 6714, 2064, 58498, 329, 3371, 3791, 9564, 3690, 207, 3693, 3694, 208, 3695, 1399, 7410, 5501, 131873, 2534, 5879, 5296, 896	1.09048	859	202	6550	1.39669	0.0314781	0.783445
Females DMR Genes	UP_TISSUE	Platelet	19	ADD1, ANXA3, ARHGAP6, BTK, CXCL5, DYNLRB1, LPIN2, MAGED2, MAPK14, NAGK, PRKCD, PTDSS2, PTGS1, RAB8A, SMS, SORT1, TJP2, VASP, VPS4B	4218, 695, 1432, 9525, 395, 5742, 306, 81490, 7408, 55577, 6272, 9414, 118, 10916, 9663, 6374, 6611, 83658, 5580	2.77778	448	541	17598	1.37956	0.14821	0.964947	88	ACLY, ACTN1, ANXA3, APP, ARPC1B, ATP5O, C10orf11, C3, CAMK1, CANX, CCDC22, CCM2, CCT4, CD226, CGN, CLIC4, CNN2, CYB5R1, DMTN, DNAJC5, DOK1, EIF3D, EMD, EPPK1, ERO1B, ESYT1, FAAH, FAM177A1, FLII, FYN, G6PD, GAS2L1, GNG5, GRAMD4, GRK2, GSTP1, HSPB1, HTT, IFI35, IFT81, ITGB3, ITPKB, LMAN1, LPIN2, MAGED2, MAPK13, MAPRE2, MARK2, MLC1, MTDH, MTM1, MTSS1, MYH9, MYO18A, MYO18B, MYO9B, NAGK, P2RX1, PARD3,…	10066, 5782, 10856, 7450, 10507, 56829, 55287, 57530, 6208, 23209, 156, 5023, 83938, 2950, 83481, 539, 6611, 2011, 2010, 5778, 87, 4650, 8407, 25932, 5603, 7284, 306, 3690, 25939, 1796, 29801, 10575, 10666, 10916, 6403, 83605, 28981, 399687, 7511, 10095, 9217, 9788, 7076, 8536, 56605, 2166, 9948, 3707, 3998, 28952, 2787, 2314, 283635, 23151, 821, 93643, 3315, 92140, 7040, 84700, 4534, 80331, 1063…	2.59358	2345	533	17361	1.22233	0.0337825	0.920836
Females DMR Genes	KEGG_PATHWAY	hsa04723:Retrograde endocannabinoid signaling	5	CACNA1A, GABRG1, GNG8, MAPK14, PRKCG	773, 1432, 2565, 94235, 5582	0.730994	143	101	6632	2.29592	0.170268	0.832265	21	ADCY4, CACNA1B, CACNA1F, DAGLB, FAAH, GABRA1, GABRD, GABRQ, GNAQ, GNB1, GNB2, GNG2, GNG4, GNG5, KCNJ9, MAPK10, MAPK13, MAPK8, MAPK9, MGLL, PRKCG	5601, 5602, 5599, 5603, 774, 2787, 2776, 778, 196883, 55879, 2783, 2786, 3765, 2782, 221955, 54331, 2563, 5582, 2554, 2166, 11343	0.618921	859	101	6550	1.58543	0.0364535	0.781838
Females DMR Genes	CGAP_EST_QUARTILE	21752:placenta_normal_3rd	6	ADD1, ARID3A, CHCHD4, COL6A1, FBLN7, SCPEP1	1291, 59342, 1820, 131474, 129804, 118	0.877193	387	116	15275	2.04157	0.170378	0.983031	24	ANXA6, APP, ARID3A, ATP6V0D1, BRF1, CAPN1, DHDDS, GAB2, GABARAPL3, INPP5A, LGMN, LPCAT1, LYPD6B, SCPEP1, SEMA3B, SPIRE2, STAB1, TACC2, TFRC, TLDC2, TMEM40, TNS4, UBE2O, VWF	823, 140711, 7869, 7037, 9846, 7450, 130576, 55287, 309, 351, 23766, 23166, 79888, 79947, 84951, 9114, 84501, 59342, 5641, 2972, 63893, 1820, 3632, 10579	0.707339	2090	110	15064	1.57258	0.0270356	0.98885
Females DMR Genes	GOTERM_BP_DIRECT	GO:0001701~in utero embryonic development	8	ADD1, EDN1, FOXC1, RXRA, SOX10, SOX18, TGFBR2, UBR3	2296, 54345, 7048, 6256, 130507, 1906, 6663, 118	1.16959	404	184	16046	1.72686	0.181347	0.999454	34	ACVRL1, ANKRD11, APBA2, BTF3, CCM2, CHD7, ELL, EMX1, FGFR1, GATA3, GLI2, HES3, HHEX, MAFG, MYH6, MYH9, MYO18B, NOG, OCRL, PITX2, PLOD3, PTPRR, RESP18, RXRA, SLC39A3, SMO, SOX10, SOX18, SRSF1, TAB1, TANC2, WNT3A, WNT7B, ZFPM2	29123, 689, 3087, 2625, 9241, 7477, 5801, 4097, 84700, 389075, 5308, 6663, 89780, 94, 390992, 2016, 6256, 2736, 321, 2260, 83605, 6608, 54345, 4624, 26115, 4627, 10454, 23414, 29985, 8985, 55636, 4952, 6426, 8178	1.00206	2130	183	15835	1.38123	0.0466966	0.992228
Females DMR Genes	GOTERM_BP_DIRECT	GO:0030901~midbrain development	3	FOXB1, GDF7, TAF1	27023, 151449, 6872	0.438596	404	31	16046	3.84366	0.182404	0.999395	11	BARHL1, EN2, FGFR1, FOXB1, GDF7, HES3, NDST1, PHOX2A, RFX4, SMAD9, UCHL5	3340, 27023, 390992, 56751, 401, 2020, 5992, 151449, 51377, 4093, 2260	0.324197	2130	31	15835	2.63797	0.00570893	0.96294
Females DMR Genes	CGAP_SAGE_QUARTILE	1572:white blood cells_monocyte_3rd	38	ADGRE1, APOBEC3B, ARRB2, ARRDC2, BEST1, BMS1P6, BTK, C1orf162, CCDC88C, CD1D, CDKN1C, ELF4, ERCC5, FAM200B, FAXDC2, FTH1, FUCA1, FXYD2, IRF5, ITGAM, LEF1-AS1, MAN2A2, METRNL, NAGK, NFKBIA, PLEKHG3, PLP2, PLXNC1, PRKCD, RAB40C, SASH3, SCPEP1, THEMIS2, TNFRSF1B, VASP, WAPL, XPO6, ZFAS1	128346, 440193, 486, 5355, 1028, 2073, 441951, 3684, 642826, 9473, 59342, 10826, 5580, 26030, 10154, 23214, 695, 284207, 2015, 641518, 7408, 54440, 27106, 55577, 7133, 912, 2517, 409, 7439, 4122, 57799, 2495, 285550, 23063, 9582, 3663, 4792, 2000	5.55556	388	1236	15078	1.19475	0.182709	0.94591	195	ABCA7, ABTB1, ACSF3, ANKDD1A, ANKRD11, ANKRD13D, ANXA6, AP1G2, APBB3, ARAP1, ARHGEF10L, ARPC1B, ARRB1, ARRDC2, ASH2L, ATP6AP2, ATP6V0D1, BCKDK, BLOC1S2, BMS1P6, BRD3, BUD31, C10orf11, C19orf54, C1orf159, C2orf15, C5AR1, C7orf26, C9orf106, CALHM2, CALM1, CAMK1, CARD19, CCDC22, CCND3, CCNI, CD300A, CDA, CDC42EP3, CDK1, CEBPA, CINP, CLCN7, CRYBB2P1, CTBP2, CTSZ, CYBA, CYBB, DAGLB, DAZAP2, DDX17, DEF…	10347, 29123, 338692, 10791, 4205, 5162, 51228, 801, 53373, 8676, 282991, 1416, 10295, 156, 90231, 1522, 7942, 2950, 59342, 10159, 84270, 10154, 5226, 1488, 1186, 10539, 8408, 7284, 22980, 54991, 55959, 339345, 50619, 10906, 408, 55657, 2219, 10095, 8019, 84687, 2162, 8536, 7737, 11336, 2840, 150590, 9802, 282974, 9980, 55160, 5355, 2071, 2314, 7329, 114882, 25777, 5045, 2268, 10521, 81858, 2313,…	5.74713	2040	1210	14853	1.17337	0.00903813	0.230905
Females DMR Genes	CGAP_SAGE_QUARTILE	1564:white blood cells_monocyte_3rd	32	ARRDC2, BEST1, BLOC1S1, BRD4, BTK, C1orf162, CD1D, CTSLP2, ELF4, ERCC5, FAM53B, FAM78A, FTH1, FUCA1, IRF5, ITGAM, MAN2A2, MAPK14, MIS18BP1, NAGK, PLEKHG3, PLXNC1, PRKCD, SASH3, SCPEP1, SERPINB9, SIGIRR, THEMIS2, TNFRSF1B, VASP, XPO6, ZBTB34	2647, 128346, 403341, 59307, 1432, 2073, 3684, 9473, 9679, 59342, 5580, 26030, 10154, 23214, 695, 7408, 54440, 27106, 7133, 55577, 912, 2517, 7439, 23476, 4122, 2495, 5272, 286336, 3663, 1517, 55320, 2000	4.67836	388	1021	15078	1.21797	0.188146	0.944594	174	ABHD17A, ABTB1, ACSF3, ANKRD13D, AP1G2, AP2A2, APBB3, ARAP1, ARHGEF10L, ARPC1B, ARRB1, ARRDC2, ATHL1, ATP5D, ATP6AP2, ATP6V0D1, BCKDK, BRD4, BUD31, C5AR1, C7orf26, CALHM2, CALM1, CAMK1, CAPN1, CARD19, CCDC124, CCDC22, CCND3, CCNI, CCT4, CD300A, CD300C, CDA, CDC37, CDC42EP3, CEBPA, CKAP4, CLCN7, CPNE1, CRYBB2P1, CTBP2, CTSLP2, CTSZ, CYBA, CYBB, DAGLB, DAZAP2, DDX17, DEF6, DEF8, DTX4, DUSP22, DYX1C…	3087, 10791, 338692, 4205, 51228, 1318, 801, 22870, 115098, 1416, 10295, 90231, 156, 124245, 63891, 7942, 1522, 2950, 59342, 10159, 2011, 10137, 84270, 55640, 10154, 5226, 1488, 1186, 54626, 8405, 11140, 22980, 23471, 51230, 55959, 50619, 161, 408, 23476, 2219, 10095, 84687, 2162, 9051, 8536, 11336, 1517, 282974, 9802, 823, 10871, 55160, 25777, 114882, 7329, 3029, 2268, 10521, 81858, 2783, 2313, …	5.12821	2040	1003	14853	1.26308	0.000645703	0.0719878
Females DMR Genes	GOTERM_CC_DIRECT	GO:0005887~integral component of plasma membrane	40	ADGRE1, B3GNT3, BEST1, BPI, CD1D, CD3E, CD40LG, CD69, CD70, CD8A, CHRNA9, CLEC4M, ESYT2, GRM7, GUCY2F, HHIP, KCNA1, KCNJ18, MC3R, MELTF, MPZL1, MRC2, MRGPRX1, MTNR1B, NLGN3, PLXNB3, PLXNC1, PTGFR, PTPRH, SLC13A5, SLC22A25, SLC22A31, SLC22A6, SLC24A3, SLC25A14, SLC2A5, SLC39A12, SLC52A3, TGFBR2, TNFRSF1B	54413, 969, 5737, 2917, 6518, 925, 387601, 64399, 55584, 9902, 284111, 7048, 57488, 57419, 10154, 5794, 959, 4159, 146429, 9356, 259249, 2015, 3736, 10331, 221074, 671, 10332, 916, 970, 5365, 7133, 912, 7439, 4544, 100134444, 4241, 113278, 9019, 9016, 2986	5.84795	435	1347	17351	1.18448	0.192148	0.998494	204	ABCB5, ACVRL1, ADGRB1, ADGRG1, ADRA1B, ADRA2C, ADRM1, AGTR1, ANKH, APP, AQP1, AQP5, AQP7, ASIC4, ATP2A1, ATP2B3, ATP2C2, AXL, BPI, BTN1A1, C5AR1, CALHM2, CCKBR, CCR10, CD1E, CD226, CD27, CD300C, CD40, CD5, CD81, CDH4, CELSR1, CHRM4, CHRNB1, CHRNE, CLCN2, CLCN4, CLEC1B, CNTN2, CORIN, CTLA4, CYBB, DDR2, EDNRB, ENPEP, EPCAM, EPHA2, F2RL3, FAM26F, FAT1, FGFR1, FLRT1, GABRA1, GABRD, GABRQ, GJA5, GLRA2…	8884, 1318, 5733, 943, 4897, 5739, 152, 2857, 59341, 2853, 1183, 1181, 5361, 939, 144448, 2847, 3916, 2842, 2840, 1493, 5754, 10871, 10329, 23539, 921, 3949, 728, 2837, 64078, 65078, 348932, 146429, 5245, 441631, 10888, 128674, 55879, 913, 2827, 2826, 28231, 610, 185, 1839, 6382, 4241, 4354, 10246, 4352, 4072, 2899, 575, 2994, 5329, 60482, 115584, 975, 2260, 4543, 23166, 4544, 10666, 51266, 84957…	6.01238	2306	1334	17099	1.13393	0.0303792	0.913664
Females DMR Genes	GNF_U133A_QUARTILE	Pituitary_3rd	61	ACAN, ADD1, APC2, ARHGEF4, B3GNT3, BEST1, C1QL1, CACNA1A, CCDC177, CD8A, CDH2, CDKN1C, CEND1, CEP170B, CHST8, COL6A1, CSGALNACT1, DYNLRB1, EPB41, FAXDC2, FLJ42627, FXYD2, GJB1, GRP, IPCEF1, KIF1A, LAMP2, LHX3, MAN2A2, MYO1C, NCAN, NLGN3, NOX5, NPAS3, NR2E3, OR7A5, PCSK1N, PELP1, PHYHIP, PIK3R1, PLEKHB1, PLEKHG3, PLXNB3, PNLIP, PNMA1, PRDM2, PRMT8, PSRC1, RAB33A, RALB, RTN4, SLC25A14, SORT1, SOX10…	54413, 1291, 26659, 9240, 50649, 2705, 486, 6872, 118, 10297, 26034, 3920, 10826, 9796, 79788, 6663, 26030, 56341, 773, 10331, 5365, 57213, 8022, 7439, 10002, 4122, 64067, 547, 6932, 56928, 55790, 645644, 5406, 1000, 9016, 27043, 7799, 925, 1028, 176, 4641, 9363, 283638, 64377, 83658, 84722, 10882, 57142, 5899, 56936, 27344, 1463, 6855, 2922, 6272, 79400, 6861, 58473, 2035, 51286, 5295	8.91813	307	2236	12706	1.12909	0.194111	0.783525	339	ABCA2, ABCB9, ACSL3, ACTL8, ADAMTS2, ADAP1, ADGRB1, AGPAT4, AGT, ALDH7A1, ALOX12P2, ANGPTL2, ANKRD11, AOC4P, APBA2, APC2, APITD1, APP, AQP7, ARHGAP33, ARHGDIG, ARMC7, ARMC9, ARSD, ARTN, ASIC4, ATP2B3, ATP9A, AVIL, BAIAP2, BEGAIN, BEX4, BORCS6, BRINP2, BTBD3, C12orf43, C21orf2, CALM1, CALML3, CAMK1G, CAMK2N1, CAMKK2, CAMTA1, CCDC177, CCDC22, CCKBR, CCNI, CDH4, CDK18, CDK5R1, CELA3B, CELF3, CELSR2,…	29123, 4204, 100169890, 57209, 440270, 1318, 801, 27065, 4897, 80210, 22905, 22903, 54498, 745, 79605, 59341, 7066, 6615, 5228, 89853, 11092, 1183, 23500, 5361, 3092, 81492, 4892, 23261, 56920, 10472, 56649, 5650, 7341, 401, 8242, 9980, 23534, 51491, 25778, 23633, 81856, 20, 8303, 54472, 81569, 7335, 414, 11343, 375057, 8851, 23387, 150726, 9899, 79838, 158747, 9895, 10079, 2300, 321, 810, 2302, …	9.99116	1695	2210	12541	1.13493	0.00406369	0.0515589
Females DMR Genes	GNF_U133A_QUARTILE	Skeletal Muscle_3rd	146	ACTC1, ADD1, ANKLE2, ANXA3, APC2, ARHGAP6, ARHGAP8, ARHGEF4, B3GNTL1, BEST1, BRD4, C1QL1, C20orf24, CCDC88C, CD8A, CDH20, CDKL5, CDKN1C, CEP170B, CETN1, CHRNA9, CLEC4M, COL6A1, CPED1, CSGALNACT1, CTSV, CXCL5, CXCL6, CYP11B1, CYP2D6, DNASE2, DYNLRB1, EDN1, ESRP2, FAXDC2, FBXO21, FKRP, FLJ42627, FMOD, FOXB1, FOXC1, FOXE1, FTH1, FUCA1, GJB1, GLUD2, GRP, GUCY2F, HDLBP, HNRNPD, HNRNPF, HOXA5, HOXD1, H…	2747, 1291, 30820, 25961, 3684, 79147, 374291, 2296, 7357, 10297, 3679, 59342, 6611, 3920, 8425, 10826, 79788, 3202, 4218, 9356, 5742, 10332, 81490, 28316, 57213, 113791, 9875, 1906, 1584, 8022, 10916, 23476, 4122, 11280, 2331, 547, 3911, 23063, 4792, 643224, 1515, 29978, 55062, 440193, 7799, 925, 4641, 9902, 23014, 79974, 6374, 1068, 6372, 55001, 5967, 57419, 5152, 280658, 10882, 5899, 3736, 561…	21.345	307	5698	12706	1.06048	0.198527	0.76271	808	AAR2, ABCA7, ABHD11, ABHD17A, ACLY, ACP5, ACSL3, ACTL8, ACTN1, ACVRL1, ACY1, ADAMTS2, ADAMTS8, ADAMTS9, ADGRG1, ADPRH, ADRA1B, ADRA2C, ADRM1, AFF2, AGTR1, AIP, AKAP8, AKT1, AKT2, ALAS2, ALDH1A3, ALDH3A2, ALDH3B2, ALDH7A1, ALOX12, ALOX12B, ALOX12P2, ALOXE3, ALPI, ALPPL2, AMOTL2, ANGPTL2, ANKH, ANKRD11, ANXA3, AOC3, AP2A2, APC2, APOH, APP, ARAP1, ARFGAP3, ARHGEF10L, ARL1, ARMC7, ARMCX5, ARSD, ARTN,…	54101, 23658, 63923, 6874, 5373, 943, 1416, 10994, 22905, 374291, 2950, 745, 3485, 29911, 339479, 3291, 8405, 63935, 5361, 2944, 8019, 79092, 2946, 920, 51491, 55210, 25777, 7329, 25778, 924, 55922, 513, 6888, 6886, 726, 7335, 2972, 51293, 79623, 51298, 79838, 913, 79637, 1832, 28231, 6480, 64792, 1839, 525, 64794, 8433, 987, 50853, 10069, 10955, 984, 404093, 4968, 442421, 9592, 706, 2990, 306, 7…	23.8137	1695	5615	12541	1.06469	0.00578982	0.055042
Females DMR Genes	UP_KEYWORDS	Disulfide bond	90	ACAN, ADGRE1, BPI, BST1, CACNA1A, CD1D, CD3E, CD40LG, CD69, CD70, CD8A, CEACAM18, CETP, CHCHD4, CHRNA9, CLEC4M, COMP, CTSS, CTSV, CXCL5, CXCL6, DEFB127, DEFB128, DNASE2, EDN1, ELN, FBLN7, FIBCD1, FKRP, FMOD, GABRG1, GDF7, GRM7, GUCY2F, HHIP, HHLA2, HS3ST3A1, HTR3A, IFNL1, IFNL3, ITGA7, ITGAM, KIAA1324L, KLK4, LAMA5, LAMP2, LGALS13, LRFN1, LTBP4, MAN2A2, MELTF, MPO, MPZL1, MRC2, MTNR1B, MTTP, NCAN…	54413, 2006, 5737, 26659, 683, 140850, 29124, 59307, 60675, 4353, 2917, 131474, 151449, 7455, 1311, 3684, 64399, 55584, 79147, 3679, 1520, 3920, 8425, 84929, 10154, 5794, 773, 7032, 9955, 219952, 57622, 2015, 10332, 5742, 671, 7441, 970, 7133, 5365, 7031, 113791, 1906, 4544, 4547, 4122, 2331, 3911, 2565, 9019, 5406, 11148, 1515, 2986, 340547, 969, 254786, 4993, 925, 27181, 176, 1071, 9902, 6374, …	13.1579	501	3140	19218	1.09947	0.199156	0.891487	453	ABCA7, ACE, ACHE, ACP5, ACVRL1, ADAMTS10, ADAMTS14, ADAMTS2, ADAMTS3, ADAMTS7, ADAMTS8, ADAMTS9, ADAMTSL5, ADGRB1, ADGRG6, ADM, ADRA1B, ADRA2C, AGT, AGTR1, AKT1, AKT2, ALPI, ALPP, ALPPL2, AMIGO3, ANGPTL2, AOC3, APOH, APP, ARTN, ASIC4, ATP2A1, AXL, BGLAP, BGN, BPI, BPIFB3, BPIFB6, BTN1A1, C10orf54, C1orf204, C1S, C3, C5AR1, CACNA1B, CACNA1F, CAMP, CANX, CARD19, CBLN1, CBLN4, CCKBR, CCL1, CCL13, CC…	2006, 941, 63923, 221935, 943, 151449, 140453, 391194, 152, 6357, 2857, 3485, 3486, 11095, 84270, 5228, 284677, 79812, 2220, 347252, 5361, 207, 140766, 208, 57211, 939, 164656, 6361, 338339, 613210, 2219, 128646, 6367, 84894, 2842, 2840, 29906, 920, 27189, 10871, 118856, 51499, 820, 924, 821, 128859, 921, 728, 2837, 6373, 389816, 6370, 343637, 51293, 79623, 203074, 27199, 1448, 729767, 5345, 1088…	13.351	2527	3066	18919	1.10616	0.00780496	0.321735
Females DMR Genes	UNIGENE_EST_QUARTILE	eye_normal_3rd	139	ACAN, ACTC1, ADD1, ANKRD20A19P, ANKRD33, ANO4, APC2, ARHGEF3, ARHGEF4, ARRB2, B4GALNT4, BLOC1S1, BMS1P6, C11orf58, C1QL1, CASC10, CCDC177, CD70, CDC42BPG, CDKN1C, CEND1, CEP170B, CETP, CHCHD4, CHST8, COLCA2, CXXC5, ELK1, EOMES, EPB41, F8A1, FAM200B, FAM58A, FBLN7, FIBCD1, FOXC1, FXYD2, GABRG1, GADD45A, GATS, GRP, GUCY2F, HDX, HTR3A, KCNIP1, KCNJ18, KIAA2022, KIF1A, LHX3, LINC00899, LINC00900, LOC…	2647, 54413, 9240, 100271722, 2002, 30820, 486, 157753, 131474, 8320, 374291, 2296, 10297, 284111, 84929, 120376, 56341, 10154, 9356, 25973, 81490, 57213, 8022, 409, 10002, 4122, 92293, 139065, 84939, 56928, 547, 219402, 84996, 283143, 84330, 29978, 403341, 728194, 7799, 176, 1071, 4641, 9902, 10944, 121601, 1647, 148398, 90826, 352954, 55001, 4092, 27199, 5152, 10882, 338707, 65267, 27090, 1463,…	20.3216	421	5145	16626	1.06693	0.209779	0.803422	742	AAR2, ABCA2, ABCA7, ABCB5, ABCB9, ABHD12, ABHD15, ABTB1, ACBD5, ACHE, ACLY, ACOT6, ACP5, ACRC, ACSF3, ACVRL1, ACY1, ADAMTS2, ADAMTS3, ADAMTS8, ADM, ADPRM, ADRM1, AFF2, ALAS2, ALDH3A2, ALDH7A1, ALKBH6, ALOX12B, ALOXE3, AMOTL2, ANKDD1A, ANKH, ANKRD20A11P, ANKRD33, ANKRD40, ANO1-AS2, ANXA6, AP2A2, APBA2, APC2, APITD1, APOC2, AQP5, ARHGEF3, ARMC9, ASS1, ASXL2, ATP2B3, ATP5D, ATP6V0E2-AS1, ATP6V1B1, A…	56099, 254312, 23510, 8884, 100271722, 63923, 27065, 10993, 10994, 22905, 374291, 2950, 745, 284467, 59344, 79605, 3485, 148808, 84270, 11095, 256764, 605, 6496, 5228, 158314, 400566, 58498, 347252, 23500, 128653, 100270804, 344, 79816, 339344, 140767, 23640, 161, 84993, 606551, 342667, 2219, 8019, 2946, 5214, 29906, 23534, 212, 8864, 10871, 130576, 25778, 820, 164781, 23539, 55922, 157773, 513, …	21.8686	2257	5071	16387	1.06238	0.0204291	0.132906
Females DMR Genes	INTERPRO	IPR020479:Homeodomain, metazoa	5	GBX1, HOXA5, HOXB1, HOXB6, HOXD1	3202, 3216, 2636, 3231, 3211	0.730994	451	92	17495	2.10824	0.212183	0.988474	20	BARHL1, DLX5, EMX1, EN2, GBX2, GSX1, HHEX, HMX1, HOXA11, HOXB3, HOXB4, HOXB5, HOXC8, MEOX1, NKX2-3, NKX2-5, NKX2-6, NKX3-1, NKX6-1, PITX2	3087, 3214, 3215, 219409, 3224, 3207, 3213, 2016, 2637, 159296, 1749, 4824, 4825, 56751, 3166, 5308, 2020, 4222, 1482, 137814	0.589449	2292	92	17224	1.63366	0.0323067	0.970762
Females DMR Genes	GOTERM_CC_DIRECT	GO:0005886~plasma membrane	104	ADD1, ANO4, ANO9, ANXA3, ARRB2, ARRDC2, ATP8B4, BEST1, BST1, BTK, C2CD4A, CABP7, CACNA1A, CACNG8, CD1D, CD3E, CD40LG, CD70, CD8A, CDH2, CDH20, CHRNA9, CLDN25, CLECL1, EPB41, ERAS, FXYD2, GNG8, GPR146, GPR160, GRM7, HDLBP, HTR3A, IPCEF1, ITGA7, ITGAM, KCNA1, KCNE5, KCNIP1, KCNJ18, KIAA1524, LAMP2, LANCL2, LIMS2, LRFN1, MAGED1, MC3R, MTNR1B, MYADM, MYO1C, NFKBIA, NKD1, OR2C1, OR4C46, OR6C3, OR6Q1, …	91663, 5737, 26659, 683, 160365, 30820, 486, 59283, 3684, 3679, 115330, 284111, 3920, 56341, 10154, 4218, 219952, 9356, 7408, 28316, 5365, 113791, 409, 11280, 79895, 56928, 4792, 1000, 29978, 340547, 254786, 5355, 23630, 925, 4641, 9363, 121601, 119749, 26996, 7048, 4092, 57419, 27199, 695, 57142, 5899, 164633, 3736, 916, 27106, 6272, 912, 55679, 644672, 257397, 2917, 6518, 7455, 118, 55584, 9414…	15.2047	435	3828	17351	1.08367	0.213231	0.998763	541	ABCA7, ABCB5, ABHD12, ABTB1, ACE, ACHE, ACLY, ACTN1, ACVRL1, ADAP1, ADCY4, ADGRB1, ADGRG3, ADGRG6, ADRA1B, ADRA2C, ADRM1, AFAP1L1, AGTR1, AIP, AKT1, AKT2, ALOX15, ALPI, ALPP, ALPPL2, AMER1, ANKH, ANKRD11, ANKRD13D, ANXA3, AOC3, AP2A2, APBA2, APP, AQP1, AQP12A, AQP5, AQP7, ARAP1, ARHGAP33, ARHGEF1, ARRB1, ARRDC2, ATP11C, ATP2B3, ATP5O, ATP6AP2, ATP6V0A2, ATP9A, AXL, BAIAP2, BAIAP2L1, BAIAP2L2, BCA…	56099, 8419, 29123, 941, 8884, 801, 221935, 156, 391194, 152, 2950, 80834, 115330, 59341, 539, 2011, 2853, 11094, 5361, 55959, 207, 57211, 208, 939, 50619, 164656, 161, 338339, 408, 128853, 8727, 2847, 7341, 84894, 79092, 2840, 920, 823, 10871, 55113, 5355, 130576, 924, 921, 23539, 148252, 728, 2837, 51293, 348932, 27199, 151473, 8851, 5245, 10888, 10079, 128674, 321, 1305, 137075, 913, 2826, 375…	15.9446	2306	3769	17099	1.06435	0.0464902	0.945393
Females DMR Genes	PRINTS	PR00024:Homeobox signature	5	GBX1, HOXA5, HOXB1, HOXB6, HOXD1	3202, 3216, 2636, 3231, 3211	0.730994	125	92	4645	2.01957	0.230237	0.985899	20	BARHL1, DLX5, EMX1, EN2, GBX2, GSX1, HHEX, HMX1, HOXA11, HOXB3, HOXB4, HOXB5, HOXC8, MEOX1, NKX2-3, NKX2-5, NKX2-6, NKX3-1, NKX6-1, PITX2	3087, 3214, 3215, 219409, 3224, 3207, 3213, 2016, 2637, 159296, 1749, 4824, 4825, 56751, 3166, 5308, 2020, 4222, 1482, 137814	0.589449	633	92	4579	1.57257	0.0435303	0.965117
Females DMR Genes	CGAP_SAGE_QUARTILE	8:brain_normal whitematter, cerebral cortex_3rd	42	ANP32B, APC2, ARHGEF3, ARHGEF4, ARRDC2, BLOC1S1, BMS1P6, BPI, CEND1, CYP11B1, ELK1, F8A1, FAM58A, FAXDC2, GATS, GLUD2, INCENP, IPCEF1, KIF1A, LOC440390, LPIN2, NAT8L, NDUFS7, PCDHGA1, PCDHGA2, PCDHGA3, PCDHGA6, PCDHGA7, PCDHGB4, PCDHGB5, PCSK1N, PHYHIP, PIK3R1, PLEKHB1, PRMT8, RTN4, SLC45A1, SMIM10L2B, SORT1, SOX10, ZNF414, ZNF579	2647, 2747, 2002, 50649, 642826, 339983, 10541, 440390, 56101, 50650, 8263, 50651, 374291, 10297, 8641, 92002, 56109, 352954, 56108, 26034, 10826, 9796, 6663, 56341, 57142, 3619, 27344, 671, 27106, 6272, 644596, 1584, 163033, 56114, 56113, 9663, 56112, 547, 84330, 58473, 51286, 5295	6.14035	388	1414	15078	1.15428	0.230375	0.951624	218	ABCA2, ABHD12, ABHD17A, AKT1, ANKRD40, ANKRD62, ANXA6, AP2A2, APC2, APP, ARHGEF3, ARL1, ARRDC2, ATG101, ATP5D, ATP6V0A2, ATP6V0D1, BEX4, BMS1P6, BOK, BPI, BRSK1, BTBD2, C10orf10, C21orf2, C2orf15, C4orf48, C9orf106, CACTIN-AS1, CALB2, CALM1, CAMK1, CAMK1G, CAMK2N1, CAMKK1, CAMKK2, CATSPER2P1, CBLN1, CBX7, CCM2, CCND3, CCNI, CD99L2, CDC34, CDH4, CDK18, CELF3, CELF4, CELSR2, CFAP20, CHD5, CLIP3, CN…	56099, 23510, 100169890, 801, 156, 374291, 745, 54498, 158219, 55643, 8408, 23500, 5361, 207, 140767, 23640, 161, 10472, 83605, 606551, 400, 440278, 150590, 9980, 25777, 51499, 126374, 440390, 513, 20, 148252, 116412, 11346, 401115, 159013, 150726, 641654, 57609, 10073, 610, 4624, 58473, 80303, 56904, 153090, 10858, 5129, 221061, 4354, 26038, 7450, 642826, 165721, 50650, 23179, 10381, 2675, 56105…	6.42499	2040	1398	14853	1.13536	0.0236456	0.386421
Females DMR Genes	INTACT	1678:translocase of inner mitochondrial membrane 8 homolog A (yeast)(TIMM8A)	2	ARID3A, CDT1	81620, 1820	0.292398	325	11	13597	7.60671	0.233092	0.999769	5	ADRM1, ARID3A, JOSD1, PCGF6, XRCC3	7517, 84108, 1820, 11047, 9929	0.147362	1791	11	13449	3.41328	0.0476289	0.999562
Females DMR Genes	PIR_SEQ_FEATURE	domain: extracellular	6	CD40LG, CD70, CDH2, GJB1, ITGAM, PTPRH	5794, 959, 2705, 970, 3684, 1000	0.877193	50	119	1744	1.75866	0.238969	0.952613	24	APP, C5AR1, CD27, CD40, CD5, CD81, CDH4, EGFR, EPCAM, F3, FGFR1, FURIN, GJB2, IL4R, ITGAX, ITGB5, LDLR, PDGFRB, PTK7, PVR, SELPLG, TFRC, TNFRSF1A, TNFRSF8	5754, 958, 1002, 1956, 7037, 2706, 943, 5045, 3693, 975, 921, 7132, 939, 351, 2260, 3949, 4072, 728, 6404, 3687, 3566, 2152, 5817, 5159	0.707339	243	114	1718	1.48841	0.0407435	0.95879
Females DMR Genes	CGAP_SAGE_QUARTILE	34:cerebellum_normal cerebellum_3rd	42	ARHGAP6, BMS1P6, BPI, CCDC144B, CHST8, CTSS, CXXC5, ECHDC1, ELK1, FAXDC2, HPF1, IPCEF1, KCNIP1, KCNJ18, MFSD13A, MYO1C, NDUFS7, NUDT13, PCDHGA1, PCDHGA2, PCDHGA3, PCDHGA6, PCDHGA7, PCDHGB4, PCDHGB5, PCSK1N, PDE9A, PDZD3, PHYHIP, PLEKHB1, PRDM2, PRMT8, RTN4, SDHAP3, SLC22A31, SLC2A5, SLC45A1, TBC1D8B, UNC45A, VPS4B, ZNF414, ZNF579	55862, 54885, 79847, 2002, 30820, 79849, 6518, 25961, 7799, 642826, 4641, 56101, 64377, 50651, 374291, 8641, 728609, 1520, 56109, 56108, 26034, 10826, 9796, 56341, 5152, 57142, 146429, 51523, 9525, 27344, 395, 671, 284047, 55898, 100134444, 163033, 56114, 56113, 56112, 54969, 84330, 58473	6.14035	388	1428	15078	1.14297	0.24349	0.955995	233	ABHD17A, ABTB1, ADRM1, AFG3L1P, AIP, AKT1, ANKRD13D, ANKRD62, AP1G2, AP2A2, ARHGAP33, ARHGEF10L, ATP5D, ATP6V0A2, ATP6V0D1, B3GNT6, BCAR1, BMS1P6, BPI, C1orf43, C21orf2, C2orf15, C9orf106, CACNA1B, CACTIN-AS1, CALB2, CALM1, CAMK1, CAMKK1, CAMKK2, CAMTA1, CATSPER2P1, CBLN1, CBX7, CCDC144A, CCM2, CCNI, CCT4, CD99L2, CDH4, CDIPT, CDK18, CDK5R1, CELF4, CERK, CES4A, CHD4, CHRNB1, CLCN4, CLIP3, COPS5, …	56099, 1479, 801, 27065, 100133957, 156, 374291, 653489, 158219, 8408, 1183, 51360, 207, 161, 23261, 10472, 83605, 10721, 84687, 2020, 163255, 440278, 150590, 9980, 9885, 25778, 23633, 513, 148252, 116412, 1840, 172, 7335, 3750, 11343, 65078, 85444, 221091, 8851, 146429, 159013, 23387, 150726, 55201, 10888, 90507, 55384, 10073, 610, 25912, 58473, 56904, 153090, 283174, 5129, 79847, 7249, 572558, …	6.86708	2040	1407	14853	1.20572	0.00110872	0.0917493
Females DMR Genes	GOTERM_BP_DIRECT	GO:0000122~negative regulation of transcription from RNA polymerase II promoter	22	ANKRD33, CDKN1C, CXXC5, EDN1, EOMES, FOXE1, HOPX, MAGEA2, MOSPD1, MYB, NFIX, NR2E3, PAX5, RCOR2, RIPPLY3, RLIM, RXRA, SMAD7, SOX18, SUDS3, TCF7, TFAP2B	341405, 7021, 51523, 5079, 56180, 2304, 1028, 6256, 1906, 10002, 4602, 64426, 8320, 4101, 54345, 283248, 4784, 6932, 53820, 4092, 84525, 51132	3.21637	404	709	16046	1.23243	0.247172	0.999589	123	ANKRD2, ANKRD33, ARX, ATF3, AURKB, BCOR, BEND3, CBX7, CEBPA, CHD4, CRY1, CTBP2, CUX2, CXXC5, DAB2IP, DMRT1, DNAJB5, DNMT3A, DNMT3B, DUSP22, EDNRB, EED, ETV3L, FAM220A, FGFR1, FOXJ1, FOXO1, FOXP3, GATA3, GLI2, HELT, HES3, HES7, HEYL, HHEX, HIC1, HMX1, HNF1A, HOXB3, HOXB4, HOXC8, ID2, IFI16, IRF2, IRF2BPL, IRF8, JDP2, KANK2, KLF16, MAF, MECP2, MEF2A, MEIS2, MLX, MOSPD1, MSC, MTDH, MYPOP, NCOR2, NKX…	7494, 3087, 4204, 55841, 4205, 9242, 1108, 9241, 57673, 163050, 6208, 4825, 170302, 59341, 4212, 122953, 25822, 5741, 6615, 1482, 50943, 1488, 8409, 6299, 22980, 3090, 339344, 164656, 9745, 10472, 10002, 6608, 8726, 57167, 54039, 6778, 7554, 23316, 84911, 1910, 8864, 54880, 2625, 3214, 3213, 7329, 26287, 1788, 1789, 92140, 6945, 7040, 6886, 5138, 4094, 84792, 7528, 3224, 2308, 56180, 5245, 23492,…	3.62511	2130	705	15835	1.29704	0.00172081	0.892511
Females DMR Genes	GOTERM_BP_DIRECT	GO:0016477~cell migration	7	APC2, CDH2, FOXC1, FOXE1, HOXA5, LAMA5, SCYL3	2296, 3202, 10297, 2304, 3911, 57147, 1000	1.02339	404	168	16046	1.65491	0.247675	0.999494	35	ADGRG1, APC2, ASAP3, BCAR1, BRAT1, CDK1, DGKZ, ENPEP, EPHA2, ERG, FAT1, FGFR1, FGR, FSCN3, FYN, ITGB3, MYO18A, PAK4, PDGFRB, PPP1R9B, PSTPIP1, PTK7, RAB1A, RASGEF1A, SCYL3, SDC1, SDC3, SNAI1, TGFB1, TMEM18, TNK2, TNN, TNS3, TYK2, VAV2	5754, 9289, 29999, 64759, 63923, 7297, 2268, 2078, 983, 10298, 7040, 2195, 10297, 9672, 8525, 6615, 2028, 5159, 5861, 129787, 221002, 1969, 221927, 9564, 3690, 2260, 399687, 7410, 84687, 55616, 2534, 9051, 10188, 6382, 57147	1.03154	2130	167	15835	1.55808	0.00817209	0.971048
Females DMR Genes	INTACT	386681:keratin associated protein 10-8(KRTAP10-8)	10	C19orf25, FAM27E3, FOXB1, NKD1, PAX5, PDE9A, PTPRH, SLC13A5, ZNF330, ZNF414	5794, 5152, 27023, 5079, 100131997, 27309, 284111, 148223, 84330, 85407	1.46199	325	289	13597	1.44764	0.25268	0.999827	52	ALPI, ALPP, ATP5D, C3, CYP2S1, DHX57, FAH, FOXB1, GFOD1, GLRX3, HHEX, HOXB5, HOXC8, IGSF8, IP6K3, ITGB5, JOSD1, KLK8, LRFN4, LUZP4, MUL1, MYPOP, NAB2, NKD1, OPCML, PAX5, PDE9A, PIGS, PTGER3, PTK7, PVR, RAB19, RASD1, RPS28, SLC25A42, SLIT1, SPACA9, SPRY2, TAPBPL, TGFB1, UXT, VEZF1, YIPF3, YY1, ZDHHC1, ZNF124, ZNF264, ZNF32, ZNF497, ZNF578, ZNF696, ZNF837	93185, 7678, 27023, 3087, 5733, 55080, 9929, 248, 11092, 29785, 90957, 8409, 10539, 5079, 7580, 339344, 78999, 3693, 29800, 284439, 147660, 4978, 79943, 79594, 5754, 54438, 11202, 3215, 94005, 51655, 513, 117283, 7040, 116412, 25844, 6585, 85407, 5152, 250, 7528, 51213, 9422, 10253, 3224, 162968, 6234, 401409, 718, 7716, 4665, 5817, 2184	1.53257	1791	285	13449	1.3701	0.0159419	0.998772
Females DMR Genes	CGAP_EST_QUARTILE	21341:lung_neoplasia_3rd	7	BRD4, CTSS, ESYT2, MYADM, MYO1C, NASP, PRKD2	91663, 25865, 23476, 1520, 4678, 57488, 4641	1.02339	387	169	15275	1.63486	0.256201	0.992237	33	ACLY, AP2A2, ASXL2, ATHL1, BAIAP2, BRD4, CDK18, CELF6, CLIC4, DNAJC5, DUSP22, ELL, GSTP1, IL10RA, LDLR, LPCAT1, LRPAP1, MAMSTR, MYADM, MYO9B, NASP, PACSIN2, PFKP, PRSS22, SDC1, SLC25A25, SLC6A8, ST6GAL1, SYT7, TCTA, TRIM35, UBXN1, ZNF544	91663, 60677, 4043, 5129, 284358, 56940, 6535, 6988, 114789, 79888, 55252, 3949, 80162, 2950, 80331, 4678, 11252, 4650, 51035, 25932, 47, 64063, 9066, 27300, 161, 23476, 10458, 6480, 6382, 23087, 5214, 3587, 8178	0.972591	2090	168	15064	1.41579	0.0368725	0.987353
Females DMR Genes	INTERPRO	IPR013783:Immunoglobulin-like fold	20	ACAN, CD1D, CD3E, CD8A, CEACAM18, HHLA2, LRFN1, MPZL1, NCAN, PHYHIP, PLXNB3, PLXNC1, PTPRH, RBPJL, SIGIRR, SIGLEC8, SP1, VPREB1, VSIG1, VSTM5	5794, 340547, 59307, 57622, 1463, 729767, 7441, 925, 916, 387804, 27181, 176, 6667, 5365, 912, 9019, 11148, 11317, 9796, 10154	2.92398	451	623	17495	1.24532	0.256278	0.989572	97	AMIGO3, ANTXRL, AXL, BTN1A1, C10orf54, C1orf204, CAMTA1, CD1E, CD226, CD300A, CD300C, CD300E, CD4, CD7, CD80, CEACAM18, CEACAM20, CHL1, CILP2, CMYA5, CNTN1, CNTN2, CTLA4, EBF3, EBI3, EPHA2, F13A1, F3, FCRLB, FGFR1, FLRT1, FSD1, HAPLN4, HAVCR2, HEPACAM, HFE, HSPG2, IGDCC3, IGFBPL1, IGLL1, IGLL5, IGSF21, IGSF6, IGSF8, IGSF9, IL10RA, IL12RB1, IL1RAPL2, IL4R, INSR, ISLR, ISLR2, KDR, KIRREL, L1CAM, LA…	93185, 127943, 127294, 79187, 941, 59307, 117166, 4352, 64115, 3339, 10290, 63923, 10507, 221935, 55080, 4897, 342510, 89858, 84966, 54910, 100130520, 84868, 2152, 10752, 6398, 11326, 10154, 5159, 3594, 11043, 284677, 5793, 195977, 347252, 50863, 5361, 3791, 9543, 100423062, 78999, 2260, 23261, 56920, 10666, 3543, 128646, 202333, 4978, 84894, 10148, 2162, 3643, 3587, 253738, 1493, 5754, 26280, 92…	2.85883	2292	601	17224	1.21288	0.0300595	0.971795
Females DMR Genes	GOTERM_BP_DIRECT	GO:0048010~vascular endothelial growth factor receptor signaling pathway	4	FOXC1, MAPK14, PIK3R1, PRKD2	2296, 25865, 1432, 5295	0.584795	404	72	16046	2.20655	0.270796	0.999522	18	AXL, BAIAP2, BCAR1, CYBA, CYBB, FYN, HSPB1, ITGB3, KDR, MAPK13, NCKAP1L, PGF, PIK3R2, RAC1, ROCK2, SRC, VAV2, XBP1	7494, 6714, 5603, 3791, 9564, 3690, 3315, 3071, 7410, 10458, 558, 2534, 1535, 5879, 5228, 1536, 5296, 9475	0.530504	2130	72	15835	1.85857	0.0132754	0.97384
Females DMR Genes	GENE3D	2.60.40.10:Immunoglobulins	20	ACAN, CD1D, CD3E, CD8A, CEACAM18, HHLA2, LRFN1, MPZL1, NCAN, PHYHIP, PLXNB3, PLXNC1, PTPRH, RBPJL, SIGIRR, SIGLEC8, SP1, VPREB1, VSIG1, VSTM5	5794, 340547, 59307, 57622, 1463, 729767, 7441, 925, 916, 387804, 27181, 176, 6667, 5365, 912, 9019, 11148, 11317, 9796, 10154	2.92398	220	623	8357	1.21947	0.277443	1	97	AMIGO3, ANTXRL, AXL, BTN1A1, C10orf54, C1orf204, CAMTA1, CD1E, CD226, CD300A, CD300C, CD300E, CD4, CD7, CD80, CEACAM18, CEACAM20, CHL1, CILP2, CMYA5, CNTN1, CNTN2, CTLA4, EBF3, EBI3, EPHA2, F13A1, F3, FCRLB, FGFR1, FLRT1, FSD1, HAPLN4, HAVCR2, HEPACAM, HFE, HSPG2, IGDCC3, IGFBPL1, IGLL1, IGLL5, IGSF21, IGSF6, IGSF8, IGSF9, IL10RA, IL12RB1, IL1RAPL2, IL4R, INSR, ISLR, ISLR2, KDR, KIRREL, L1CAM, LA…	93185, 127943, 127294, 79187, 941, 59307, 117166, 4352, 64115, 3339, 10290, 63923, 10507, 221935, 55080, 4897, 342510, 89858, 84966, 54910, 100130520, 84868, 2152, 10752, 6398, 11326, 10154, 5159, 3594, 11043, 284677, 5793, 195977, 347252, 50863, 5361, 3791, 9543, 100423062, 78999, 2260, 23261, 56920, 10666, 3543, 128646, 202333, 4978, 84894, 10148, 2162, 3643, 3587, 253738, 1493, 5754, 26280, 92…	2.85883	1113	601	8262	1.19808	0.036678	1
Females DMR Genes	GOTERM_MF_DIRECT	GO:0044212~transcription regulatory region DNA binding	8	FOXC1, RCOR2, RXRA, SMAD7, SOX18, SP1, TAF1, TCF7	2296, 54345, 283248, 6932, 6256, 6872, 6667, 4092	1.16959	409	209	16150	1.51145	0.277671	0.99342	42	ARRB1, ASH2L, ATF3, ATF4, BCL11B, BCOR, CDC5L, CEBPA, CTCFL, DLX5, ELMSAN1, GATA3, GATA5, GRHL1, HHEX, HNF1A, IZUMO2, NKX2-5, NKX3-1, PHB, PRDM5, RCOR2, RXRA, SALL1, SALL4, SNAPC4, SOX18, TAL1, TBX21, TCF7, TCF7L2, TFEB, TRERF1, TTF1, VSX1, XBP1, YY1, ZNF200, ZNF382, ZNF516, ZNF564, ZNF831	84911, 7494, 988, 54880, 3087, 2625, 11107, 7752, 6621, 9070, 163050, 1749, 55809, 4824, 1050, 7942, 6927, 6886, 64919, 7270, 140628, 1482, 30813, 7528, 128611, 6299, 30009, 5245, 91748, 6256, 9658, 408, 54345, 283248, 467, 29841, 468, 126123, 6932, 57167, 140690, 6934	1.23784	2116	208	15946	1.52168	0.00562523	0.785018
Females DMR Genes	UP_KEYWORDS	Cleavage on pair of basic residues	10	CDH2, CDH20, DEFB127, EDN1, GDF7, GRP, ITGA7, PCSK1N, PROZ, SORT1	140850, 27344, 3679, 28316, 2922, 151449, 6272, 1906, 8858, 1000	1.46199	501	273	19218	1.4051	0.282554	0.921403	49	ADAMTS10, ADAMTS14, ADAMTS3, ADAMTS7, ADAMTS8, ADAMTS9, ADM, APLN, BGLAP, C3, CAMP, CDH24, CDH4, CILP2, EDN2, ERVW-1, F10, FURIN, GAL, GDF10, GDF2, GDF7, GHRH, INHA, INSL6, INSR, ITGA3, ITM2C, LECT1, MMP21, MMP23B, NPPC, NPS, NPW, NUCB2, OXT, PCSK1N, PCSK4, PCSK6, POMC, PRLH, PTH, RESP18, SELPLG, TGFB1, TNFRSF1A, TOR2A, VWF, XBP1	8862, 7494, 81794, 118856, 133, 1002, 7450, 11173, 11172, 5045, 5046, 5020, 151449, 820, 51083, 3623, 4925, 3675, 7040, 389075, 54760, 9508, 11095, 5741, 5443, 4880, 30816, 2159, 11061, 148113, 2658, 27344, 51052, 56999, 632, 2691, 140766, 1907, 7132, 6404, 718, 2662, 64403, 27433, 283869, 3643, 594857, 81618, 8510	1.44415	2527	271	18919	1.35369	0.0239732	0.50144
Females DMR Genes	BIOGRID_INTERACTION	80125:CCDC33~coiled-coil domain containing 33	4	HNRNPF, MAGED1, MOS, PNMA1	4342, 9500, 9240, 3185	0.584795	379	76	15509	2.15373	0.282809	1	17	APP, ARMC7, BLK, DIP2A, EMD, FAM124A, HNRNPF, HOOK2, KANK2, MAPK9, MOS, NAB2, PTGER3, STX11, TGFB1, TMCC2, TUFT1	4342, 5601, 5733, 8676, 7286, 9911, 25959, 640, 351, 220108, 79637, 7040, 3185, 29911, 23181, 4665, 2010	0.501032	2030	75	15344	1.71329	0.0341563	1
Females DMR Genes	INTERPRO	IPR007110:Immunoglobulin-like domain	15	ACAN, CD1D, CD3E, CD8A, CEACAM18, HHLA2, LRFN1, MPZL1, NCAN, SIGIRR, SIGLEC8, SP1, VPREB1, VSIG1, VSTM5	340547, 59307, 57622, 1463, 729767, 7441, 925, 916, 387804, 27181, 176, 6667, 912, 9019, 11148	2.19298	451	454	17495	1.28166	0.283783	0.986441	75	AMIGO3, AXL, BTN1A1, C10orf54, C1orf204, CD1E, CD226, CD300A, CD300C, CD300E, CD4, CD7, CD80, CEACAM18, CEACAM20, CHL1, CILP2, CNTN1, CNTN2, CTLA4, FCRLB, FGFR1, HAPLN4, HAVCR2, HEPACAM, HFE, HSPG2, IGDCC3, IGFBPL1, IGLL1, IGLL5, IGSF21, IGSF6, IGSF8, IGSF9, IL1RAPL2, ISLR, ISLR2, KDR, KIRREL, L1CAM, LAG3, LINGO1, LOC100130520, LRFN4, MADCAM1, MILR1, MMP23B, MYOM3, NECTIN2, NRCAM, NTM, OPCML, PDG…	93185, 127943, 127294, 941, 59307, 117166, 64115, 3339, 10290, 221935, 10507, 55080, 4897, 342510, 89858, 84966, 54910, 100130520, 84868, 10752, 6398, 11326, 5159, 284677, 347252, 50863, 3791, 9543, 78999, 100423062, 2260, 6504, 10666, 56920, 3543, 128646, 4978, 84894, 1493, 26280, 5754, 920, 1272, 10871, 7869, 125931, 3902, 404037, 3897, 924, 558, 10261, 3077, 57611, 23584, 6900, 128434, 386724,…	2.21043	2292	433	17224	1.30165	0.0132028	0.892865
Females DMR Genes	MINT	5770:protein tyrosine phosphatase, non-receptor type 1(PTPN1)	3	CDH2, NFKBIA, PRKCG	5582, 4792, 1000	0.438596	150	45	6337	2.81644	0.285876	1	12	BCAR1, CAPN1, EGFR, INSR, ITGB3, LTK, PDGFRB, PRKCG, PSTPIP1, SRC, SUMO1, TYK2	6714, 823, 1956, 7341, 9051, 9564, 3643, 3690, 7297, 5582, 4058, 5159	0.353669	828	45	6279	2.02222	0.0284599	1
Females DMR Genes	INTERPRO	IPR002919:Trypsin Inhibitor-like, cysteine rich domain	2	TECTA, ZAN	7455, 7007	0.292398	451	13	17495	5.96793	0.287428	0.986378	6	KCP, MUC5AC, MUC5B, TECTA, VWF, ZAN	4586, 727897, 7450, 375616, 7455, 7007	0.176835	2292	13	17224	3.46839	0.021164	0.943643
Females DMR Genes	INTERPRO	IPR014853:Uncharacterised domain, cysteine-rich	2	TECTA, ZAN	7455, 7007	0.292398	451	13	17495	5.96793	0.287428	0.986378	6	KCP, MUC5AC, MUC5B, TECTA, VWF, ZAN	4586, 727897, 7450, 375616, 7455, 7007	0.176835	2292	13	17224	3.46839	0.021164	0.943643
Females DMR Genes	REACTOME_PATHWAY	R-HSA-4419969:R-HSA-4419969	2	CNEP1R1, LPIN2	9663, 255919	0.292398	203	15	8689	5.70706	0.297509	0.999175	7	CDK1, EMD, LMNA, LPIN1, LPIN2, LPIN3, TMPO	7112, 64900, 9663, 2010, 23175, 4000, 983	0.206307	1083	15	8578	3.69628	0.00722841	0.999347
Females DMR Genes	SUPFAM	SSF57567:Serine protease inhibitors	2	TECTA, ZAN	7455, 7007	0.292398	306	13	11347	5.70488	0.298408	0.930564	6	KCP, MUC5AC, MUC5B, TECTA, VWF, ZAN	4586, 727897, 7450, 375616, 7455, 7007	0.176835	1535	13	11210	3.37058	0.023698	0.684689
Females DMR Genes	UP_TISSUE	Breast	4	BRD4, LAMA5, MAGEA2, RPS16	4101, 23476, 6217, 3911	0.584795	448	76	17598	2.06743	0.30419	0.985898	17	BRD4, CXCL11, DAZAP2, FAM175A, FEN1, FOXN3, HHEX, MEOX1, MRPS26, NOP16, PMEPA1, PPIL4, PXMP4, RIPK4, RPL29, RPS16, SULF2	9802, 56937, 54101, 51491, 3087, 11264, 84142, 6217, 1112, 6159, 55959, 64949, 23476, 2237, 6373, 85313, 4222	0.501032	2345	76	17361	1.65603	0.0449817	0.941018
Females DMR Genes	BIOGRID_INTERACTION	1654:DDX3X~DEAD-box helicase 3, X-linked	5	ARRB2, BTK, C20orf24, DCUN1D1, SP1	409, 695, 55969, 54165, 6667	0.730994	379	115	15509	1.77917	0.307962	1	29	CAD, CALM1, CCDC8, CD4, CD40, CD81, COPS5, DYNLL1, EED, EIF3D, ERG, IGSF8, IMPDH1, INPPL1, KDM4B, LMNA, MCM2, ODF2, PCID2, PCK1, PIK3R2, PPP1CC, PSME4, PUS7, RAC1, SAC3D1, SRPK2, UBL7, YY1	93185, 920, 23030, 54517, 801, 5105, 2078, 4000, 8655, 23198, 83987, 3636, 958, 7528, 6733, 55795, 975, 4171, 10987, 3614, 8664, 790, 8726, 29901, 84993, 5501, 4957, 5879, 5296	0.854701	2030	115	15344	1.90609	0.00085203	0.999897
Females DMR Genes	CGAP_EST_QUARTILE	8576:thyroid_neoplasia_3rd	5	EPB41, GTF3A, MAGED1, RPS16, RSAD1	9500, 2971, 6217, 55316, 2035	0.730994	387	111	15275	1.77794	0.308415	0.995324	24	AGPAT4, AP1G2, APBB3, BGLAP, C10orf10, CCNI, CYP46A1, DYM, GNG2, HMP19, KDELR1, LGMN, LRBA, MTMR4, RAB24, RPL31, RPS16, RPS25, SIAE, SLC25A42, SSBP4, SYT7, TACC2, TRAPPC8	10858, 10983, 54808, 53917, 987, 6160, 6217, 51617, 632, 6230, 9066, 54414, 22878, 10945, 284439, 54331, 5641, 10307, 8906, 56895, 9110, 11067, 10579, 170463	0.707339	2090	108	15064	1.6017	0.0221369	0.98519
Females DMR Genes	GOTERM_CC_DIRECT	GO:0005615~extracellular space	36	ACTC1, BLOC1S1, BPI, CD40LG, CD70, CETP, COMP, CTSS, CTSV, CXCL5, CXCL6, EDN1, FKRP, FMOD, GDF7, GRP, IFNL1, IFNL3, IFNL4, ITGAM, LAMA5, LAMP2, LTBP4, MELTF, METRNL, MPO, NLGN3, PCSK1N, PF4V1, PROZ, SERPINA11, SERPINA9, SERPINB9, TFF1, TFF2, VPREB1	2647, 54413, 327657, 4353, 151449, 1071, 1311, 3684, 79147, 6374, 6372, 1520, 101180976, 3920, 8425, 8858, 959, 7032, 284207, 27344, 671, 7441, 970, 2922, 5197, 282617, 7031, 282618, 1906, 2331, 5272, 70, 4241, 3911, 256394, 1515	5.26316	435	1274	17351	1.12712	0.308576	0.997223	199	ACE, ACHE, ACTN1, ADAMTS3, ADAMTS9, ADM, AGT, ANGPTL2, APLN, APOC2, APOH, APOL4, APP, ARTN, AXL, BGLAP, BPI, BTN1A1, C3, C3orf58, CAMP, CBLN4, CBR3, CCL1, CCL13, CCL17, CCL22, CCL25, CCL26, CD40, CDK13, CELA2A, CELA2B, CELA3B, CES1P1, CES4A, CMTM4, CNTF, COL2A1, COLQ, CPA4, CPAMD8, CPB1, CPB2, CPN1, CPNE9, CPXM1, CSN3, CST7, CST9L, CTF1, CTRL, CTSF, CTSV, CTSZ, CXCL11, CYTL1, DEFA5, DEFB1, DLG3, …	10208, 10344, 4204, 124925, 151449, 51083, 2950, 43, 7167, 6357, 3485, 3486, 7066, 5740, 5741, 5228, 284297, 79812, 166752, 1489, 80832, 2323, 344, 55959, 164656, 56920, 6361, 5650, 6367, 7077, 7076, 8862, 27189, 820, 7040, 196374, 6373, 6370, 1448, 5345, 444882, 51384, 402117, 718, 183, 50604, 768239, 1839, 4241, 4242, 3933, 4353, 151176, 2678, 54760, 87, 6398, 89780, 8349, 2990, 63036, 8822, 10…	5.86502	2306	1252	17099	1.17858	0.00756897	0.866128
Females DMR Genes	INTACT	9532:BCL2 associated athanogene 2(BAG2)	5	EIF2AK4, MAOA, MOS, RPS16, TNFRSF1B	4342, 4128, 6217, 7133, 440275	0.730994	325	118	13597	1.77275	0.309958	0.999929	25	CLCN2, DHX9, IARS, MAOA, MED9, MKS1, MLF2, MOS, NCL, PSMC4, RIPK4, RPL10, RPS16, STIP1, STUB1, TAB1, TFEB, TNFRSF1A, TNFRSF1B, TRAF1, TUBB3, TUBG1, TYK2, WDR62, WDR83	54101, 8079, 4128, 10273, 7297, 7942, 284403, 10381, 7185, 84292, 4342, 6134, 10963, 1181, 7283, 55090, 5704, 6217, 7133, 1660, 3376, 54903, 7132, 10454, 4691	0.736811	1791	117	13449	1.60453	0.0192243	0.99908
Females DMR Genes	INTACT	5770:protein tyrosine phosphatase, non-receptor type 1(PTPN1)	16	ACTC1, DDX3X, HNRNPD, HNRNPF, MRC2, MYO1C, NFKBIA, PELP1, PIK3R1, PRKCG, RNF213, RPL36A, RPS16, SAFB2, SP1, UNC45A	6173, 27043, 6217, 57674, 6667, 55898, 4641, 9902, 9667, 1654, 3184, 3185, 70, 5582, 5295, 4792	2.33918	325	541	13597	1.23732	0.312903	0.999928	93	ACTN1, AKAP8, ARHGEF1, ASH2L, ASS1, ATAD2, ATAD3A, ATP6V0D1, ATP9A, BCAR1, CACUL1, CAD, CAPN1, CHD4, DDX17, DDX27, DHX9, DYNC1H1, EFTUD2, EGFR, ELMSAN1, EMD, EPPK1, EPSTI1, FAM84B, FASN, FOXO1, GATA3, GNB1, GNB2, GNL2, HAX1, HNRNPF, HNRNPUL1, IARS, INSR, INTS1, IQGAP1, ITGB3, KLK5, KLK7, KRT78, KRT79, LPCAT1, LRRFIP1, LTK, LYZ, MACROD1, MCM2, MKI67, MTDH, MYH9, MYL6B, NCCRP1, NCL, NCOA1, NOP56, N…	7022, 2810, 9343, 1108, 22870, 10856, 5916, 9070, 5914, 29028, 56829, 7297, 6208, 5536, 79888, 10381, 2194, 83481, 2010, 5582, 6615, 87, 5159, 29889, 6733, 7037, 6217, 5704, 9208, 140465, 3690, 1660, 6159, 445, 9114, 94240, 5650, 8826, 5501, 3185, 11230, 9051, 3643, 8985, 871, 4691, 6184, 823, 2625, 10528, 1956, 55210, 10270, 10521, 2783, 11100, 28992, 92140, 8648, 196374, 143384, 338785, 157638,…	2.74094	1791	540	13449	1.29325	0.00678067	0.997497
Females DMR Genes	CGAP_EST_QUARTILE	26758:stomach_normal_3rd	3	ADD1, TFF1, VSIG1	340547, 7031, 118	0.438596	387	45	15275	2.63135	0.315236	0.995693	14	ASS1, ATF4, BORCS6, C21orf59, CALM1, FBRSL1, KCNE2, KRT8, MTDH, MUC5AC, RAC1, VSIG2, WTIP, YIPF3	9992, 56683, 801, 126374, 3856, 57666, 92140, 445, 4586, 468, 25844, 54785, 23584, 5879	0.412614	2090	44	15064	2.29334	0.00533177	0.942175
Females DMR Genes	CHROMOSOME	21	10	ANKRD20A5P, BRWD1, COL6A1, PDE9A, POTED, RIPPLY3, TFF1, TFF2, URB1, URB1-AS1	5152, 7032, 1291, 54014, 317754, 84996, 440482, 53820, 7031, 9875	1.46199	554	292	21956	1.35725	0.316231	0.781406	51	AATBC, ABCC13, ANKRD20A11P, APP, ATP5O, C21orf2, C21orf59, C21orf91-OT1, CBR3, CLDN14, DIP2A, DOPEY2, DSCR9, ERG, HMGN1, KCNE1, KCNE2, KRTAP10-1, KRTAP10-2, KRTAP10-3, KRTAP19-8, KRTAP21-1, KRTAP21-2, KRTAP7-1, KRTAP8-1, LINC00111, LINC00112, LINC00322, LINC00323, LINC00479, LOC100129027, MIR155HG, PCBP3, PDE9A, PICSAR, POFUT2, RBM11, RIPK4, RIPPLY3, RPL13A, RRP1, RWDD2B, SNORA80A, TFF2, TSPEAR-A…	54101, 10069, 100129027, 386682, 23275, 386677, 54090, 386679, 539, 337977, 337978, 3150, 7032, 56683, 337879, 337878, 378825, 114614, 257203, 54039, 874, 54033, 100126693, 9980, 2078, 3753, 246312, 284837, 284835, 728299, 677846, 150135, 8568, 755, 5152, 9992, 23521, 53347, 114043, 54089, 351, 23562, 150000, 150147, 54082, 23181, 391267, 10600, 54059, 53820, 89766	1.50309	2858	281	21566	1.36953	0.0175887	0.059027
Females DMR Genes	GOTERM_CC_DIRECT	GO:0009897~external side of plasma membrane	7	ADGRE1, CD3E, CD40LG, CD69, CD8A, CTSV, TGFBR2	959, 969, 2015, 916, 7048, 925, 1515	1.02339	435	186	17351	1.50114	0.32217	0.996531	38	ACE, ATP6AP2, CCR7, CD226, CD27, CD4, CD40, CD5, CD80, CHRNB2, CTLA4, CTSV, DNAI2, ENPEP, GPC4, GPIHBP1, HFE, IGLL1, IGLL5, IL12RB1, ITGA3, ITGAX, ITGB6, LAG3, LAMP1, LDLR, MUC17, NRCAM, RTN4RL2, SCNN1G, SDC1, SELP, SLAMF1, SPA17, STAB2, TAS2R16, TFRC, UMODL1	920, 941, 50833, 64446, 3902, 6340, 140453, 4897, 338328, 921, 349667, 3949, 3675, 10159, 3077, 2028, 3594, 53340, 958, 7037, 100423062, 55576, 3694, 6504, 939, 6403, 10666, 3687, 3543, 1236, 2239, 3916, 1636, 1141, 6382, 1515, 1493, 89766	1.11995	2306	182	17099	1.54819	0.00642459	0.922602
Females DMR Genes	GNF_U133A_QUARTILE	Trachea_3rd	59	ACAN, AMMECR1, ANKLE2, APOBEC3B, BAZ1A, BTK, CD3E, CD69, CD8A, COL6A1, CTSS, CTSV, CYP2D6, DDX3X, DNASE2, ELF4, ESRP2, FAM53B, FOXB1, FUCA1, HECA, HNRNPD, HOPX, HTR3A, IMP4, IRF5, ITGAM, LRIF1, MFSD13A, MPZL1, MTMR12, MYO1C, NAGK, NASP, PARP4, PIK3IP1, PKP3, PLAC8, PLXNC1, PRKD2, PTPRCAP, RAB8A, RND3, SASH3, SERPINB9, SOX10, ST6GALNAC4, TCF7, TFF1, THEMIS2, TMEM19, TMEM243, TNFRSF1B, TTC22, UGCG,…	27023, 1291, 79847, 3684, 92856, 7357, 25865, 1520, 26036, 80004, 6663, 1565, 10154, 4218, 5790, 7408, 55266, 7133, 7031, 55898, 113791, 2517, 11187, 3184, 1654, 5272, 55791, 6932, 9582, 9019, 1515, 9949, 969, 79161, 51696, 925, 176, 4641, 9473, 9679, 11177, 3359, 4678, 55001, 143, 695, 27090, 390, 23141, 54545, 916, 54440, 55577, 1777, 51316, 3663, 79670, 84525, 2000	8.62573	307	2265	12706	1.07809	0.323284	0.850984	338	ABCA7, ACP5, ACTL8, ALDH3A2, ALDH3B2, ALOX12B, ALOX12P2, ANKRD11, AP1G2, APITD1, APOBEC3F, AQP5, ARHGAP15, ARHGEF1, ARPC1B, ARSD, ASAP3, ATHL1, AURKB, BCAS4, BCL11B, BCL7A, BLK, BRCC3, C11orf16, C16orf72, C1orf106, C1S, C2orf54, C3, CALML3, CAMKK1, CCDC40, CCL22, CCR7, CCZ1B, CD27, CD300A, CD4, CD40, CD5, CD7, CDC42EP3, CDC5L, CDK1, CDK13, CEBPA, CELSR1, CHD4, CHD7, CHMP7, CHRNB2, CLCF1, CLCN7, C…	7494, 10347, 29123, 3087, 23658, 4205, 55843, 8418, 156, 23275, 745, 653489, 3486, 605, 5228, 23138, 1488, 1186, 3713, 79919, 2323, 3852, 29035, 9877, 81492, 2327, 50618, 939, 50619, 164656, 80223, 4892, 10473, 55556, 56649, 5650, 10095, 6367, 55365, 7174, 6778, 55653, 920, 8242, 399818, 9980, 23534, 91782, 25778, 924, 2313, 921, 81856, 5613, 3949, 79627, 81569, 64078, 7185, 414, 4094, 6745, 5566…	9.96169	1695	2231	12541	1.12093	0.00869578	0.0728993
Females DMR Genes	SUPFAM	SSF48726:Immunoglobulin	15	ACAN, CD1D, CD3E, CD8A, CEACAM18, HHLA2, LRFN1, MPZL1, NCAN, SIGIRR, SIGLEC8, SP1, VPREB1, VSIG1, VSTM5	340547, 59307, 57622, 1463, 729767, 7441, 925, 916, 387804, 27181, 176, 6667, 912, 9019, 11148	2.19298	306	450	11347	1.23606	0.325361	0.92256	75	AMIGO3, AXL, BTN1A1, C10orf54, C1orf204, CD1E, CD226, CD300A, CD300C, CD300E, CD4, CD7, CD80, CEACAM18, CEACAM20, CHL1, CILP2, CNTN1, CNTN2, CTLA4, FCRLB, FGFR1, HAPLN4, HAVCR2, HEPACAM, HFE, HSPG2, IGDCC3, IGFBPL1, IGLL1, IGLL5, IGSF21, IGSF6, IGSF8, IGSF9, IL1RAPL2, ISLR, ISLR2, KDR, KIRREL, L1CAM, LAG3, LINGO1, LOC100130520, LRFN4, MADCAM1, MILR1, MMP23B, MYOM3, NECTIN2, NRCAM, NTM, OPCML, PDG…	93185, 127943, 127294, 941, 59307, 117166, 64115, 3339, 10290, 221935, 10507, 55080, 4897, 342510, 89858, 84966, 54910, 100130520, 84868, 10752, 6398, 11326, 5159, 284677, 347252, 50863, 3791, 9543, 78999, 100423062, 2260, 6504, 10666, 56920, 3543, 128646, 4978, 84894, 1493, 26280, 5754, 920, 1272, 10871, 7869, 125931, 3902, 404037, 3897, 924, 558, 10261, 3077, 57611, 23584, 6900, 128434, 386724,…	2.21043	1535	429	11210	1.27674	0.0193147	0.777268
Females DMR Genes	CGAP_EST_QUARTILE	21344:lung_neoplasia_3rd	4	BEST1, COL6A1, FTH1, NFIX	7439, 1291, 2495, 4784	0.584795	387	80	15275	1.97351	0.329228	0.996141	18	ANKRD11, AP1G2, CACTIN-AS1, CALM1, FASN, GNG4, HSPB1, IGSF8, ILVBL, MLIP, MUC5AC, NPRL3, PAK4, PHB, SEC24C, TAGLN2, TNS4, VAV2	93185, 29123, 8407, 801, 5245, 404665, 10994, 2786, 3315, 10298, 90523, 4586, 7410, 84951, 2194, 8906, 9632, 8131	0.530504	2090	80	15064	1.62172	0.0454863	0.985806
Females DMR Genes	GOTERM_CC_DIRECT	GO:0032587~ruffle membrane	4	ARHGEF4, CDKL5, MYO1C, PDE9A	5152, 50649, 4641, 6792	0.584795	435	81	17351	1.96975	0.33045	0.9963	19	ABCA7, AKT2, CDKL5, DDX58, DLC1, EPHA2, FGR, HIP1R, ITGB3, PACSIN2, PDE4A, PDE9A, PPP1R9B, RAC1, RASGRP2, SPRY2, SRC, TIRAP, TRPV4	10347, 5152, 6714, 5141, 10253, 10235, 114609, 1969, 3690, 2268, 6792, 208, 10395, 59341, 9026, 84687, 11252, 5879, 23586	0.559976	2306	81	17099	1.73932	0.0208314	0.93832
Females DMR Genes	GNF_U133A_QUARTILE	salivarygland_3rd	232	ACAN, ACTC1, ADGRE1, ANKLE2, ANP32B, ANXA3, APC2, APOBEC3B, ARHGAP6, ARHGAP8, ARHGEF4, ARID3A, ATP8B4, B3GNT3, B3GNTL1, BAZ1A, BCL2L10, BEST1, BPI, BRD4, BRWD1, BST1, BTK, C1QL1, C20orf24, CACNA1A, CADPS, CCDC144B, CCDC177, CCDC88C, CD1D, CD3E, CD40LG, CD69, CD70, CD8A, CDH20, CDKL5, CDKN1C, CDT1, CEND1, CEP170B, CETN1, CETP, CHRNA9, CLEC4M, COL6A1, COMP, CPED1, CTSS, CXCL5, CXCL6, CYP11B1, CYP2D…	2006, 5737, 29124, 2002, 4105, 4103, 6872, 1311, 374291, 1820, 8425, 56341, 2015, 10331, 10332, 5742, 6217, 81490, 28316, 57213, 5365, 9875, 8022, 1584, 4602, 51765, 56928, 547, 643224, 54885, 1432, 5355, 51696, 23630, 925, 176, 27181, 1071, 4641, 23014, 2971, 1068, 6374, 6372, 4784, 7048, 8858, 8428, 280658, 10882, 27090, 3736, 2304, 916, 912, 4101, 55679, 4241, 51286, 6756, 2000, 27023, 79847, …	33.9181	307	9431	12706	1.01812	0.330747	0.841596	1287	A4GALT, AAR2, ABCA2, ABCA7, ABCB9, ABHD11, ACE, ACHE, ACLY, ACSF2, ACSM1, ACVRL1, ACY1, ADAMTS2, ADAMTS3, ADAMTS7, ADAMTS8, ADAMTS9, ADGRB1, ADGRG1, ADGRG3, ADGRG6, ADPRH, ADPRM, ADRA1B, ADRA2C, ADRM1, AFF2, AGBL2, AGMAT, AGTR1, AIP, AKAP8, AKT1, AKT2, ALAS2, ALDH3B2, ALOX12, ALOX12B, ALOX12P2, ALOX15, ALOXE3, ALPI, ALPP, ALPPL2, ANGPTL2, ANKH, ANKRD11, ANKRD2, ANKRD40, ANXA3, ANXA6, AOC4P, AP1G2…	8419, 23658, 55237, 941, 8418, 63923, 5373, 6874, 29028, 943, 1416, 10993, 10994, 79805, 22905, 374291, 745, 1820, 29911, 539, 339479, 6496, 8407, 3291, 8405, 63935, 5361, 344, 79816, 29035, 79814, 50618, 164656, 5366, 50619, 23640, 939, 8726, 10721, 29901, 10095, 7341, 79092, 641339, 29906, 8242, 920, 51491, 55210, 5355, 7329, 25778, 23633, 924, 55922, 921, 513, 79627, 6888, 6886, 726, 7335, 297…	37.931	1695	9300	12541	1.0239	0.0396195	0.270445
Females DMR Genes	BIOGRID_INTERACTION	388677:NOTCH2NL~notch 2 N-terminal like	8	ARID3A, CXCL5, FOXB1, KIF1A, LIMS2, MELTF, PDE9A, THEMIS2	5152, 9473, 27023, 6374, 55679, 1820, 547, 4241	1.16959	379	231	15509	1.41717	0.332132	1	48	ADAMTSL5, ALPI, AQP1, AQP5, ARID3A, CDK5R1, CERK, CST9L, CTSZ, DNAL4, FAAH, FBXL18, FOXB1, GABRD, GFOD1, GLRX3, GSTP1, HSPBP1, IFI30, ITGB5, JOSD1, KLK8, KRTAP10-1, KRTAP10-3, LRFN4, MELTF, MRGBP, MXD3, NAB2, NECTIN2, NMUR2, PDE9A, PIGS, PRPS2, PTGER3, PVR, RAMP3, RPS28, SEMA4C, SNAI1, SPATA8, SPG7, TINAGL1, TNK2, UXT, YIPF3, ZNF124, ZNF32	10268, 54438, 7678, 27023, 11202, 5733, 5634, 55257, 362, 94005, 386682, 9929, 6687, 1522, 2950, 83463, 386677, 25844, 54910, 1820, 6615, 80028, 248, 339366, 5152, 64781, 8851, 8409, 145946, 10539, 7580, 64129, 3693, 78999, 6234, 23640, 10437, 128821, 358, 2563, 4665, 10188, 4241, 5817, 10126, 2166, 5819, 56923	1.41468	2030	228	15344	1.59129	0.00116692	0.999957
Females DMR Genes	CGAP_EST_QUARTILE	557:ovary_neoplasia_3rd	5	CCDC144B, LINC00176, MUM1, PRKD2, ZBTB34	403341, 25865, 284739, 84939, 284047	0.730994	387	116	15275	1.70131	0.337093	0.996076	24	CCDC144A, CCDC8, CD320, CRABP2, DNPEP, EIF3F, HSPB1, IGFBP2, IRF2BPL, KLK11, MRPS26, MRRF, MUM1, OR7C2, PLEKHF1, PSMC4, RTN4R, SNUPN, SRPRA, SSBP4, TIMP1, WTIP, XKR8, ZDHHC8	6734, 23549, 26658, 1382, 5704, 92399, 55113, 9720, 64949, 126374, 8665, 3315, 79156, 29801, 10073, 11012, 3485, 83987, 64207, 84939, 7076, 51293, 170463, 65078	0.707339	2090	114	15064	1.5174	0.0392594	0.985015
Females DMR Genes	REACTOME_PATHWAY	R-HSA-416476:R-HSA-416476	6	EDN1, GNG8, GRP, PIK3R1, PROK2, PTGFR	5737, 60675, 2922, 94235, 5295, 1906	0.877193	203	165	8689	1.55647	0.338388	0.998605	30	ADRA1B, AGT, AGTR1, APP, CCKBR, EDN2, EDNRB, F2RL3, GHRL, GNAQ, GNB1, GNB2, GNG2, GNG4, GNG5, GPR17, GRK2, HTR2A, LPAR5, LTB4R, MCHR1, NMUR2, NPS, OXT, PIK3R2, PROK1, PROK2, PROKR2, RGS3, UTS2R	1910, 84432, 60675, 2787, 5020, 156, 2783, 2786, 3356, 2837, 54331, 9002, 887, 147, 2776, 57121, 128674, 1907, 351, 1241, 51738, 5998, 2782, 183, 2847, 185, 594857, 2840, 5296, 56923	0.884173	1083	164	8578	1.44889	0.0361217	0.997969
Females DMR Genes	INTACT	4188:MyoD family inhibitor(MDFI)	10	DCANP1, FAM27E3, MAGED1, NKD1, PARP11, PLEKHG4, PRR34, SLC13A5, URB1-AS1, ZNF414	9500, 100131997, 57097, 25894, 284111, 84996, 55267, 84330, 140947, 85407	1.46199	325	321	13597	1.30333	0.356987	0.999961	61	ABHD17A, ADRA2C, APLN, AQP1, AQP5, ARMC7, ATP5D, C8orf48, CCDC120, CDC37, CLPB, CRY1, CYBA, DAAM2, DCANP1, DISP3, DNMT3A, DNPEP, EBI3, FASTK, FBXL18, FOXD4L1, FOXD4L3, GABRD, GLRX3, GNG5, HEYL, HHEX, JOSD1, KRT77, LRRN4, MYPOP, NECTIN2, NKD1, PARP11, PRR34, PTK7, RAC1, SAPCD2, SFI1, SPATA8, SPG7, SPRY2, TGIF1, THEG, TINAGL1, TOR1A, TTLL10, USP6, YY1, ZC3HAV1, ZDHHC1, ZNF124, ZNF264, ZNF497, ZNF56…	7678, 3087, 163050, 56829, 1861, 9929, 152, 90060, 10922, 23549, 374454, 10539, 23500, 11140, 64129, 55267, 286380, 339344, 9814, 89958, 29800, 147660, 2563, 10148, 5879, 79943, 8862, 5754, 164312, 2787, 9098, 362, 1788, 157773, 513, 6687, 116412, 92595, 57097, 80028, 51298, 85407, 7528, 145946, 9422, 10253, 1407, 162968, 26508, 140947, 7050, 79637, 358, 200350, 158506, 1535, 254173, 81570, 57540…	1.79782	1791	314	13449	1.4588	0.00220056	0.945492
Females DMR Genes	GNF_U133A_QUARTILE	Medulla Oblongata_3rd	88	ADD1, ANKLE2, ANXA3, ARHGAP6, ARHGAP8, ARRB2, BPI, BRD4, C20orf24, CD8A, CDKN1C, COL6A1, COMP, CTSS, CXCL5, CYP2D6, DNASE2, DYNLRB1, EDN1, ELF4, ELN, ESRP2, F8A1, FAM53B, FAXDC2, FBXO21, FMOD, FTH1, FUCA1, GRP, HDLBP, HNRNPD, HOPX, HOXA5, HOXB6, IMP4, IRF5, ITGA7, ITGAM, LAMA5, LAMP2, LIMS2, LTBP4, MAGED2, MAOA, MPZL1, MRC2, MYO1C, NDUFS7, NFKBIA, NLRX1, PAX5, PCDHGB5, PIGQ, PIK3IP1, PKP3, PLAC8,…	2006, 1291, 59307, 92856, 1311, 3684, 118, 9414, 56101, 374291, 8263, 7357, 25865, 59342, 3679, 1520, 3920, 80004, 5886, 8425, 10826, 26030, 5580, 1565, 4218, 3202, 5790, 5079, 5742, 671, 6217, 306, 6256, 7408, 7133, 7031, 55898, 113791, 1906, 2517, 409, 10916, 11187, 23476, 2331, 3184, 56928, 3911, 79650, 9019, 4792, 3216, 55062, 79161, 4128, 3069, 5355, 1028, 925, 4641, 9902, 23014, 9473, 9679,…	12.8655	307	3479	12706	1.04688	0.359279	0.854711	553	AAR2, ABCA7, ABHD11, ABHD17A, ACE, ACP5, ACTN1, ACVRL1, ACY1, ADAMTS2, ADAMTS8, ADM, ADRM1, AGTR1, AIP, AKT1, ALAS2, ALDH1A3, AMOTL2, ANGPTL2, ANKRD40, ANXA3, AOC3, AP2A2, APOC2, APOH, ARAP1, ARHGEF10L, ARMC9, ARPC1B, ARRB1, ASCC2, ASS1, ATF3, ATF4, ATG101, ATOX1, ATP2C2, ATP5D, ATP5SL, ATP6V0D1, AXIN1, AXL, BAIAP2, BCKDK, BGLAP, BGN, BID, BOLA1, BORCS6, BPI, BRD3, BRD4, BRPF1, BTBD2, C10orf10, C…	7494, 54101, 2006, 1318, 6874, 943, 5372, 27065, 10994, 22905, 374291, 2950, 745, 10613, 6357, 3485, 59342, 29911, 3486, 11095, 11094, 79812, 8407, 63935, 5361, 344, 207, 939, 23640, 164656, 161, 408, 606551, 2219, 10095, 8312, 8019, 55365, 6778, 920, 212, 823, 55113, 5355, 7329, 25777, 924, 23633, 23539, 513, 6888, 728, 6886, 7335, 51293, 220, 23522, 23521, 55201, 5245, 79838, 55101, 1305, 2826,…	16.2983	1695	3437	12541	1.19044	2.37948e-07	1.85598e-05
Females DMR Genes	INTERPRO	IPR003599:Immunoglobulin subtype	12	ACAN, CD8A, CEACAM18, HHLA2, LRFN1, MPZL1, NCAN, SIGLEC8, SP1, VPREB1, VSIG1, VSTM5	340547, 57622, 1463, 729767, 7441, 925, 387804, 27181, 176, 6667, 9019, 11148	1.75439	451	374	17495	1.24465	0.367517	0.992294	62	AMIGO3, AXL, BTN1A1, C10orf54, C1orf204, CD226, CD300A, CD300C, CD300E, CD4, CD7, CD80, CEACAM18, CEACAM20, CHL1, CILP2, CNTN1, CNTN2, CTLA4, FCRLB, FGFR1, HAPLN4, HAVCR2, HEPACAM, HSPG2, IGDCC3, IGFBPL1, IGSF21, IGSF8, IGSF9, IL1RAPL2, KDR, KIRREL, L1CAM, LAG3, LINGO1, LOC100130520, LRFN4, MADCAM1, MMP23B, MYOM3, NECTIN2, NRCAM, NTM, OPCML, PDGFRB, PTK7, PVR, SDK1, SEMA3B, SEMA4C, SEMA4D, SIGLEC…	93185, 127943, 941, 127294, 117166, 64115, 3339, 10290, 221935, 10507, 55080, 4897, 342510, 89858, 84966, 54910, 100130520, 84868, 10752, 11326, 5159, 284677, 347252, 50863, 3791, 9543, 78999, 2260, 10666, 128646, 4978, 84894, 1493, 5754, 26280, 920, 1272, 10871, 7869, 125931, 404037, 3902, 924, 3897, 558, 23584, 6900, 128434, 696, 386724, 148113, 729767, 387804, 57549, 55243, 220296, 285852, 113…	1.82729	2292	363	17224	1.28353	0.0308572	0.970156
Females DMR Genes	GOTERM_CC_DIRECT	GO:0043025~neuronal cell body	10	ANXA3, CACNA1A, ELK1, HTR3A, KCNA1, NDUFS7, RAB8A, SORT1, SYT5, TNFRSF1B	4218, 773, 374291, 3359, 3736, 6861, 2002, 306, 6272, 7133	1.46199	435	310	17351	1.28669	0.373386	0.993598	57	ACVRL1, ANXA3, BAIAP2, BRINP2, BRINP3, CACNA1B, CAD, CAMK2N1, CANX, CDK5R1, CNTN2, CYBA, CYBB, DAB2IP, DFNB59, DHODH, DLG3, DPYSL5, ELOVL5, GAL, GRIN3B, HIP1R, HTR2A, INHA, KCND1, KCNK2, KCNN3, LAMP1, MAP1S, MPL, MUL1, MYO10, NDUFS7, NOV, NRGN, NRSN1, OLFM1, PARD3, PMM1, PMM2, PPP1R9B, PTPRN, RAB17, RARA, RTN4R, SEZ6, SHANK2, SPTBN2, SRD5A2, SRSF10, TANC1, TBX21, TGFB1, TIMP2, TNFRSF1B, TUBB3, UB…	153090, 4856, 4352, 5373, 3782, 5914, 5372, 124925, 51083, 3623, 374291, 10381, 3776, 1723, 339479, 85461, 4651, 30009, 774, 60481, 22941, 306, 7133, 140767, 56896, 10439, 3916, 7077, 84687, 79594, 1741, 55450, 821, 3356, 7040, 4900, 9026, 5798, 3750, 6900, 65078, 10772, 6716, 64284, 8851, 51035, 6712, 94, 55201, 494513, 790, 57795, 10458, 56288, 1535, 1536, 116444	1.67993	2306	309	17099	1.36782	0.0121465	0.911597
Females DMR Genes	CYTOBAND	17q25.3	4	B3GNTL1, METRNL, RNF213, SLC25A19	146712, 284207, 57674, 60386	0.584795	552	88	21871	1.80097	0.382678	0.98334	21	BAHCC1, CCDC40, DNAH17, ENDOV, ENTHD2, FAAP100, FLJ45079, LINC00482, LOC100130370, LOC100132174, MAFG, PGS1, RBFOX3, SOCS3, TBCD, TEX19, TMC6, TMC8, TMEM105, TNRC6C-AS1, UTS2R	100130370, 400629, 146713, 400624, 147138, 284185, 100131096, 284186, 146705, 80233, 4097, 2837, 57597, 8632, 55036, 100132174, 6904, 9021, 11322, 9489, 284131	0.618921	2846	88	21482	1.80126	0.0100733	0.597956
Females DMR Genes	CGAP_SAGE_QUARTILE	1566:white blood cells_monocyte_3rd	33	ADGRE1, ARRB2, ARRDC2, ASB11, BLOC1S1, BTK, C1orf162, CD1D, CTSLP2, ELF4, ERCC5, FAM78A, FUCA1, HECA, IRF5, ITGAM, LPIN2, MAN2A2, NAGK, PLAC8, PLXNC1, PRKCD, PROK2, RAB40C, RPL36A, SCPEP1, SDHAP3, SIGIRR, THEMIS2, TNFRSF1B, TOR4A, VASP, XPO6	2647, 128346, 59307, 140456, 60675, 51696, 2073, 3684, 9473, 728609, 59342, 5580, 10154, 23214, 6173, 695, 2015, 7408, 27106, 55577, 7133, 912, 409, 2517, 4122, 57799, 9663, 51316, 286336, 3663, 1517, 54863, 2000	4.82456	388	1171	15078	1.09514	0.382903	0.962539	178	ABTB1, AKT1, ALPP, ANKRD11, ANKRD13D, ANXA6, AP1G2, AP2A2, APBB3, ARAP1, ARHGEF10L, ARPC1B, ARRB1, ARRDC2, ASH2L, ATHL1, ATP6V0D1, BCKDK, C10orf11, C5AR1, C7orf26, C9orf47, CALHM2, CALM1, CAMK1, CAPN1, CARD19, CCAR1, CCDC22, CCM2, CCND3, CCNI, CD300A, CDA, CDC37, CDC42EP3, CEBPA, CLCN7, CTSLP2, CTSZ, CYBA, CYBB, DAGLB, DAZAP2, DDX17, DEF8, DOK1, DTX4, DYX1C1, EDEM1, EIF2B4, ELF4, ELL, ERCC3, EXOC…	55749, 139716, 29123, 3087, 10791, 338692, 10400, 51228, 1318, 53373, 801, 22870, 10295, 90231, 156, 5739, 5023, 63891, 7942, 1522, 26268, 59342, 84270, 4037, 10154, 5226, 1186, 5447, 8408, 8405, 11140, 22980, 1903, 55959, 207, 1796, 80223, 161, 408, 83605, 2219, 10095, 3916, 84687, 2162, 9051, 8536, 6778, 7737, 11336, 1517, 9802, 823, 55315, 55160, 84191, 2071, 25777, 114882, 7329, 2314, 2268, 1…	5.24609	2040	1149	14853	1.12793	0.0489215	0.475144
Females DMR Genes	INTACT	3643:insulin receptor(INSR)	5	MRC2, NFKBIA, PIK3R1, PRKCG, RNF213	57674, 5582, 5295, 4792, 9902	0.730994	325	132	13597	1.58473	0.385823	0.999969	26	ACTN1, ARHGEF1, ASS1, ATP6V0D1, BCAR1, CAPN1, CRKL, EGFR, FAM84B, INSR, ITGB3, KLK7, LTK, PDGFRB, PHB, PRAF2, PRKCG, PSTPIP1, PTPN12, PTPN2, PTPRG, RMDN3, SH2B1, SNAI1, SRC, TYK2	5782, 823, 1956, 7297, 157638, 5582, 6615, 87, 4058, 5159, 5793, 6714, 5245, 9564, 3690, 55177, 445, 1399, 9114, 9138, 5650, 25970, 11230, 9051, 3643, 5771	0.766284	1791	130	13449	1.50184	0.0356154	0.999241
Females DMR Genes	CGAP_SAGE_QUARTILE	1567:white blood cells_monocyte_3rd	33	ADGRE1, ARRDC2, C1orf162, CCDC88C, CD1D, CD3E, CTSLP2, ECHDC1, ELF4, ERCC5, FAM53B, FAM78A, IRF5, ITGAM, MAN2A2, MAPK14, METRNL, MIS18BP1, MKRN3, NAGK, PIK3R1, PLEKHG3, PLXNC1, PRKCD, RAB40C, RPL36A, SCPEP1, SIGIRR, THEMIS2, TNFRSF1B, VASP, XPO6, ZFAS1	55862, 128346, 440193, 59307, 1432, 2073, 441951, 3684, 9473, 9679, 59342, 7681, 5580, 26030, 10154, 23214, 6173, 284207, 2015, 916, 7408, 27106, 55577, 7133, 912, 4122, 57799, 286336, 3663, 1517, 5295, 55320, 2000	4.82456	388	1176	15078	1.09048	0.390662	0.960967	181	ABCA7, ABHD17A, AGPAT4, AKT1, ALAS2, ALPP, ANKRD11, ANKRD13D, ANXA6, AP2A2, ARAP1, ARHGEF10L, ARPC1B, ARRB1, ARRDC2, ASCC2, ASH2L, ATP11C, ATP6AP2, ATP6V0D1, BORCS6, BUD31, C7orf26, CALHM2, CALM1, CAMK1, CAPN1, CARD19, CCNI, CD300A, CD300C, CDC42EP3, CEBPA, CERK, CHCHD2, CHST14, CLCN7, CLUH, CMTR2, CRYBB2P1, CTSLP2, CYBA, CYBB, DAZAP2, DDX17, DEF6, DEF8, DGKZ, DTX4, DYX1C1, ELF4, EME2, ERCC3, EXO…	10347, 29123, 23510, 3087, 10791, 338692, 10400, 4205, 51228, 1318, 29998, 801, 22870, 55844, 1416, 90231, 156, 23277, 124245, 63891, 55544, 7942, 3340, 2950, 59342, 10159, 8525, 84270, 10154, 1186, 8405, 22980, 23471, 51230, 339344, 55959, 207, 80223, 80233, 50619, 161, 408, 55657, 2219, 10095, 3916, 84687, 2162, 9051, 8536, 6778, 7737, 11336, 1517, 212, 282974, 9802, 823, 10871, 55160, 2071, 25…	5.33451	2040	1152	14853	1.14396	0.0302557	0.446929
Females DMR Genes	INTACT	100653049:keratin, type I cuticular Ha4(LOC100653049)	6	MKRN3, MOS, RAB33A, SAMD11, TRIM73, ZNF414	4342, 148398, 84330, 375593, 7681, 9363	0.877193	325	172	13597	1.45943	0.390725	0.999966	34	ABHD15, ARMC7, BHLHE23, CCDC120, DLG3, ENTHD2, FAM83A, FOXD4L1, GSTP1, HOXB5, HOXC8, ITGB5, ITPKB, JOSD1, KANK2, KDELR1, KLK8, KRT71, KRT79, KRT8, KRT85, MOS, NAB2, PDGFRB, PGLYRP3, RASD1, SAMD11, SEC14L4, SEMA4C, SLC25A42, TAPBPL, TRIML2, ZDHHC1, ZNF124	128408, 3707, 1741, 7678, 11202, 3215, 55080, 146705, 51655, 205860, 9929, 114771, 10945, 2950, 338785, 84985, 90060, 54910, 148398, 284904, 112802, 5159, 4342, 3224, 3693, 25959, 3856, 79637, 29800, 284439, 3891, 200350, 4665, 116236	1.00206	1791	171	13449	1.49306	0.0169786	0.998869
Females DMR Genes	INTACT	3885:keratin 34(KRT34)	6	MKRN3, MOS, RAB33A, SAMD11, TRIM73, ZNF414	4342, 148398, 84330, 375593, 7681, 9363	0.877193	325	172	13597	1.45943	0.390725	0.999966	34	ABHD15, ARMC7, BHLHE23, CCDC120, DLG3, ENTHD2, FAM83A, FOXD4L1, GSTP1, HOXB5, HOXC8, ITGB5, ITPKB, JOSD1, KANK2, KDELR1, KLK8, KRT71, KRT79, KRT8, KRT85, MOS, NAB2, PDGFRB, PGLYRP3, RASD1, SAMD11, SEC14L4, SEMA4C, SLC25A42, TAPBPL, TRIML2, ZDHHC1, ZNF124	128408, 3707, 1741, 7678, 11202, 3215, 55080, 146705, 51655, 205860, 9929, 114771, 10945, 2950, 338785, 84985, 90060, 54910, 148398, 284904, 112802, 5159, 4342, 3224, 3693, 25959, 3856, 79637, 29800, 284439, 3891, 200350, 4665, 116236	1.00206	1791	171	13449	1.49306	0.0169786	0.998869
Females DMR Genes	UP_KEYWORDS	Secreted	50	ACAN, BPI, C11orf44, C1QL1, C1QTNF9, C5orf38, CD40LG, CD8A, CETP, CLEC4M, COL6A1, COMP, CXCL5, CXCL6, DEFB127, DEFB128, EDN1, ELN, FBLN7, FKRP, FMOD, GDF7, GRP, HHIP, IFNL1, IFNL3, IFNL4, KLK4, LAMA5, LTBP4, METRNL, MTRNR2L4, NCAN, OVCH1, PCSK1N, PDDC1, PF4V1, PNLIP, PROK2, PROZ, REG1A, RSPO3, SCPEP1, SERPINA11, SERPINA9, TECTA, TEPP, TFF1, TFF2, TNFRSF1B	2006, 1291, 327657, 140850, 60675, 153571, 925, 151449, 100463285, 176, 1071, 1311, 64399, 347862, 79147, 6374, 59342, 6372, 101180976, 8425, 245939, 8858, 5967, 959, 10882, 7032, 283171, 284207, 27344, 1463, 10332, 374739, 671, 129804, 2922, 5197, 282617, 7133, 341350, 7031, 282618, 1906, 338872, 2331, 3911, 9622, 256394, 5406, 84870, 7007	7.30994	501	1807	19218	1.06141	0.397351	0.939481	270	ABHD15, ABHD17A, ACE, ACHE, ADAMTS10, ADAMTS14, ADAMTS2, ADAMTS3, ADAMTS7, ADAMTS8, ADAMTS9, ADAMTSL5, ADGRG1, ADM, AGT, ANGPTL2, APLN, APOC2, APOH, APOL4, ARTN, BGLAP, BGN, BOLA1, BPI, BPIFB3, BPIFB6, BRINP2, BRINP3, BTN1A1, C14orf93, C17orf99, C1QL2, C3, C3orf58, C4orf48, C9orf47, CAMP, CBLN1, CBLN4, CCL1, CCL13, CCL17, CCL22, CCL25, CCL26, CD40, CELA2A, CELA2B, CES1P1, CES4A, CGB5, CGB8, CHAD,…	2006, 10344, 117166, 63923, 151449, 140453, 4897, 51083, 79805, 6357, 284467, 43, 3485, 59342, 3486, 11095, 7066, 5741, 339479, 5228, 284297, 79812, 2220, 347252, 166752, 1489, 80832, 2323, 344, 140766, 6361, 56920, 613210, 128646, 2219, 5650, 6367, 7077, 7076, 8862, 27189, 118856, 146177, 820, 128859, 388555, 7040, 6373, 6370, 343637, 401115, 1448, 221476, 5345, 444882, 23529, 51384, 147199, 402…	7.95756	2527	1764	18919	1.14593	0.00864601	0.325902
Females DMR Genes	GOTERM_CC_DIRECT	GO:0005796~Golgi lumen	4	ACAN, FMOD, NCAN, PROZ	2331, 1463, 176, 8858	0.584795	435	91	17351	1.75329	0.398736	0.99232	20	BGLAP, BGN, DEFA5, DEFB1, F10, FURIN, GPC3, GPC4, HSPG2, MUC17, MUC5AC, MUC5B, PCSK6, SDC1, SDC3, TGFB1, WNT3A, WNT4, WNT7B, ZG16	2159, 89780, 653808, 633, 3339, 7477, 5045, 632, 140453, 5046, 2719, 1670, 7040, 4586, 9672, 2239, 1672, 54361, 727897, 6382	0.589449	2306	85	17099	1.74471	0.0168767	0.932988
Females DMR Genes	GOTERM_BP_DIRECT	GO:0008283~cell proliferation	11	APC2, APPL2, CD70, CSGALNACT1, ELN, FBXW8, FOXC1, LAMA5, NASP, NOX5, PROK2	2296, 79400, 2006, 10297, 26259, 55198, 60675, 55790, 4678, 3911, 970	1.60819	404	356	16046	1.22724	0.40521	0.999832	68	ACHE, ADRA1B, AKT1, APC2, APPL2, ARHGEF1, ASCC3, AURKB, BCAR1, BOK, BRAT1, CBFA2T3, CCKBR, CD5, CD81, CDK1, CDK11B, CDK5R1, CHRM4, CMC4, CTF1, DLX5, DUSP22, EGFR, ELN, ENPEP, ERBB2, ERG, FAM83A, FPGS, FURIN, GLI2, GNB1, GNG2, GPC4, HHEX, HOXB4, IFI16, IGSF8, IL15RA, IRF2, LOC93622, LRP2, LTK, MAPRE2, MAS1, MKI67, MPL, MTCP1, NAB2, NANOG, NASP, PAK4, PEMT, PIM1, PROK2, PURB, RAC1, REG1B, SLC29A2, …	93185, 10208, 2006, 3087, 10400, 7027, 60675, 4352, 93622, 984, 983, 10298, 10297, 43, 7066, 887, 4515, 706, 2064, 4036, 1489, 207, 975, 9212, 55198, 10579, 5879, 6934, 3660, 10973, 3214, 2356, 863, 1956, 56940, 3601, 5045, 1749, 921, 2078, 666, 100272147, 1132, 3177, 54331, 84985, 4678, 2028, 5968, 4058, 8851, 6714, 10982, 147, 221927, 9564, 2736, 5292, 5814, 6899, 2782, 79923, 4288, 2239, 9138,…	2.00413	2130	352	15835	1.43617	0.00184948	0.853076
Females DMR Genes	CGAP_SAGE_QUARTILE	6:colon_adenocarcinoma_3rd	34	ANKRD9, ANP32B, BMS1P6, BRD4, C17orf64, CCDC144B, CDT1, CTSS, CYP11B1, ELK1, ERI1, ESRP2, FAM53B, FAXDC2, FRG2EP, GATS, LEF1-AS1, MAPK14, MKRN3, MYO1C, NDUFS7, PARP4, PELP1, PLEKHG3, PLP2, RANBP6, RPS16, RSAD1, ST6GALNAC4, URB1-AS1, USB1, VPS4B, XPO6, ZNF579	27043, 647476, 124773, 1432, 2002, 5355, 55316, 90459, 642826, 4641, 10541, 374291, 9679, 1520, 352954, 7681, 80004, 10826, 26030, 23214, 143, 27090, 81620, 26953, 9525, 6217, 641518, 284047, 122416, 1584, 163033, 23476, 84996, 79650	4.97076	388	1230	15078	1.0742	0.414336	0.959271	188	ACTN1, AGMAT, ANKRD62, ANKRD9, ASS1, ATF4, ATL2, ATP5D, ATP6V0A2, B3GNT6, BCKDK, BMS1P6, BRD4, BRPF1, BRSK1, BUD31, C16orf72, C19orf54, C9orf106, CAMKK2, CATSPER2P1, CCAR1, CCDC117, CCDC144A, CCR10, CCT4, CD320, CDC37, CDC5L, CDH24, CDK1, CHRNB1, CITED4, CLCN7, CLUH, CPNE1, CTCFL, CXorf38, DAGLB, DCPS, DLC1, DOPEY2, DPH7, DPM2, EDEM1, EIF3D, EIF3F, ELP3, ENTPD2, EPHA2, ESRP2, EXOC3, FAM13A, FBXL1…	55749, 8884, 6160, 10400, 26164, 6621, 6874, 10295, 100133957, 286016, 6209, 23277, 9929, 6169, 124245, 374291, 54498, 81532, 158219, 92715, 10137, 10131, 5228, 84135, 1186, 5447, 8398, 11140, 6217, 64129, 5361, 29035, 79814, 9258, 64225, 23476, 80228, 64403, 54923, 7076, 11145, 29985, 11336, 10144, 440278, 23534, 9980, 8864, 10528, 5355, 10329, 2314, 150275, 54471, 5613, 3315, 94005, 25907, 9214…	5.54082	2040	1217	14853	1.12474	0.0466915	0.485056
Females DMR Genes	KEGG_PATHWAY	hsa04920:Adipocytokine signaling pathway	3	NFKBIA, RXRA, TNFRSF1B	6256, 7133, 4792	0.438596	143	66	6632	2.10807	0.414914	0.846144	16	ACSL3, AKT1, AKT2, CAMKK1, CAMKK2, MAPK10, MAPK8, MAPK9, PCK1, POMC, PRKAG1, PRKAG2, RXRA, SOCS3, TNFRSF1A, TNFRSF1B	5601, 5602, 5599, 5105, 6256, 7133, 207, 208, 7132, 5571, 10645, 84254, 9021, 51422, 5443, 2181	0.471559	859	66	6550	1.84852	0.0213275	0.954662
Females DMR Genes	CYTOBAND	5p15.33	2	C5orf38, SDHAP3	728609, 153571	0.292398	552	21	21871	3.77346	0.414965	0.985967	8	CCDC127, EXOC3, EXOC3-AS1, LPCAT1, LRRC14B, PLEKHG4B, SLC6A18, ZDHHC11	348932, 79888, 133957, 389257, 153478, 116349, 79844, 11336	0.23578	2846	21	21482	2.87548	0.0151749	0.692601
Females DMR Genes	INTACT	100996717:notch homolog 2 N-terminal-like protein(LOC100996717)	9	ARID3A, CXCL5, FOXB1, MFSD13A, MOS, PDE9A, THEMIS2, ZNF330, ZNF414	4342, 5152, 9473, 27023, 6374, 79847, 27309, 1820, 84330	1.31579	325	298	13597	1.26353	0.416064	0.999975	60	ALPI, ALPP, AQP1, AQP5, ARID3A, ATP5D, CDK5R1, CELF5, CERK, CST9L, CTSZ, DAGLB, DGKQ, DNAL4, F10, FAAH, FBXL18, FOXB1, GABRD, GFOD1, GLRX3, GSTP1, HHEX, HOXC8, HSPBP1, IFI30, ITGB5, JOSD1, KLK8, LRFN4, MFSD13A, MOS, MRGBP, MXD3, MYPOP, NAB2, NECTIN2, NMUR2, PDE9A, PIGS, PRPS2, PTGER3, PTK7, PVR, RAMP3, RASD1, RPS28, SEMA4C, SNAI1, SPATA8, SPG7, TMEFF2, TNK2, UXT, YIPF3, ZDHHC1, ZNF124, ZNF32, ZNF…	7678, 27023, 3087, 79847, 5733, 5634, 9929, 1522, 2950, 54910, 1820, 6615, 248, 2159, 64781, 8409, 10539, 7580, 60680, 339344, 78999, 3693, 23640, 10437, 29800, 2563, 2166, 56923, 5754, 54438, 10268, 11202, 1609, 55257, 362, 94005, 51655, 513, 6687, 221955, 116412, 83463, 25844, 80028, 23671, 4342, 5152, 250, 8851, 145946, 3224, 162968, 6234, 128821, 358, 4665, 10188, 5817, 10126, 5819	1.76835	1791	294	13449	1.53249	0.000707751	0.9395
Females DMR Genes	INTACT	100996763:notch homolog 2 N-terminal-like protein(LOC100996763)	9	ARID3A, CXCL5, FOXB1, MFSD13A, MOS, PDE9A, THEMIS2, ZNF330, ZNF414	4342, 5152, 9473, 27023, 6374, 79847, 27309, 1820, 84330	1.31579	325	298	13597	1.26353	0.416064	0.999975	60	ALPI, ALPP, AQP1, AQP5, ARID3A, ATP5D, CDK5R1, CELF5, CERK, CST9L, CTSZ, DAGLB, DGKQ, DNAL4, F10, FAAH, FBXL18, FOXB1, GABRD, GFOD1, GLRX3, GSTP1, HHEX, HOXC8, HSPBP1, IFI30, ITGB5, JOSD1, KLK8, LRFN4, MFSD13A, MOS, MRGBP, MXD3, MYPOP, NAB2, NECTIN2, NMUR2, PDE9A, PIGS, PRPS2, PTGER3, PTK7, PVR, RAMP3, RASD1, RPS28, SEMA4C, SNAI1, SPATA8, SPG7, TMEFF2, TNK2, UXT, YIPF3, ZDHHC1, ZNF124, ZNF32, ZNF…	7678, 27023, 3087, 79847, 5733, 5634, 9929, 1522, 2950, 54910, 1820, 6615, 248, 2159, 64781, 8409, 10539, 7580, 60680, 339344, 78999, 3693, 23640, 10437, 29800, 2563, 2166, 56923, 5754, 54438, 10268, 11202, 1609, 55257, 362, 94005, 51655, 513, 6687, 221955, 116412, 83463, 25844, 80028, 23671, 4342, 5152, 250, 8851, 145946, 3224, 162968, 6234, 128821, 358, 4665, 10188, 5817, 10126, 5819	1.76835	1791	294	13449	1.53249	0.000707751	0.9395
Females DMR Genes	INTACT	388677:notch 2 N-terminal like(NOTCH2NL)	9	ARID3A, CXCL5, FOXB1, MFSD13A, MOS, PDE9A, THEMIS2, ZNF330, ZNF414	4342, 5152, 9473, 27023, 6374, 79847, 27309, 1820, 84330	1.31579	325	298	13597	1.26353	0.416064	0.999975	60	ALPI, ALPP, AQP1, AQP5, ARID3A, ATP5D, CDK5R1, CELF5, CERK, CST9L, CTSZ, DAGLB, DGKQ, DNAL4, F10, FAAH, FBXL18, FOXB1, GABRD, GFOD1, GLRX3, GSTP1, HHEX, HOXC8, HSPBP1, IFI30, ITGB5, JOSD1, KLK8, LRFN4, MFSD13A, MOS, MRGBP, MXD3, MYPOP, NAB2, NECTIN2, NMUR2, PDE9A, PIGS, PRPS2, PTGER3, PTK7, PVR, RAMP3, RASD1, RPS28, SEMA4C, SNAI1, SPATA8, SPG7, TMEFF2, TNK2, UXT, YIPF3, ZDHHC1, ZNF124, ZNF32, ZNF…	7678, 27023, 3087, 79847, 5733, 5634, 9929, 1522, 2950, 54910, 1820, 6615, 248, 2159, 64781, 8409, 10539, 7580, 60680, 339344, 78999, 3693, 23640, 10437, 29800, 2563, 2166, 56923, 5754, 54438, 10268, 11202, 1609, 55257, 362, 94005, 51655, 513, 6687, 221955, 116412, 83463, 25844, 80028, 23671, 4342, 5152, 250, 8851, 145946, 3224, 162968, 6234, 128821, 358, 4665, 10188, 5817, 10126, 5819	1.76835	1791	294	13449	1.53249	0.000707751	0.9395
Females DMR Genes	UP_KEYWORDS	Activator	19	BRWD1, CREB3L3, DCANP1, EIF2AK4, ELF4, ELK1, EOMES, LHX3, MEAF6, MYB, MYOG, NFIX, PELP1, PRDM2, SIX5, SOX18, SP1, TCF7, TFAP2B	7021, 27043, 2002, 7799, 64769, 6667, 140947, 8022, 4602, 8320, 54345, 54014, 147912, 4784, 6932, 84699, 4656, 440275, 2000	2.77778	501	646	19218	1.12821	0.416102	0.939621	102	ATAD2, ATF4, BIRC2, BRDT, BRF1, BRPF1, CAMTA1, CCAR1, CDC5L, CEBPA, CELF3, CELF4, CHCHD2, CITED4, CSRNP1, CSRNP2, CTCFL, DCANP1, DHX9, DLX5, DNAJC2, DNMT3B, DYNLL1, EBF3, ELF4, ERBB2, EYA1, FLI1, FLII, FOXJ1, FOXK1, FOXO1, FOXP3, GATA3, GATA5, GLI2, GSX1, HIP1, HNF1A, HNRNPUL1, HTATSF1, IFI16, IRF2, KAT6B, KAT8, LHX2, MAF, MAFA, MAMSTR, MED26, MED27, MED31, MED9, MEF2A, MEIS2, MEOX1, MLX, MRGBP, …	7494, 55749, 4205, 219409, 51003, 29028, 84148, 221937, 7942, 4825, 4613, 745, 27336, 4212, 50943, 676, 8409, 9442, 7547, 9441, 9355, 56853, 3092, 23261, 401, 4222, 6778, 253738, 2625, 389692, 2314, 2313, 8655, 1789, 6945, 8648, 57410, 81566, 2972, 4094, 140628, 390874, 23522, 7528, 2308, 27005, 329, 6760, 2302, 54345, 404281, 7716, 3428, 10600, 8433, 27000, 2000, 7022, 284358, 988, 26039, 6829, …	3.00619	2527	644	18919	1.18579	0.0463318	0.630056
Females DMR Genes	REACTOME_PATHWAY	R-HSA-375276:R-HSA-375276	4	EDN1, GRP, MC3R, PROK2	4159, 60675, 2922, 1906	0.584795	203	103	8689	1.66225	0.430654	0.999232	21	AGT, AGTR1, APLN, C3, C5AR1, CCKBR, EDN2, EDNRB, F2RL3, GAL, GHRL, MCHR1, NMUR2, NPS, NPW, POMC, PRLH, PROK1, PROK2, PROKR2, UTS2R	8862, 1910, 84432, 60675, 51052, 128674, 51083, 1907, 51738, 728, 2837, 718, 183, 2847, 185, 9002, 283869, 887, 594857, 5443, 56923	0.618921	1083	103	8578	1.61488	0.0312332	0.998365
Females DMR Genes	INTACT	10075:HECT, UBA and WWE domain containing 1, E3 ubiquitin protein ligase(HUWE1)	3	FOXB1, SLC25A19, VCPIP1	27023, 80124, 60386	0.438596	325	62	13597	2.02437	0.43687	0.999983	18	C16orf72, CDC20, CDC5L, ELL, FAF2, FOXB1, FURIN, HSPB1, HTT, KCTD2, KLF16, LSM14B, OGT, RIPK4, SSR1, UBXN1, UQCRC2, USP7	988, 54101, 51035, 23510, 27023, 5045, 149986, 29035, 3315, 23197, 8473, 991, 7874, 6745, 83855, 7385, 8178, 3064	0.530504	1791	60	13449	2.25276	0.001621	0.959797
Females DMR Genes	CGAP_EST_QUARTILE	21298:lung_normal_3rd	7	BRD4, CD3E, ELF4, LAMA5, MYADM, MYO1C, NFIX	91663, 23476, 4784, 3911, 916, 4641, 2000	1.02339	387	211	15275	1.30944	0.442457	0.998327	39	ABCA2, ANKRD11, BAIAP2, BRD4, C3, CAD, CAPN1, CAPN5, CRKL, CTSF, EFTUD2, ELF4, FASN, FGFR1, FGR, G6PD, GNB2, GPIHBP1, GRB7, HNRNPUL1, HSPBP1, LGMN, MTSS1, MYADM, MYO9B, PCGF6, PIGS, PLXNA1, PPL, PPP2R5C, PSTPIP1, SCAMP2, SRPRA, SYNPO, SYTL1, TBC1D9B, TRAP1, VPS37C, ZNF692	91663, 10066, 84108, 29123, 823, 9343, 8722, 84958, 2268, 338328, 11100, 2783, 94005, 20, 2194, 726, 5641, 11346, 10131, 55048, 4650, 6734, 5361, 2260, 23640, 790, 5493, 55657, 2886, 1399, 718, 23476, 2539, 10458, 5527, 9051, 9788, 23061, 2000	1.14943	2090	207	15064	1.35796	0.0412172	0.983097
Females DMR Genes	CGAP_EST_QUARTILE	40284:synovium_uncharacterized histology_3rd	6	ARRDC2, LPIN2, PARP4, RSAD2, UNC45A, VPS4B	143, 9525, 9663, 27106, 55898, 91543	0.877193	387	173	15275	1.36891	0.444681	0.998369	33	AP2A2, AQP1, ARRDC2, ASCC2, BLK, C1S, CLCN4, DDX23, ELOVL5, GGT5, GUSB, IFI16, IL10RA, LPIN2, MAPK10, MIEF1, MMP3, MTG2, MTSS1, NARS, OAS2, PIGC, RAB1A, RARG, RGS3, RMDN3, SELP, SRPRA, SUN1, TRAPPC8, TSN, VAMP1, WDR1	9948, 26164, 5916, 6843, 54471, 640, 22878, 23353, 4677, 6734, 4314, 5602, 5861, 1183, 2990, 60481, 27106, 161, 55177, 6403, 716, 5998, 4939, 2687, 7247, 9663, 358, 9788, 3428, 3587, 84164, 9416, 5279	0.972591	2090	172	15064	1.38286	0.0489185	0.985335
Females DMR Genes	CGAP_EST_QUARTILE	21633:brain_neoplasia_3rd	5	FAXDC2, FMOD, NCAN, SLC2A5, SOX10	2331, 1463, 6518, 10826, 6663	0.730994	387	136	15275	1.45111	0.451273	0.998431	32	ABCA2, ADAMTS14, ADGRG1, AMOTL1, ANKH, ANXA6, BGN, C8orf76, CCDC40, CDK18, DAB2IP, EFHD1, EIF3D, G6PD, ITPKB, LDLR, LRPAP1, MGLL, MLX, MOK, PAK4, PTBP1, RAB1A, SLC2A5, SLC7A5, SOX10, SUN1, TBCD, TMEM185A, TNS3, TPCN1, XYLT1	153090, 4043, 5891, 3707, 5129, 9289, 84933, 64131, 53373, 56172, 6518, 64759, 23353, 10298, 6945, 20, 3949, 6904, 8140, 6663, 11343, 5861, 633, 154810, 309, 140766, 8664, 5725, 2539, 55036, 80303, 84548	0.943118	2090	134	15064	1.72123	0.00248259	0.86302
Females DMR Genes	CGAP_EST_QUARTILE	22024:prostate_neoplasia_3rd	5	LHX6, MELTF, MUM1, PELP1, ZNF579	27043, 163033, 26468, 84939, 4241	0.730994	387	136	15275	1.45111	0.451273	0.998431	27	AKT1, ARPC1B, BTBD2, C19orf54, COPRS, ENDOV, G6PD, KDELR1, LDLR, LPCAT1, LRFN4, MAFK, MELTF, MUM1, OPLAH, PDHB, PIGS, PSMC3, RMDN3, RPL13, SLC16A3, SLCO4A1, TAGLN2, TUFM, WNT7B, YIPF3, ZNF629	5162, 7477, 94005, 9123, 3949, 79888, 10945, 25844, 55352, 55643, 284131, 26873, 6137, 8407, 7284, 7975, 5702, 207, 284325, 78999, 55177, 28231, 2539, 23361, 10095, 84939, 4241	0.795756	2090	135	15064	1.44153	0.0495062	0.984466
Females DMR Genes	CGAP_SAGE_QUARTILE	656:brain_null_3rd	34	APC2, ARHGEF4, ASB11, B4GALNT4, FBXO21, GATS, GNG8, HPF1, ITGA7, KIAA2022, KIF1A, LIMS2, LINC01106, LPIN2, LRFN1, MAGED2, MAN2A2, MPZL1, NAT8L, NCAN, NFIX, PCDHGA1, PCDHGA2, PCDHGA3, PCDHGA6, PCDHGA7, PCDHGB4, PCDHGB5, PIK3R1, PLXNC1, PNMA1, RAB40C, SNORA11, TAB3	9240, 257397, 140456, 50649, 677799, 339983, 56101, 23014, 8641, 10297, 3679, 4784, 56109, 352954, 56108, 94235, 10154, 151009, 338707, 57622, 1463, 340533, 10916, 4122, 56114, 56113, 9663, 57799, 56112, 55679, 54969, 547, 9019, 5295	4.97076	388	1246	15078	1.06041	0.453149	0.964009	219	ABCA2, ABHD17A, ACHE, ADGRB1, AFG3L1P, AKT1, ANKDD1A, ANKRD11, ANKRD13D, AP1G2, APC2, ARHGAP33, ARHGEF10L, ARX, ATF3, BCAR1, BCRP3, BEX4, BOK, BRD3, BRF1, BRSK1, C1orf159, C21orf2, C7orf26, CACFD1, CACNA1B, CALB2, CALM1, CAMK2N1, CCNI, CD99L2, CDH4, CDK5R1, CELF3, CERK, CHD5, CLCN2, CLCN7, CLIP3, CNRIP1, CNTN2, CRMP1, CRYBB2P1, CSRNP2, CUX2, DDX17, DEF8, DHX9, DIP2B, DIRAS1, DMTN, DNAJB5, DNAJC5,…	56099, 29123, 23510, 4205, 801, 124925, 5372, 1416, 645323, 43, 653489, 11094, 89853, 1186, 8408, 1181, 8405, 2016, 5361, 54991, 3092, 207, 23640, 10472, 55657, 8019, 84687, 114882, 20, 10732, 148252, 1840, 172, 81566, 2972, 65078, 8851, 64599, 170685, 23288, 55384, 57609, 23108, 6480, 64282, 56904, 221061, 494470, 26038, 7249, 57583, 23174, 10381, 2675, 56105, 84966, 7390, 56106, 575, 81887, 102…	6.45447	2040	1222	14853	1.30484	1.43811e-05	0.00497785
Females DMR Genes	BIOGRID_INTERACTION	857:CAV1~caveolin 1	4	BTK, GJB1, PTGS1, TNFRSF1B	695, 5742, 2705, 7133	0.584795	379	102	15509	1.60474	0.454538	1	22	AGTR1, APP, AXIN1, BID, CXCR4, DYNLL1, EGFR, FAF2, FYN, GJB2, GLIPR2, INSR, KDR, KRT8, MLC1, PTGIS, RAC1, TNFRSF1A, TNFRSF1B, TOLLIP, TSC2, VAV2	637, 1956, 7249, 3791, 2706, 7133, 23209, 3856, 7132, 351, 8655, 23197, 152007, 54472, 7410, 8312, 185, 7852, 2534, 3643, 5740, 5879	0.648394	2030	102	15344	1.63029	0.0246708	1
Females DMR Genes	UP_KEYWORDS	Immunoglobulin domain	13	ACAN, CD1D, CD3E, CD8A, CEACAM18, HHLA2, LRFN1, MPZL1, NCAN, SIGIRR, SIGLEC8, VPREB1, VSIG1	340547, 59307, 57622, 729767, 1463, 7441, 925, 916, 176, 27181, 912, 9019, 11148	1.90058	501	431	19218	1.15701	0.457237	0.94256	70	AMIGO3, AXL, BTN1A1, C10orf54, C1orf204, CD1E, CD226, CD300A, CD300E, CD4, CD7, CD80, CEACAM18, CEACAM20, CHL1, CILP2, CNTN1, CNTN2, CTLA4, FCRLB, FGFR1, HAPLN4, HAVCR2, HEPACAM, HSPG2, IGDCC3, IGFBPL1, IGLL1, IGLL5, IGSF21, IGSF6, IGSF8, IGSF9, IL1RAPL2, ISLR, ISLR2, KDR, KIRREL, L1CAM, LAG3, LINGO1, LRFN4, MADCAM1, MILR1, MMP23B, MYOM3, NECTIN2, NRCAM, NTM, OPCML, PDGFRB, PTK7, PVR, SDK1, SEMA3…	93185, 127943, 941, 127294, 59307, 117166, 64115, 3339, 10290, 221935, 10507, 55080, 4897, 342510, 89858, 84966, 54910, 84868, 10752, 11326, 5159, 284677, 347252, 50863, 3791, 9543, 78999, 100423062, 2260, 6504, 10666, 56920, 3543, 128646, 4978, 84894, 1493, 26280, 5754, 920, 1272, 7869, 125931, 3902, 404037, 3897, 924, 558, 10261, 57611, 23584, 6900, 128434, 386724, 696, 3671, 148113, 56833, 729…	2.06307	2527	416	18919	1.25979	0.032351	0.591858
Females DMR Genes	BIOGRID_INTERACTION	7277:TUBA4A~tubulin alpha 4a	4	ARRB2, BTK, DCUN1D1, MAGED2	409, 10916, 695, 54165	0.584795	379	103	15509	1.58916	0.460885	1	26	ARRB1, CAD, CD81, CDC20, CDC5L, CDK13, CEP76, COPS5, EGFR, FAF2, HSPB1, IGSF8, IL12RB1, ISLR, KLK11, KLK5, MAGED2, MCM2, MYH9, NXPH3, PSMC4, SLAMF1, STXBP1, TUBG1, TYK2, UCHL5	93185, 988, 1956, 7297, 51377, 3315, 8621, 79959, 23197, 11012, 3594, 6812, 3671, 11248, 7283, 5704, 10987, 4171, 975, 6504, 790, 10916, 408, 25818, 4627, 991	0.766284	2030	103	15344	1.908	0.00164774	0.999993
Females DMR Genes	CHROMOSOME	20	18	BPI, C20orf24, DEFB127, DEFB128, DYNLRB1, LAMA5, LINC00176, LINC01270, MAP1LC3A, MC3R, RBPJL, SLC24A3, SLC52A3, SNORD12, SNORD12B, SNORD12C, SOX18, ZFAS1	4159, 84557, 692057, 100113393, 140850, 671, 441951, 284751, 54345, 55969, 284739, 26765, 83658, 113278, 3911, 245939, 57419, 11317	2.63158	554	645	21956	1.106	0.462829	0.809322	114	AAR2, ABHD12, ADRM1, ANKRD60, APMAP, ARHGAP40, ATP9A, BCAS4, BHLHE23, BIRC7, BPI, BPIFB3, BPIFB6, BTBD3, C20orf141, C20orf144, C20orf85, CBLN4, CD40, CDH4, COL9A3, CPNE1, CPXM1, CST7, CST9L, CTCFL, CTSZ, DDX27, DHX35, DNAJC5, DNMT3B, DSN1, DUSP15, DZANK1, FAM209B, FASTKD5, FLJ33581, GATA5, GHRH, GTSF1L, ISM1, LIME1, LINC00493, LINC00851, LINC01260, LOC100270804, LOC100289473, LOC149684, LOC284798…	406923, 1002, 8530, 26164, 343702, 149699, 6874, 55184, 5020, 60625, 1522, 55544, 22903, 54498, 5740, 10137, 6615, 30813, 671, 63935, 128653, 100270804, 51230, 22888, 55959, 79980, 128853, 128646, 90196, 54923, 57167, 55653, 79015, 10528, 406904, 81030, 9885, 128854, 406909, 128859, 1789, 25980, 10732, 128864, 767557, 7335, 10110, 343637, 55661, 140628, 284798, 343578, 128674, 10079, 400839, 9762…	3.35986	2858	643	21566	1.33783	0.000932655	0.0055829
Females DMR Genes	GOTERM_BP_DIRECT	GO:0045930~negative regulation of mitotic cell cycle	2	FOXC1, HECA	2296, 51696	0.292398	404	25	16046	3.17743	0.470797	0.999877	8	BRINP2, BRINP3, DGKZ, EGFR, NKX3-1, TGFB1, TIMP2, TRIM35	4824, 57795, 7040, 1956, 8525, 7077, 339479, 23087	0.23578	2130	25	15835	2.37897	0.041992	0.989274
Females DMR Genes	UNIGENE_EST_QUARTILE	placenta_normal_3rd	99	ADGRE1, ANKRD33, ANKRD9, ANXA3, ARHGAP6, ARHGAP8, ARID3A, ASB11, ATP8B4, B3GNT3, C1QTNF9, C20orf24, C9orf131, CASC10, CDC42BPG, CDKN1C, CETN1, CETP, CHCHD4, CLEC4M, CNEP1R1, COMP, CSGALNACT1, CXCL6, CYP11B1, ECHDC1, EDN1, ELF4, ESRP2, FAM58A, FBLN7, FLJ36000, FOXC1, FRMPD3, GPR146, HHLA2, HOPX, HPF1, HS3ST3A1, KCNE5, LANCL2, LGALS13, LHX6, LINC01270, LOC153684, LRIF1, MAGEA2, MAGEA4, MAGEA6, MAGE…	29124, 140456, 4105, 26468, 4103, 131474, 1311, 2296, 1820, 115330, 7681, 10331, 2015, 10332, 57213, 1906, 255919, 113791, 1584, 10916, 338872, 51765, 11280, 79895, 390963, 643224, 4792, 11148, 55862, 128344, 55062, 728194, 23630, 7799, 1071, 1068, 6372, 90826, 7048, 153684, 5899, 56180, 395, 1463, 129804, 122416, 4101, 54345, 51316, 284124, 84525, 84870, 2000, 6756, 7021, 257397, 60675, 4353, 13…	14.4737	421	3851	16626	1.01524	0.485871	0.93013	558	ABCC13, ABHD12, ABHD15, ABTB1, ACVRL1, ADAMTS2, ADAMTS3, ADAMTS8, ADAMTSL5, ADCY4, ADGRB1, ADGRG1, ADM, ADPRH, ADRA2C, AFAP1L1, AFF2, AGAP7P, AGPAT4, AGTR1, AKAP8, ALAS2, ALDH3B2, ALDH7A1, ALOX15, ALOXE3, ALPP, ALPPL2, AMOTL1, AMOTL2, ANKDD1A, ANKRD33, ANKRD40, ANKRD9, ANXA3, ANXA6, AOC3, AP1G2, AP5B1, APLN, APOH, APOL4, ARID3A, ARL1, ARMCX6, ARPC1B, ARRB1, ASAP3, ASCC2, ASIC4, ATF3, ATP5D, ATP6V…	7494, 8884, 1318, 8418, 6874, 27065, 10993, 79805, 152, 2950, 10613, 59344, 6357, 284467, 2857, 3485, 1820, 3486, 115330, 59341, 2011, 148808, 2010, 11095, 85460, 5228, 85461, 11092, 79812, 3291, 8407, 552891, 347252, 23500, 51360, 128653, 80832, 149420, 151354, 79816, 50619, 5366, 29904, 408, 8727, 29901, 606551, 91252, 10095, 85479, 347454, 400, 2840, 8862, 212, 8864, 6084, 55113, 51499, 55922,…	16.4456	2257	3800	16387	1.06615	0.0368835	0.211807
[truncated: 2 more rows]

## Sheet: Table S28
Comparison	Category	Term	GeneListHits	GeneNames	GeneEntrezIDs	Percent	GeneListTotal	BackgroundHits	BackgroundTotal	FoldEnrichment	Pvalue	BenjaminiPvalue
[truncated: 31 more rows]

[truncated: 10 more sheets: Table S29, Table S30, Table S31, Table S32, Table S33, Table S34, Table S35, Table S36, Table S37, Table S38]
